# Supplementary material for: Comprehensive analysis of full genome sequence and Bd-milRNA/target mRNAs to discover the mechanism of hypovirulence in Botryosphaeria dothidea strains on pear infection with BdCV1 and BdPV1
Source: IMA Fungus. 2019 Jun 7;10:3. doi: 10.1186/s43008-019-0008-4 (PMC7325678; doi:10.1186/s43008-019-0008-4)
Supplement: Supplementary file 26 — Table S10. Annotation of the CAZy categories, PHI and TF in LW-Hubei isolate. (XLSX 149 kb) [file 43008_2019_8_MOESM26_ESM.xlsx]

## Sheet: LW.cazy.statis_allclass.stat(16
Additional file 26: Table S10 Annotation of the CAZy categories, PHI and TF in LW-Hubei isolate.
Gene_id	Identity	E_value	Subject_id	Protein_info	Subject_class	EC#	Uniprot	Organism	Known_Activities	Note
GME10011_g	59.8	0	BAE63119.1	AO090113000058	GH115	--	--	Aspergillus oryzae RIB40	xylan &alpha;-1,2-glucuronidase (3.2.1.131); &alpha;-(4-O-methyl)-glucuronidase (3.2.1.-)	created from reading Ryabova et al. (2009) FEBS Lett. 583:1457-1462 [PMID: 19344716]
GME10022_g	42.2	2e-87	SCG40069.1	GA0070623_0623	GH39	--	--	Micromonospora rifamycinica DSM 44983	&alpha;-L-iduronidase (EC 3.2.1.76); &beta;-xylosidase (EC 3.2.1.37).	NA
GME10025_g	40.54	2e-129	BAM00361.1	CLDAP_23210	GH127	--	--	Caldilinea aerophila DSM 14535 = NBRC 104270	&beta;-L-arabinofuranosidase (EC 3.2.1.185); 3-C-carboxy-5-deoxy-L-xylose (aceric acid) hydrolase	Created after Fujita et al. (2011) J. Biol. Chem. (PMID - 21149454) who have shown the b-L-arabinobiosidase activity of the Bifidobacterium longum enzyme.
GME10028_g	82.42	5e-154	CCP37681.1	pectate lyase (PlyasE) (fragment)	PL3	--	--	Macrophomina phaseolina NAKWT	pectate lyase (EC 4.2.2.2).	NA
GME1005_g	54.01	5e-132	CAP85523.1	Pc20g01940	CBM1	--	B6HE68	Penicillium rubens Wisconsin 54-1255	Modules of approx. 40 residues found almost exclusively in fungi. The cellulose-binding function has been demonstrated in many cases, and appears to be mediated by three aromatic residues separated by about 10.4 angstrom and which form a flat surface. The only non-fungal occurence of CBM1 is in an algal non-hydrolytic polysaccharide-binding protein which is composed of four repeated CBM1 modules.…	Previously known as cellulose-binding domain family I (CBD I).
GME10060_g	60.98	0	BAE54583.1	AO090009000067	AA1	--	Q2UV32	Aspergillus oryzae RIB40	Laccase / p-diphenol:oxygen oxidoreductase / ferroxidase (EC 1.10.3.2); ; ferroxidase (EC 1.10.3.-); Laccase-like multicopper oxidase (EC 1.10.3.-)	The characterized AA1 enzymes are multicopper oxidases that use diphenols and related substances as donors with oxygen as the acceptor. The AA1 family is currently divided into 3 subfamilies including laccases, ferroxidases and laccase-like multicopper oxidases.
GME10071_g	60.81	0	ANU78693.1	A4V09_14925	GH31	--	--	Blautia sp. YL58	&alpha;-glucosidase (EC 3.2.1.20); &alpha;-galactosidase (EC 3.2.1.22); &alpha;-mannosidase (EC 3.2.1.24); &alpha;-1,3-glucosidase (EC 3.2.1.84); sucrase-isomaltase (EC 3.2.1.48) (EC 3.2.1.10); &alpha;-xylosidase (EC 3.2.1.177); &alpha;-glucan lyase (EC 4.2.2.13); isomaltosyltransferase (EC 2.4.1.-); oligosaccharide &alpha;-1,4-glucosyltransferase (EC 2.4.1.161); sulfoquinovosidase (EC 3.2.1.-)	NA
GME10127_g	60.3	2e-87	CAP98877.1	Pc22g15890	CBM63	--	B6HQC7	Penicillium rubens Wisconsin 54-1255	The CBM63 module of Bacillus subtilis expansin EXLX1 has been shown to bind cellulose.	Created from Georgelis, Tabuchi, Nikolaidis, Cosgrove (2011) J. Biol. Chem. [PMID - 21454649]
GME10140_g	42.5	2e-110	ANM86429.1	ORF	GH71	--	--	Cladonia uncialis subsp. uncialis	&alpha;-1,3-glucanase (EC 3.2.1.59).	NA
GME10146_g	54.31	2e-128	CCA15473.1	ALNC14_016160 (Alnc14c12g1414)	GH72	--	--	Albugo laibachii Nc14	&beta;-1,3-glucanosyltransglycosylase (EC 2.4.1.-)	NA
GME10184_g	48.59	1e-177	EAA64118.1	AN11143.3 (GlaA)	CBM20	--	Q5AS26	Aspergillus nidulans FGSC A4	The granular starch-binding function has been demonstrated in several cases. Interact strongly with cyclodextrins. Often designated as starch-binding domains (SBD).	PDB:1b90
GME10221_g	49.8	2e-164	AQW38601.1	&beta;-glucuronidase (GuS)	GH79	--	--	Talaromyces pinophilus Li-93	&beta;-glucuronidase (EC 3.2.1.31); hyaluronoglucuronidase (EC 3.2.1.36); heparanase (EC 3.2.1.166); baicalin &beta;-glucuronidase (EC 3.2.1.167); &beta;-4-O-methyl-glucuronidase (EC 3.2.1.-)	NA
GME1025_g	64.54	0	CBX94852.1	ORF	GT50	--	E4ZTJ6	Leptosphaeria maculans JN3 v23.1.3	Dol-P-Man &alpha;-1,4-mannosyltransferase (EC 2.4.1.-)	These enzymes use dolichol-P-mannose as the sugar donor.
GME10363_g	46.29	6e-171	EAA64118.1	AN11143.3 (GlaA)	CBM20	--	Q5AS26	Aspergillus nidulans FGSC A4	The granular starch-binding function has been demonstrated in several cases. Interact strongly with cyclodextrins. Often designated as starch-binding domains (SBD).	PDB:1b90
GME10413_g	70.91	0	CBX90249.1	ORF	GH133	--	E4ZG29	Leptosphaeria maculans JN3 v23.1.3	amylo-&alpha;-1,6-glucosidase (EC 3.2.1.33);	A long overdue family, created from Nakayama et al. J Biol Chem. 276 (2001) 28824-28828 (PMID:11375985)
GME10517_g	48.83	0	AHC30245.1	laccase 2 (Lac2)	AA1	--	--	Colletotrichum gloeosporioides	Laccase / p-diphenol:oxygen oxidoreductase / ferroxidase (EC 1.10.3.2); ; ferroxidase (EC 1.10.3.-); Laccase-like multicopper oxidase (EC 1.10.3.-)	The characterized AA1 enzymes are multicopper oxidases that use diphenols and related substances as donors with oxygen as the acceptor. The AA1 family is currently divided into 3 subfamilies including laccases, ferroxidases and laccase-like multicopper oxidases.
GME10534_g	58.65	0	CCD45597.1	glycoside hydrolase family 47 protein (Bofut4_p046150.1)	GH47	--	--	Botrytis cinerea T4	&alpha;-mannosidase (EC 3.2.1.113)	NA
GME10554_g	52.3	1e-113	CBX96935.1	ORF	CBM18	--	E5A075	Leptosphaeria maculans JN3 v23.1.3	Modules of approx. 40 residues. The chitin-binding function has been demonstrated in many cases. These modules are found attached to a number of chitinase catalytic domains, but also in non-catalytic proteins either in isolation or as multiple repeats.	NA
GME10682_g	45.71	3e-82	AJQ95544.1	YC6258_03508	CBM42	--	--	Gynuella sunshinyii YC6258	Modules of approx. 160 residues found mostly at the C-terminus of GH54 catalytic domains. Binding to arabinofuranose (present in arabinoxylan) has been demonstrated.	Created following a paper by Miyanaga A, Koseki T, Matsuzawa H, Wakagi T, Shoun H, Fushinobu S (2004) J.Biol. Chem. 279:44907-44914 (PMID: 15292273)
GME10699_g	45.52	4e-152	SMY26000.1	ZT1A5_G7442	GH79	--	--	Zymoseptoria tritici ST99CH_1A5	&beta;-glucuronidase (EC 3.2.1.31); hyaluronoglucuronidase (EC 3.2.1.36); heparanase (EC 3.2.1.166); baicalin &beta;-glucuronidase (EC 3.2.1.167); &beta;-4-O-methyl-glucuronidase (EC 3.2.1.-)	NA
GME10714_g	50.2	6e-164	CCT69856.1	FFUJ_05775	AA7	--	--	Fusarium fujikuroi IMI 58289 (Fusfu1)	glucooligosaccharide oxidase (EC 1.1.3.-); chitooligosaccharide oxidase (EC 1.1.3.-)	The glucooligosaccharide oxidases (GOO) found in this family oxidize the reducing end glycosyl residues of oligosaccharides linked by alpha- or beta-1,4 bonds and glucose.
GME10725_g	47.6	0	BAE63623.1	AO090020000436	GH17	--	Q2U492	Aspergillus oryzae RIB40	glucan endo-1,3-&beta;-glucosidase (EC 3.2.1.39); glucan 1,3-&beta;-glucosidase (EC 3.2.1.58); licheninase (EC 3.2.1.73); ABA-specific &beta;-glucosidase (EC 3.2.1.175); &beta;-1,3-glucanosyltransglycosylase (EC 2.4.1.-)	NA
GME10753_g	74.26	0	AAT84595.1	ferroxidase (FetC)	AA1	--	--	Aspergillus fumigatus	Laccase / p-diphenol:oxygen oxidoreductase / ferroxidase (EC 1.10.3.2); ; ferroxidase (EC 1.10.3.-); Laccase-like multicopper oxidase (EC 1.10.3.-)	The characterized AA1 enzymes are multicopper oxidases that use diphenols and related substances as donors with oxygen as the acceptor. The AA1 family is currently divided into 3 subfamilies including laccases, ferroxidases and laccase-like multicopper oxidases.
GME10798_g	89.73	0	EKG15142.1	MPH_07658	AA4	--	--	Macrophomina phaseolina MS6	vanillyl-alcohol oxidase (EC 1.1.3.38)	Family AA4 contains vanillyl-alcohol oxidases (VAO) that catalyze the conversion of a wide range of phenolic compounds bearing side chains at the para-position of the aromatic ring.
GME10900_g	43.89	2e-58	ADV29795.1	cellobiose dehydrogenase (CdH) (fragment)	AA8	--	--	Chaetomium sp. INBI 2-26(-)	Iron reductase domain	AA8 proteins consist of a cytochrome domain (protoheme IX) of spectral class b. AA8 proteins were first described as the N-terminal hemic module found in the bipartite domain organization of the flavocytochrome CDH. They can also be found isolated or appended to a CBM. Their implication into Fenton chemistry has been suggested in PMID : 21764756.
GME10928_g	68.21	1e-147	AAM93261.1	acetyl xylan esterase (AxeI;AcXEI)	CBM1	EC 3.1.1.72;	Q8NJP6	Talaromyces purpureogenus MYA-38	Modules of approx. 40 residues found almost exclusively in fungi. The cellulose-binding function has been demonstrated in many cases, and appears to be mediated by three aromatic residues separated by about 10.4 angstrom and which form a flat surface. The only non-fungal occurence of CBM1 is in an algal non-hydrolytic polysaccharide-binding protein which is composed of four repeated CBM1 modules.…	Previously known as cellulose-binding domain family I (CBD I).
GME10935_g	55.36	3e-168	AGW24300.1	xylanase 3 (Xyl3)	CBM1	--	--	Penicillium oxalicum GZ-2	Modules of approx. 40 residues found almost exclusively in fungi. The cellulose-binding function has been demonstrated in many cases, and appears to be mediated by three aromatic residues separated by about 10.4 angstrom and which form a flat surface. The only non-fungal occurence of CBM1 is in an algal non-hydrolytic polysaccharide-binding protein which is composed of four repeated CBM1 modules.…	Previously known as cellulose-binding domain family I (CBD I).
GME10943_g	65.35	3e-101	AJG44374.1	chitosanase (CsnW2)	GH75	EC 3.2.1.132;	--	Aspergillus clavatus W-2	chitosanase (EC 3.2.1.132)	NA
GME10968_g	47.56	3e-86	APU22051.1	UA75_20310	GH43	--	--	Actinoalloteichus sp. GBA129-24	&beta;-xylosidase (EC 3.2.1.37); &alpha;-L-arabinofuranosidase (EC 3.2.1.55); arabinanase (EC 3.2.1.99); xylanase (EC 3.2.1.8); galactan 1,3-&beta;-galactosidase (EC 3.2.1.145); &alpha;-1,2-L-arabinofuranosidase (EC 3.2.1.-); exo-&alpha;-1,5-L-arabinofuranosidase (EC 3.2.1.-); [inverting] exo-&alpha;-1,5-L-arabinanase (EC 3.2.1.-); &beta;-1,3-xylosidase (EC 3.2.1.-)	Many members have been assigned to subfamilies as described by Mewis et al. (2016) Appl. Environm. Microbiol. in press (PMID: 26729713).
GME10996_g	62	0	AEO65538.1	THITE_2045470	PL4	--	--	Thielavia terrestris NRRL 8126	rhamnogalacturonan endolyase (EC 4.2.2.23).	NA
GME10999_g	40.2	2e-38	AEV84107.1	ACPL_3212	CE5	--	--	Actinoplanes sp. SE50/110	acetyl xylan esterase (EC 3.1.1.72); cutinase (EC 3.1.1.74)	There are many cutinases in the databanks. Only an example is given here as cutinases act on cutin rather than on carbohydrate esters.
GME11078_g	40.89	2e-148	EGX43942.1	EGX43942.1	CBM1	--	--	Arthrobotrys oligospora ATCC 24927	Modules of approx. 40 residues found almost exclusively in fungi. The cellulose-binding function has been demonstrated in many cases, and appears to be mediated by three aromatic residues separated by about 10.4 angstrom and which form a flat surface. The only non-fungal occurence of CBM1 is in an algal non-hydrolytic polysaccharide-binding protein which is composed of four repeated CBM1 modules.…	Previously known as cellulose-binding domain family I (CBD I).
GME11162_g	40.57	2e-118	CCD46424.1	glycosyltransferase family 31 protein, partial sequence (Bofut4_p040350.1)	GT31	--	--	Botrytis cinerea T4	N-acetyllactosaminide &beta;-1,3-N-acetylglucosaminyltransferase (EC 2.4.1.149); Glycoprotein-N-acetylgalactosamine 3-&beta;-galactosyltransferase (EC 2.4.1.122); fucose-specific &beta;-1,3-N-acetylglucosaminyltransferase (EC 2.4.1.-); globotriosylceramide &beta;-1,3-GalNAc transferase (EC 2.4.1.79); chondroitin synthase (&beta;-1,3-GlcUA and &beta;-1,4-GalNAc transferase (EC 2.4.1.175); chondroi…	NA
GME11175_g	81.34	9e-122	CAJ81216.1	GH61B (GH61B)	AA9	--	--	Lasiodiplodia theobromae CBS 247.96	AA9 (formerly GH61) proteins are copper-dependent lytic polysaccharide monooxygenases (LPMOs); cleavage of cellulose chains with oxidation of various carbons (C-1, C-4 and C-6) has been reported several times in the literature;	AA9 (formerly GH61). The enzymes in this family were originally classified as a glycoside hydrolases (GH61) based on very weak endo-1,4-b-D-glucanase activity in one family member. They are now reclassified in the AA category of CAZy. Because a significant literature is associated with the old name GH61, we recommend to describe these enzymes as "AA9 (formerly GH61)".
GME11178_g	51.11	1e-140	CCT74670.1	FFUJ_10731	AA8	--	--	Fusarium fujikuroi IMI 58289 (Fusfu1)	Iron reductase domain	AA8 proteins consist of a cytochrome domain (protoheme IX) of spectral class b. AA8 proteins were first described as the N-terminal hemic module found in the bipartite domain organization of the flavocytochrome CDH. They can also be found isolated or appended to a CBM. Their implication into Fenton chemistry has been suggested in PMID : 21764756.
GME11213_g	49.38	0	CBX95390.1	ORF	CBM18	--	E4ZXI0	Leptosphaeria maculans JN3 v23.1.3	Modules of approx. 40 residues. The chitin-binding function has been demonstrated in many cases. These modules are found attached to a number of chitinase catalytic domains, but also in non-catalytic proteins either in isolation or as multiple repeats.	NA
GME11250_g	71.34	1e-166	EGX53608.1	EGX53608.1	CBM1	--	--	Arthrobotrys oligospora ATCC 24927	Modules of approx. 40 residues found almost exclusively in fungi. The cellulose-binding function has been demonstrated in many cases, and appears to be mediated by three aromatic residues separated by about 10.4 angstrom and which form a flat surface. The only non-fungal occurence of CBM1 is in an algal non-hydrolytic polysaccharide-binding protein which is composed of four repeated CBM1 modules.…	Previously known as cellulose-binding domain family I (CBD I).
GME11255_g	55.62	4e-124	AAR29981.1	endo-&beta;-1,4-glucanase (C4endoII)	CBM1	EC 3.2.1.4;	Q6S4S0	Trichoderma sp. C-4	Modules of approx. 40 residues found almost exclusively in fungi. The cellulose-binding function has been demonstrated in many cases, and appears to be mediated by three aromatic residues separated by about 10.4 angstrom and which form a flat surface. The only non-fungal occurence of CBM1 is in an algal non-hydrolytic polysaccharide-binding protein which is composed of four repeated CBM1 modules.…	Previously known as cellulose-binding domain family I (CBD I).
GME11318_g	65.07	1e-107	CBX97807.1	ORF	PL3	--	E5A2L1	Leptosphaeria maculans JN3 v23.1.3	pectate lyase (EC 4.2.2.2).	NA
GME11507_g	81.14	6e-163	EKG10514.1	MPH_12372	GH135	--	--	Macrophomina phaseolina MS6	&alpha;-1,4-galactosaminogalactan hydrolase (EC 3.2.1.-)	Formerly family X307. Based on article PMID:26342082.
GME11534_g	69.23	0	EKG15142.1	MPH_07658	AA4	--	--	Macrophomina phaseolina MS6	vanillyl-alcohol oxidase (EC 1.1.3.38)	Family AA4 contains vanillyl-alcohol oxidases (VAO) that catalyze the conversion of a wide range of phenolic compounds bearing side chains at the para-position of the aromatic ring.
GME11565_g	41.25	3e-144	AKU07947.1	ABY42_09415	GH13	--	--	Haloferax gibbonsii ARA6	&alpha;-amylase (EC 3.2.1.1); pullulanase (EC 3.2.1.41); cyclomaltodextrin glucanotransferase (EC 2.4.1.19); cyclomaltodextrinase (EC 3.2.1.54); trehalose-6-phosphate hydrolase (EC 3.2.1.93); oligo-&alpha;-glucosidase (EC 3.2.1.10); maltogenic amylase (EC 3.2.1.133); neopullulanase (EC 3.2.1.135); &alpha;-glucosidase (EC 3.2.1.20); maltotetraose-forming &alpha;-amylase (EC 3.2.1.60); isoamylase (…	New: many members have been assigned to subfamilies as described by Stam et al. (2006) Protein Eng Des Sel. 19, 555-562 (PMID: 17085431)
GME11615_g	41.07	1e-79	ASO20119.1	AHOG_12380 (Rebg1)	GT1	--	--	Actinoalloteichus hoggarensis DSM 45943	UDP-glucuronosyltransferase (EC 2.4.1.17); zeatin O-&beta;-xylosyltransferase (EC 2.4.2.40); 2-hydroxyacylsphingosine 1-&beta;-galactosyltransferase (EC 2.4.1.45); N-acylsphingosine galactosyltransferase (EC 2.4.1.47); flavonol 3-O-glucosyltransferase (EC 2.4.1.91); anthocyanidin 3-O-glucosyltransferase (EC 2.4.1.115); sinapate 1-glucosyltransferase (EC 2.4.1.120); indole-3-acetate &beta;-glucosy…	Distantly related to family GT28; several members of this family are made of two subunits (for instance Alg13 and Alg14 in Saccharomyces); the complete enzyme has been reconstituted whenever possible, and appears with the two subunit names separated by a + sign and with the N-terminal subunit followed by the C-terminal one
GME11620_g	76.77	0	CAK44895.1	An05g02340 (McoF)	AA1	--	A2QL29	Aspergillus niger CBS 513.88	Laccase / p-diphenol:oxygen oxidoreductase / ferroxidase (EC 1.10.3.2); ; ferroxidase (EC 1.10.3.-); Laccase-like multicopper oxidase (EC 1.10.3.-)	The characterized AA1 enzymes are multicopper oxidases that use diphenols and related substances as donors with oxygen as the acceptor. The AA1 family is currently divided into 3 subfamilies including laccases, ferroxidases and laccase-like multicopper oxidases.
GME11700_g	52.73	0	CBX90682.1	ORF	GH47	--	E4ZHB2	Leptosphaeria maculans JN3 v23.1.3	&alpha;-mannosidase (EC 3.2.1.113)	NA
GME1173_g	70.92	0	CEF73340.1	unnamed protein product (fragment)	AA2	--	--	Fusarium graminearum PH-1	manganese peroxidase (EC 1.11.1.13); versatile peroxidase (EC 1.11.1.16); lignin peroxidase (EC 1.11.1.14); peroxidase (EC 1.11.1.-)	Family AA2 contains class II lignin-modifying peroxidases. AA2 enzymes are secreted heme-containing enzymes that use hydrogen peroxide or organic peroxides as electron acceptors to catalyze a number of oxidative reactions in which two electrons are derived from substrate molecules to reduce the enzyme followed by a concomitant release of two water molecules.
GME1177_g	44.16	3e-152	CBX91949.1	ORF	GT59	--	E5R4I1	Leptosphaeria maculans JN3 v23.1.3	Dol-P-Glc: Glc2Man9GlcNAc2-PP-Dol &alpha;-1,2-glucosyltransferase (EC 2.4.1.256)	These enzymes use dolichol-P-glucose as the sugar donor.
GME11787_g	45.21	0	CBX98421.1	ORF	GH47	--	E5A476	Leptosphaeria maculans JN3 v23.1.3	&alpha;-mannosidase (EC 3.2.1.113)	NA
GME11829_g	47.48	6e-91	CEF87943.1	unnamed protein product	CBM1	--	--	Fusarium graminearum PH-1	Modules of approx. 40 residues found almost exclusively in fungi. The cellulose-binding function has been demonstrated in many cases, and appears to be mediated by three aromatic residues separated by about 10.4 angstrom and which form a flat surface. The only non-fungal occurence of CBM1 is in an algal non-hydrolytic polysaccharide-binding protein which is composed of four repeated CBM1 modules.…	Previously known as cellulose-binding domain family I (CBD I).
GME11869_g	54.66	0	CBX96933.1	ORF	CBM18	--	E5A073	Leptosphaeria maculans JN3 v23.1.3	Modules of approx. 40 residues. The chitin-binding function has been demonstrated in many cases. These modules are found attached to a number of chitinase catalytic domains, but also in non-catalytic proteins either in isolation or as multiple repeats.	NA
GME11907_g	54.27	0	CDP23078.1	Pa_1_7300	AA5	--	--	Podospora anserina S mat+ (Podan2)	Oxidase with oxygen as acceptor (EC 1.1.3.-); galactose oxidase (EC 1.1.3.9); glyoxal oxidase (EC 1.1.3.-)	Family AA5 are copper radical oxidases and the family includes two subfamilies, namely AA5_1 and AA5_2 containing characterized glyoxal oxidase and galactose oxidase enzymes, respectively
GME11915_g	49.58	4e-70	APA06164.1	sscle_01g009340	CBM1	--	--	Sclerotinia sclerotiorum 1980 UF-70	Modules of approx. 40 residues found almost exclusively in fungi. The cellulose-binding function has been demonstrated in many cases, and appears to be mediated by three aromatic residues separated by about 10.4 angstrom and which form a flat surface. The only non-fungal occurence of CBM1 is in an algal non-hydrolytic polysaccharide-binding protein which is composed of four repeated CBM1 modules.…	Previously known as cellulose-binding domain family I (CBD I).
GME11923_g	55.54	0	AAY99671.1	laccase 3	AA1	--	--	Cryphonectria parasitica	Laccase / p-diphenol:oxygen oxidoreductase / ferroxidase (EC 1.10.3.2); ; ferroxidase (EC 1.10.3.-); Laccase-like multicopper oxidase (EC 1.10.3.-)	The characterized AA1 enzymes are multicopper oxidases that use diphenols and related substances as donors with oxygen as the acceptor. The AA1 family is currently divided into 3 subfamilies including laccases, ferroxidases and laccase-like multicopper oxidases.
GME11986_g	57.2	0	CAP98140.1	Pc22g08520	GH79	--	B6HSP7	Penicillium rubens Wisconsin 54-1255	&beta;-glucuronidase (EC 3.2.1.31); hyaluronoglucuronidase (EC 3.2.1.36); heparanase (EC 3.2.1.166); baicalin &beta;-glucuronidase (EC 3.2.1.167); &beta;-4-O-methyl-glucuronidase (EC 3.2.1.-)	NA
GME12055_g	48.49	3e-124	CCD44408.1	glycoside hydrolase family 76 protein (Bofut4_p053090.1)	GH76	--	--	Botrytis cinerea T4	&alpha;-1,6-mannanase (EC 3.2.1.101)	NA
GME12056_g	43.56	3e-35	BAZ78212.1	NIES50_68450	GT32	--	--	Aulosira laxa NIES-50	&alpha;-1,6-mannosyltransferase (EC 2.4.1.-); &alpha;-1,4-N-acetylglucosaminyltransferase (EC 2.4.1.-); &alpha;-1,4-N-acetylgalactosaminyltransferase (EC 2.4.1.-);GDP-Man: inositol-phosphorylceramide transferase (EC 2.4.1.-); UDP-Gal: &beta;-galactoside &alpha;-1,4-galactosyltransferase (EC 2.4.1.-); UDP-Gal: lactose/N-acetyl-lactosamine &alpha;-1,4-galactosyltransferase (EC 2.4.1.-)	NA
GME12103_g	82.61	1e-160	CAJ81217.1	GH61C (GH61C)	AA9	--	--	Lasiodiplodia theobromae CBS 247.96	AA9 (formerly GH61) proteins are copper-dependent lytic polysaccharide monooxygenases (LPMOs); cleavage of cellulose chains with oxidation of various carbons (C-1, C-4 and C-6) has been reported several times in the literature;	AA9 (formerly GH61). The enzymes in this family were originally classified as a glycoside hydrolases (GH61) based on very weak endo-1,4-b-D-glucanase activity in one family member. They are now reclassified in the AA category of CAZy. Because a significant literature is associated with the old name GH61, we recommend to describe these enzymes as "AA9 (formerly GH61)".
GME12122_g	65.23	0	BAM14847.1	rhamnogalacturonan lyase (AsrglA)	PL4	--	--	Aspergillus sojae KBN1340	rhamnogalacturonan endolyase (EC 4.2.2.23).	NA
GME12133_g	46.61	9e-178	AHC30245.1	laccase 2 (Lac2)	AA1	--	--	Colletotrichum gloeosporioides	Laccase / p-diphenol:oxygen oxidoreductase / ferroxidase (EC 1.10.3.2); ; ferroxidase (EC 1.10.3.-); Laccase-like multicopper oxidase (EC 1.10.3.-)	The characterized AA1 enzymes are multicopper oxidases that use diphenols and related substances as donors with oxygen as the acceptor. The AA1 family is currently divided into 3 subfamilies including laccases, ferroxidases and laccase-like multicopper oxidases.
GME12187_g	57.85	0	SMY22500.1	ZT1A5_G3939	GH55	--	--	Zymoseptoria tritici ST99CH_1A5	exo-&beta;-1,3-glucanase (EC 3.2.1.58); endo-&beta;-1,3-glucanase (EC 3.2.1.39)	NA
GME1219_g	75.98	0	CAD70999.1	NCU08939.1 (20H10.160)	GT62	--	Q871K2	Neurospora crassa OR74A	&alpha;-1,2-mannosyltransferase (EC 2.4.1.-); &alpha;-1,6-mannosyltransferase (EC 2.4.1.-)	NA
GME12206_g	62.11	7e-171	CBY00786.1	ORF	CE15	--	E5AAU5	Leptosphaeria maculans JN3 v23.1.3	4-O-methyl-glucuronoyl methylesterase (EC 3.1.1.-)	Formerly known as X100 modules; Created following a paper by Xin-Liang Li et al. (2007) FEBS Letters 581(21):4029-35 (PMID: 17678650).
GME12271_g	41.37	4e-76	ANW98350.1	CSTERTH_04495	GH105	--	--	[Clostridium] stercorarium subsp. thermolacticum DSM 2910	unsaturated rhamnogalacturonyl hydrolase (EC 3.2.1.172); d-4,5-unsaturated &beta;-glucuronyl hydrolase (EC 3.2.1.-)	Created based on a paper by Itoh, Ochiai, Mikami, Hashimoto, and Murata (J. Mol. Biol. 360 (2006) 573-585) (PMID: 16781735)
GME12290_g	48.24	0	EAA64118.1	AN11143.3 (GlaA)	CBM20	--	Q5AS26	Aspergillus nidulans FGSC A4	The granular starch-binding function has been demonstrated in several cases. Interact strongly with cyclodextrins. Often designated as starch-binding domains (SBD).	PDB:1b90
GME12291_g	66.73	0	APA12840.1	sscle_10g076100	GH125	--	--	Sclerotinia sclerotiorum 1980 UF-70	exo-&alpha;-1,6-mannosidase (EC 3.2.1.-)	Created after Gregg, Zandberg, Hehemann, Whitworth, Deng, Vocadlo & Boraston (2011) J Biol Chem 286:15586-96 [PMID:21388958]
GME12311_g	71.87	0	CBX93825.1	ORF	GT15	--	E4ZRH8	Leptosphaeria maculans JN3 v23.1.3	glycolipid 2-&alpha;-mannosyltransferase (EC 2.4.1.131); GDP-Man: &alpha;-1,2-mannosyltransferase (EC 2.4.1.-).	NA
GME12344_g	45.05	1e-98	CCA76188.1	PIIN_10181	CBM1	--	--	Serendipita indica DSM 11827	Modules of approx. 40 residues found almost exclusively in fungi. The cellulose-binding function has been demonstrated in many cases, and appears to be mediated by three aromatic residues separated by about 10.4 angstrom and which form a flat surface. The only non-fungal occurence of CBM1 is in an algal non-hydrolytic polysaccharide-binding protein which is composed of four repeated CBM1 modules.…	Previously known as cellulose-binding domain family I (CBD I).
GME12346_g	70.87	0	XP_003715272.1	MGG_12335	GT62	--	--	Magnaporthe oryzae 70-15	&alpha;-1,2-mannosyltransferase (EC 2.4.1.-); &alpha;-1,6-mannosyltransferase (EC 2.4.1.-)	NA
GME12349_g	55.37	0	CBX93958.1	ORF	GH72	--	E4ZRW1	Leptosphaeria maculans JN3 v23.1.3	&beta;-1,3-glucanosyltransglycosylase (EC 2.4.1.-)	NA
GME12393_g	43.41	2e-85	ARA93149.1	AWN76_008240	CE15	--	--	Rhodothermaceae bacterium RA	4-O-methyl-glucuronoyl methylesterase (EC 3.1.1.-)	Formerly known as X100 modules; Created following a paper by Xin-Liang Li et al. (2007) FEBS Letters 581(21):4029-35 (PMID: 17678650).
GME12400_g	45.63	9e-60	XP_003717521.1	MGG_13622	AA9	--	--	Magnaporthe grisea 70-15 (Maggr1)	AA9 (formerly GH61) proteins are copper-dependent lytic polysaccharide monooxygenases (LPMOs); cleavage of cellulose chains with oxidation of various carbons (C-1, C-4 and C-6) has been reported several times in the literature;	AA9 (formerly GH61). The enzymes in this family were originally classified as a glycoside hydrolases (GH61) based on very weak endo-1,4-b-D-glucanase activity in one family member. They are now reclassified in the AA category of CAZy. Because a significant literature is associated with the old name GH61, we recommend to describe these enzymes as "AA9 (formerly GH61)".
GME1240_g	40.23	5e-104	AQW38601.1	&beta;-glucuronidase (GuS)	GH79	--	--	Talaromyces pinophilus Li-93	&beta;-glucuronidase (EC 3.2.1.31); hyaluronoglucuronidase (EC 3.2.1.36); heparanase (EC 3.2.1.166); baicalin &beta;-glucuronidase (EC 3.2.1.167); &beta;-4-O-methyl-glucuronidase (EC 3.2.1.-)	NA
GME12499_g	65.3	0	AEO59196.1	MYCTH_51766	PL4	--	--	Thermothelomyces thermophila ATCC 42464	rhamnogalacturonan endolyase (EC 4.2.2.23).	NA
GME12511_g	40.86	2e-179	AKK32386.1	&beta;-glucosidase 2, partial (BgL)	CBM1	--	--	Talaromyces amestolkiae CIB	Modules of approx. 40 residues found almost exclusively in fungi. The cellulose-binding function has been demonstrated in many cases, and appears to be mediated by three aromatic residues separated by about 10.4 angstrom and which form a flat surface. The only non-fungal occurence of CBM1 is in an algal non-hydrolytic polysaccharide-binding protein which is composed of four repeated CBM1 modules.…	Previously known as cellulose-binding domain family I (CBD I).
GME12580_g	59.44	0	AKK32386.1	&beta;-glucosidase 2, partial (BgL)	CBM1	--	--	Talaromyces amestolkiae CIB	Modules of approx. 40 residues found almost exclusively in fungi. The cellulose-binding function has been demonstrated in many cases, and appears to be mediated by three aromatic residues separated by about 10.4 angstrom and which form a flat surface. The only non-fungal occurence of CBM1 is in an algal non-hydrolytic polysaccharide-binding protein which is composed of four repeated CBM1 modules.…	Previously known as cellulose-binding domain family I (CBD I).
GME12827_g	61.56	6e-137	CCD43796.1	glycoside hydrolase family 17 protein (Bofut4_p010440.1)	GH17	--	--	Botrytis cinerea T4	glucan endo-1,3-&beta;-glucosidase (EC 3.2.1.39); glucan 1,3-&beta;-glucosidase (EC 3.2.1.58); licheninase (EC 3.2.1.73); ABA-specific &beta;-glucosidase (EC 3.2.1.175); &beta;-1,3-glucanosyltransglycosylase (EC 2.4.1.-)	NA
GME12834_g	54.29	4e-79	EGX51573.1	EGX51573.1	CBM1	--	--	Arthrobotrys oligospora ATCC 24927	Modules of approx. 40 residues found almost exclusively in fungi. The cellulose-binding function has been demonstrated in many cases, and appears to be mediated by three aromatic residues separated by about 10.4 angstrom and which form a flat surface. The only non-fungal occurence of CBM1 is in an algal non-hydrolytic polysaccharide-binding protein which is composed of four repeated CBM1 modules.…	Previously known as cellulose-binding domain family I (CBD I).
GME1285_g	45.43	4e-97	AAF22244.1	pectin lyase (Pnl1;Pnl-1)	CBM1	EC 4.2.2.10;	Q9UUS4	Colletotrichum gloeosporioides f. sp. malvae	Modules of approx. 40 residues found almost exclusively in fungi. The cellulose-binding function has been demonstrated in many cases, and appears to be mediated by three aromatic residues separated by about 10.4 angstrom and which form a flat surface. The only non-fungal occurence of CBM1 is in an algal non-hydrolytic polysaccharide-binding protein which is composed of four repeated CBM1 modules.…	Previously known as cellulose-binding domain family I (CBD I).
GME12869_g	42.76	3e-58	ACU37459.1	Amir_3569	GH43	--	C6WAZ0	Actinosynnema mirum DSM 43827	&beta;-xylosidase (EC 3.2.1.37); &alpha;-L-arabinofuranosidase (EC 3.2.1.55); arabinanase (EC 3.2.1.99); xylanase (EC 3.2.1.8); galactan 1,3-&beta;-galactosidase (EC 3.2.1.145); &alpha;-1,2-L-arabinofuranosidase (EC 3.2.1.-); exo-&alpha;-1,5-L-arabinofuranosidase (EC 3.2.1.-); [inverting] exo-&alpha;-1,5-L-arabinanase (EC 3.2.1.-); &beta;-1,3-xylosidase (EC 3.2.1.-)	Many members have been assigned to subfamilies as described by Mewis et al. (2016) Appl. Environm. Microbiol. in press (PMID: 26729713).
GME12870_g	58.78	3e-93	CCT73805.1	FFUJ_09373	AA9	--	--	Fusarium fujikuroi IMI 58289 (Fusfu1)	AA9 (formerly GH61) proteins are copper-dependent lytic polysaccharide monooxygenases (LPMOs); cleavage of cellulose chains with oxidation of various carbons (C-1, C-4 and C-6) has been reported several times in the literature;	AA9 (formerly GH61). The enzymes in this family were originally classified as a glycoside hydrolases (GH61) based on very weak endo-1,4-b-D-glucanase activity in one family member. They are now reclassified in the AA category of CAZy. Because a significant literature is associated with the old name GH61, we recommend to describe these enzymes as "AA9 (formerly GH61)".
GME12873_g	41.67	6e-66	APU20991.1	UA75_14905	GH43	--	--	Actinoalloteichus sp. GBA129-24	&beta;-xylosidase (EC 3.2.1.37); &alpha;-L-arabinofuranosidase (EC 3.2.1.55); arabinanase (EC 3.2.1.99); xylanase (EC 3.2.1.8); galactan 1,3-&beta;-galactosidase (EC 3.2.1.145); &alpha;-1,2-L-arabinofuranosidase (EC 3.2.1.-); exo-&alpha;-1,5-L-arabinofuranosidase (EC 3.2.1.-); [inverting] exo-&alpha;-1,5-L-arabinanase (EC 3.2.1.-); &beta;-1,3-xylosidase (EC 3.2.1.-)	Many members have been assigned to subfamilies as described by Mewis et al. (2016) Appl. Environm. Microbiol. in press (PMID: 26729713).
GME12913_g	55.39	0	CBX93703.1	Lema_p033770.1	GH79	--	E4ZR38	Leptosphaeria maculans JN3 v23.1.3	&beta;-glucuronidase (EC 3.2.1.31); hyaluronoglucuronidase (EC 3.2.1.36); heparanase (EC 3.2.1.166); baicalin &beta;-glucuronidase (EC 3.2.1.167); &beta;-4-O-methyl-glucuronidase (EC 3.2.1.-)	NA
GME12978_g	43.07	3e-158	BAB32575.1	laccase (Lac1)	AA1	--	--	Colletotrichum lagenaria 104-T	Laccase / p-diphenol:oxygen oxidoreductase / ferroxidase (EC 1.10.3.2); ; ferroxidase (EC 1.10.3.-); Laccase-like multicopper oxidase (EC 1.10.3.-)	The characterized AA1 enzymes are multicopper oxidases that use diphenols and related substances as donors with oxygen as the acceptor. The AA1 family is currently divided into 3 subfamilies including laccases, ferroxidases and laccase-like multicopper oxidases.
GME1305_g	60.56	0	CCT67126.1	FFUJ_13313	PL4	--	--	Fusarium fujikuroi IMI 58289	rhamnogalacturonan endolyase (EC 4.2.2.23).	NA
GME13087_g	57.52	0	AGZ41969.1	AFR_18455	AA3	--	--	Actinoplanes friuliensis DSM 7358	cellobiose dehydrogenase (EC 1.1.99.18); glucose 1-oxidase (EC 1.1.3.4); aryl alcohol oxidase (EC 1.1.3.7); alcohol oxidase (EC 1.1.3.13); pyranose oxidase (EC 1.1.3.10)	AA3 enzymes belong to the glucose-methanol-choline (GMC) oxidoreductases family. AA3 enzymes are flavoproteins containing a flavin-adenine dinucleotide (FAD)-binding domain. Family AA3 can be divided into 4 subfamilies: AA3_1 (mostly cellobiose dehydrogenases), AA3_2 (including both aryl alcohol oxidase and glucose 1-oxidase), AA3_3 (alcohol oxidase) and AA3_4 (pyranose 2-oxidase).
GME13107_g	44.89	0	AKJ01212.1	AA314_02838	GH3	--	--	Archangium gephyra DSM 2261	&beta;-glucosidase (EC 3.2.1.21); xylan 1,4-&beta;-xylosidase (EC 3.2.1.37); &beta;-glucosylceramidase (EC 3.2.1.45); &beta;-N-acetylhexosaminidase (EC 3.2.1.52); &alpha;-L-arabinofuranosidase (EC 3.2.1.55); glucan 1,3-&beta;-glucosidase (EC 3.2.1.58); glucan 1,4-&beta;-glucosidase (EC 3.2.1.74); isoprimeverose-producing oligoxyloglucan hydrolase (EC 3.2.1.120); coniferin &beta;-glucosidase (EC 3…	A recent paper by Macdonald et al. (PMID=25533455) has shown that the enzymes that cleave b-hexosaminides are in fact retaining b-glycoside phosphorylases.
GME13114_g	54.04	3e-114	CBX90954.1	ORF	GH131	--	E4ZHX1	Leptosphaeria maculans JN3 v23.1.3	broad specificity exo-&beta;-1,3/1,6-glucanase with endo-&beta;-1,4-glucanase activity (EC 3.2.1.-);	Family created after Lafond et al. (2012) AEM 78:8540-8546 [PMID:23023747] who have shown that the Podospora anserina protein encoded by gene Pa_3_10940 is a broad specificity b-glucanase with exo-b-1,3/1,6- and endo-b-1,4-glucanase activity
GME13153_g	40.93	2e-49	APH81274.1	chitin deacetylase (CdA)	CBM18	--	--	Pestalotiopsis sp.	Modules of approx. 40 residues. The chitin-binding function has been demonstrated in many cases. These modules are found attached to a number of chitinase catalytic domains, but also in non-catalytic proteins either in isolation or as multiple repeats.	NA
GME13165_g	55.22	0	BAI44124.1	ORF	CBM18	--	C9K5U5	Magnaporthe oryzae	Modules of approx. 40 residues. The chitin-binding function has been demonstrated in many cases. These modules are found attached to a number of chitinase catalytic domains, but also in non-catalytic proteins either in isolation or as multiple repeats.	NA
GME13245_g	50.23	2e-69	CCD52974.1	BofuT4P90000026001	AA11	--	--	Botryotinia fuckeliana T4	AA11 proteins are copper-dependent lytic polysaccharide monooxygenases (LPMOs); cleavage of chitin chains with oxidation of C-1 has been demonstrated for a AA11 LPMO from Aspergillus oryzae;	Family built after Hemsworth et al. Nature Chem. Biol. (2014) 10, 122-126 (PMID 24362702); distantly related to family AA9.
GME1340_g	99.4	0	ADT70774.1	cellobiose dehydrogenase (CdhIIA)	CBM1	EC 1.1.99.18;	--	Dichomera saubinetii CBS 990.70	Modules of approx. 40 residues found almost exclusively in fungi. The cellulose-binding function has been demonstrated in many cases, and appears to be mediated by three aromatic residues separated by about 10.4 angstrom and which form a flat surface. The only non-fungal occurence of CBM1 is in an algal non-hydrolytic polysaccharide-binding protein which is composed of four repeated CBM1 modules.…	Previously known as cellulose-binding domain family I (CBD I).
GME1341_g	66.39	5e-113	AFO72238.1	GH61I	CBM1	--	--	Heterobasidion parviporum	Modules of approx. 40 residues found almost exclusively in fungi. The cellulose-binding function has been demonstrated in many cases, and appears to be mediated by three aromatic residues separated by about 10.4 angstrom and which form a flat surface. The only non-fungal occurence of CBM1 is in an algal non-hydrolytic polysaccharide-binding protein which is composed of four repeated CBM1 modules.…	Previously known as cellulose-binding domain family I (CBD I).
GME13433_g	70.14	0	AAD45326.2	1,3-&beta;-glucan synthase (Fks1;Gs1)	GT48	EC 2.4.1.34;	Q9Y878	Coccidioides posadasii SILVEIRA	1,3-&beta;-glucan synthase (EC 2.4.1.34)	NA
GME13500_g	48.34	7e-139	ANM86429.1	ORF	GH71	--	--	Cladonia uncialis subsp. uncialis	&alpha;-1,3-glucanase (EC 3.2.1.59).	NA
GME13507_g	44.31	1e-151	AGL19305.1	L083_5795	AA3	--	--	Actinoplanes sp. N902-109	cellobiose dehydrogenase (EC 1.1.99.18); glucose 1-oxidase (EC 1.1.3.4); aryl alcohol oxidase (EC 1.1.3.7); alcohol oxidase (EC 1.1.3.13); pyranose oxidase (EC 1.1.3.10)	AA3 enzymes belong to the glucose-methanol-choline (GMC) oxidoreductases family. AA3 enzymes are flavoproteins containing a flavin-adenine dinucleotide (FAD)-binding domain. Family AA3 can be divided into 4 subfamilies: AA3_1 (mostly cellobiose dehydrogenases), AA3_2 (including both aryl alcohol oxidase and glucose 1-oxidase), AA3_3 (alcohol oxidase) and AA3_4 (pyranose 2-oxidase).
GME13524_g	61.13	6e-161	ALD79483.1	P10159_4750 (YesR)	GH105	--	--	Citrobacter freundii P10159	unsaturated rhamnogalacturonyl hydrolase (EC 3.2.1.172); d-4,5-unsaturated &beta;-glucuronyl hydrolase (EC 3.2.1.-)	Created based on a paper by Itoh, Ochiai, Mikami, Hashimoto, and Murata (J. Mol. Biol. 360 (2006) 573-585) (PMID: 16781735)
GME13542_g	64.44	0	EAA31326.1	NCU05600.1	GH71	--	Q7S6W4	Neurospora crassa OR74A	&alpha;-1,3-glucanase (EC 3.2.1.59).	NA
GME13573_g	54.67	8e-125	CCF45286.1	CH063_14416	AA2	--	--	Colletotrichum higginsianum IMI 349063	manganese peroxidase (EC 1.11.1.13); versatile peroxidase (EC 1.11.1.16); lignin peroxidase (EC 1.11.1.14); peroxidase (EC 1.11.1.-)	Family AA2 contains class II lignin-modifying peroxidases. AA2 enzymes are secreted heme-containing enzymes that use hydrogen peroxide or organic peroxides as electron acceptors to catalyze a number of oxidative reactions in which two electrons are derived from substrate molecules to reduce the enzyme followed by a concomitant release of two water molecules.
GME13584_g	46.28	5e-53	XP_003719370.1	MGG_10877	AA2	--	--	Magnaporthe grisea 70-15 (Maggr1)	manganese peroxidase (EC 1.11.1.13); versatile peroxidase (EC 1.11.1.16); lignin peroxidase (EC 1.11.1.14); peroxidase (EC 1.11.1.-)	Family AA2 contains class II lignin-modifying peroxidases. AA2 enzymes are secreted heme-containing enzymes that use hydrogen peroxide or organic peroxides as electron acceptors to catalyze a number of oxidative reactions in which two electrons are derived from substrate molecules to reduce the enzyme followed by a concomitant release of two water molecules.
GME13620_g	40.08	1e-43	ANM29156.1	ABI59_05435	GT1	--	--	Acidobacteria bacterium Mor1	UDP-glucuronosyltransferase (EC 2.4.1.17); zeatin O-&beta;-xylosyltransferase (EC 2.4.2.40); 2-hydroxyacylsphingosine 1-&beta;-galactosyltransferase (EC 2.4.1.45); N-acylsphingosine galactosyltransferase (EC 2.4.1.47); flavonol 3-O-glucosyltransferase (EC 2.4.1.91); anthocyanidin 3-O-glucosyltransferase (EC 2.4.1.115); sinapate 1-glucosyltransferase (EC 2.4.1.120); indole-3-acetate &beta;-glucosy…	Distantly related to family GT28; several members of this family are made of two subunits (for instance Alg13 and Alg14 in Saccharomyces); the complete enzyme has been reconstituted whenever possible, and appears with the two subunit names separated by a + sign and with the N-terminal subunit followed by the C-terminal one
GME13708_g	45.45	2e-82	CCD34315.1	glycoside hydrolase family 17 protein (Bofut4_p026990.1)	GH17	--	--	Botrytis cinerea T4	glucan endo-1,3-&beta;-glucosidase (EC 3.2.1.39); glucan 1,3-&beta;-glucosidase (EC 3.2.1.58); licheninase (EC 3.2.1.73); ABA-specific &beta;-glucosidase (EC 3.2.1.175); &beta;-1,3-glucanosyltransglycosylase (EC 2.4.1.-)	NA
GME13786_g	40.32	4e-64	CUS04843.1	CFX0092_a2965 (NagA)	CE9	--	--	Ardenticatena Cfx-K	N-acetylglucosamine 6-phosphate deacetylase (EC 3.5.1.25); N-acetylglucosamine 6-phosphate deacetylase (EC 3.5.1.80)	NA
GME13797_g	58.02	9e-112	CCT68145.1	FFUJ_06910	CBM1	--	--	Fusarium fujikuroi IMI 58289	Modules of approx. 40 residues found almost exclusively in fungi. The cellulose-binding function has been demonstrated in many cases, and appears to be mediated by three aromatic residues separated by about 10.4 angstrom and which form a flat surface. The only non-fungal occurence of CBM1 is in an algal non-hydrolytic polysaccharide-binding protein which is composed of four repeated CBM1 modules.…	Previously known as cellulose-binding domain family I (CBD I).
GME1387_g	70.53	0	CAC18268.1	NCU01388.1 (15E11.10)	GT15	--	Q1K6Z7	Neurospora crassa OR74A	glycolipid 2-&alpha;-mannosyltransferase (EC 2.4.1.131); GDP-Man: &alpha;-1,2-mannosyltransferase (EC 2.4.1.-).	NA
GME13886_g	42	1e-56	BAE58433.1	AO090003001375	GT31	--	Q2UJ32	Aspergillus oryzae RIB40	N-acetyllactosaminide &beta;-1,3-N-acetylglucosaminyltransferase (EC 2.4.1.149); Glycoprotein-N-acetylgalactosamine 3-&beta;-galactosyltransferase (EC 2.4.1.122); fucose-specific &beta;-1,3-N-acetylglucosaminyltransferase (EC 2.4.1.-); globotriosylceramide &beta;-1,3-GalNAc transferase (EC 2.4.1.79); chondroitin synthase (&beta;-1,3-GlcUA and &beta;-1,4-GalNAc transferase (EC 2.4.1.175); chondroi…	NA
GME1388_g	51.67	1e-151	AEO68367.1	THITE_76240	CBM1	--	--	Thielavia terrestris NRRL 8126	Modules of approx. 40 residues found almost exclusively in fungi. The cellulose-binding function has been demonstrated in many cases, and appears to be mediated by three aromatic residues separated by about 10.4 angstrom and which form a flat surface. The only non-fungal occurence of CBM1 is in an algal non-hydrolytic polysaccharide-binding protein which is composed of four repeated CBM1 modules.…	Previously known as cellulose-binding domain family I (CBD I).
GME13895_g	69.2	0	XP_001545605.1	BC1G_15815	AA4	--	--	Botrytis cinerea B05.10	vanillyl-alcohol oxidase (EC 1.1.3.38)	Family AA4 contains vanillyl-alcohol oxidases (VAO) that catalyze the conversion of a wide range of phenolic compounds bearing side chains at the para-position of the aromatic ring.
GME13968_g	40.6	1e-146	AGL19305.1	L083_5795	AA3	--	--	Actinoplanes sp. N902-109	cellobiose dehydrogenase (EC 1.1.99.18); glucose 1-oxidase (EC 1.1.3.4); aryl alcohol oxidase (EC 1.1.3.7); alcohol oxidase (EC 1.1.3.13); pyranose oxidase (EC 1.1.3.10)	AA3 enzymes belong to the glucose-methanol-choline (GMC) oxidoreductases family. AA3 enzymes are flavoproteins containing a flavin-adenine dinucleotide (FAD)-binding domain. Family AA3 can be divided into 4 subfamilies: AA3_1 (mostly cellobiose dehydrogenases), AA3_2 (including both aryl alcohol oxidase and glucose 1-oxidase), AA3_3 (alcohol oxidase) and AA3_4 (pyranose 2-oxidase).
GME1401_g	57.67	0	CAK47731.1	An02g13180	GH55	--	A2QF38	Aspergillus niger CBS 513.88	exo-&beta;-1,3-glucanase (EC 3.2.1.58); endo-&beta;-1,3-glucanase (EC 3.2.1.39)	NA
GME14039_g	68.2	0	AEV83901.1	ACPL_3006 (GlcI)	CBM13	--	--	Actinoplanes sp. SE50/110	Modules of approx. 150 residues which always appear as a threefold internal repeat. The only apparent exception to this, xylanase II of Actinomadura sp. FC7 (GenBank U08894), is in fact not completely sequenced. These modules were first identified in several plant lectins such as ricin or agglutinin of Ricinus communis which bind galactose residues. The three-dimensional structure of a plant lect…	Previously known as cellulose-binding domain family XIII (CBD XIII).
GME1405_g	66.53	0	EAA58990.1	AN8252.2	GH71	--	Q5ATX8	Aspergillus nidulans FGSC A4	&alpha;-1,3-glucanase (EC 3.2.1.59).	NA
GME1448_g	70.28	0	CBX94219.1	ORF	GH125	--	--	Leptosphaeria maculans JN3 v23.1.3	exo-&alpha;-1,6-mannosidase (EC 3.2.1.-)	Created after Gregg, Zandberg, Hehemann, Whitworth, Deng, Vocadlo & Boraston (2011) J Biol Chem 286:15586-96 [PMID:21388958]
GME1481_g	40.97	6e-107	AQS84143.1	A0U92_04455	GH32	--	--	Acetobacter aceti TMW2.1153	invertase (EC 3.2.1.26); endo-inulinase (EC 3.2.1.7); &beta;-2,6-fructan 6-levanbiohydrolase (EC 3.2.1.64); endo-levanase (EC 3.2.1.65); exo-inulinase (EC 3.2.1.80); fructan &beta;-(2,1)-fructosidase/1-exohydrolase (EC 3.2.1.153); fructan &beta;-(2,6)-fructosidase/6-exohydrolase (EC 3.2.1.154); sucrose:sucrose 1-fructosyltransferase (EC 2.4.1.99); fructan:fructan 1-fructosyltransferase (EC 2.4.1.…	NA
GME1504_g	61.78	0	XP_003715754.1	MGG_15950	GH125	--	--	Magnaporthe oryzae 70-15	exo-&alpha;-1,6-mannosidase (EC 3.2.1.-)	Created after Gregg, Zandberg, Hehemann, Whitworth, Deng, Vocadlo & Boraston (2011) J Biol Chem 286:15586-96 [PMID:21388958]
GME1513_g	44.31	1e-86	CCD52974.1	BofuT4P90000026001	AA11	--	--	Botryotinia fuckeliana T4	AA11 proteins are copper-dependent lytic polysaccharide monooxygenases (LPMOs); cleavage of chitin chains with oxidation of C-1 has been demonstrated for a AA11 LPMO from Aspergillus oryzae;	Family built after Hemsworth et al. Nature Chem. Biol. (2014) 10, 122-126 (PMID 24362702); distantly related to family AA9.
GME1517_g	86.62	0	SMY26928.1	ZT1A5_G8372	GT3	--	--	Zymoseptoria tritici ST99CH_1A5	glycogen synthase (EC 2.4.1.11).	NA
GME1582_g	77.81	0	CCD43598.1	glycoside hydrolase family 62 protein (Bofut4_p064400.1)	GH62	--	--	Botrytis cinerea T4	&alpha;-L-arabinofuranosidase (EC 3.2.1.55)	NA
GME1710_g	40.13	3e-20	ABT17229.1	ORF (fragment)	AA2	--	--	Phanerochaete chrysosporium FPL5157	manganese peroxidase (EC 1.11.1.13); versatile peroxidase (EC 1.11.1.16); lignin peroxidase (EC 1.11.1.14); peroxidase (EC 1.11.1.-)	Family AA2 contains class II lignin-modifying peroxidases. AA2 enzymes are secreted heme-containing enzymes that use hydrogen peroxide or organic peroxides as electron acceptors to catalyze a number of oxidative reactions in which two electrons are derived from substrate molecules to reduce the enzyme followed by a concomitant release of two water molecules.
GME1736_g	53.33	9e-174	CCD44408.1	glycoside hydrolase family 76 protein (Bofut4_p053090.1)	GH76	--	--	Botrytis cinerea T4	&alpha;-1,6-mannanase (EC 3.2.1.101)	NA
GME1794_g	67.32	0	CBX98831.1	ORF	GH132	--	E5A5D3	Leptosphaeria maculans JN3 v23.1.3	Activity on &beta;-1,3-glucan (curdlan) shown for the Aspergillus fumigatus Sun4 protein; activity on laminarioligosaccharides shown for Aspergillus fumigatus Sun4 protein and Candida albicans Sun41 protein; transglycosylation activity reported in PMID 23508952.	Created after Gastebois et al. (2013) J. Biol. Chem. [PMID - 23508952]
GME1806_g	72.48	0	CBX98828.1	ORF	GT62	--	E5A5D0	Leptosphaeria maculans JN3 v23.1.3	&alpha;-1,2-mannosyltransferase (EC 2.4.1.-); &alpha;-1,6-mannosyltransferase (EC 2.4.1.-)	NA
GME1815_g	49.08	5e-114	SMQ45830.1	ZT3D7_G975	GH132	--	--	Zymoseptoria tritici ST99CH_3D7	Activity on &beta;-1,3-glucan (curdlan) shown for the Aspergillus fumigatus Sun4 protein; activity on laminarioligosaccharides shown for Aspergillus fumigatus Sun4 protein and Candida albicans Sun41 protein; transglycosylation activity reported in PMID 23508952.	Created after Gastebois et al. (2013) J. Biol. Chem. [PMID - 23508952]
GME1849_g	40.93	8e-64	ADJ46916.1	AMED_5153	CBM13	--	D8I1I5	Amycolatopsis mediterranei U32	Modules of approx. 150 residues which always appear as a threefold internal repeat. The only apparent exception to this, xylanase II of Actinomadura sp. FC7 (GenBank U08894), is in fact not completely sequenced. These modules were first identified in several plant lectins such as ricin or agglutinin of Ricinus communis which bind galactose residues. The three-dimensional structure of a plant lect…	Previously known as cellulose-binding domain family XIII (CBD XIII).
GME1878_g	46.11	7e-52	CBX94475.1	LEMA_P119660.1	AA11	--	--	Leptosphaeria maculans v23.1.3	AA11 proteins are copper-dependent lytic polysaccharide monooxygenases (LPMOs); cleavage of chitin chains with oxidation of C-1 has been demonstrated for a AA11 LPMO from Aspergillus oryzae;	Family built after Hemsworth et al. Nature Chem. Biol. (2014) 10, 122-126 (PMID 24362702); distantly related to family AA9.
GME2100_g	44.88	1e-132	CBY02446.1	ORF	GH76	--	E5AD94	Leptosphaeria maculans JN3 v23.1.3	&alpha;-1,6-mannanase (EC 3.2.1.101)	NA
GME2117_g	46.06	6e-64	EGX51573.1	EGX51573.1	CBM1	--	--	Arthrobotrys oligospora ATCC 24927	Modules of approx. 40 residues found almost exclusively in fungi. The cellulose-binding function has been demonstrated in many cases, and appears to be mediated by three aromatic residues separated by about 10.4 angstrom and which form a flat surface. The only non-fungal occurence of CBM1 is in an algal non-hydrolytic polysaccharide-binding protein which is composed of four repeated CBM1 modules.…	Previously known as cellulose-binding domain family I (CBD I).
GME2121_g	63.97	2e-114	CCA67645.1	PIIN_01474	CBM1	--	--	Serendipita indica DSM 11827	Modules of approx. 40 residues found almost exclusively in fungi. The cellulose-binding function has been demonstrated in many cases, and appears to be mediated by three aromatic residues separated by about 10.4 angstrom and which form a flat surface. The only non-fungal occurence of CBM1 is in an algal non-hydrolytic polysaccharide-binding protein which is composed of four repeated CBM1 modules.…	Previously known as cellulose-binding domain family I (CBD I).
GME215_g	51.82	1e-170	CCF31824.1	CH063_04355	AA8	--	--	Colletotrichum higginsianum IMI 349063	Iron reductase domain	AA8 proteins consist of a cytochrome domain (protoheme IX) of spectral class b. AA8 proteins were first described as the N-terminal hemic module found in the bipartite domain organization of the flavocytochrome CDH. They can also be found isolated or appended to a CBM. Their implication into Fenton chemistry has been suggested in PMID : 21764756.
GME2197_g	55.31	3e-120	CCD53493.2	BofuT4P79000003001	CBM1	--	--	Botrytis cinerea T4	Modules of approx. 40 residues found almost exclusively in fungi. The cellulose-binding function has been demonstrated in many cases, and appears to be mediated by three aromatic residues separated by about 10.4 angstrom and which form a flat surface. The only non-fungal occurence of CBM1 is in an algal non-hydrolytic polysaccharide-binding protein which is composed of four repeated CBM1 modules.…	Previously known as cellulose-binding domain family I (CBD I).
GME2229_g	41.69	3e-104	XP_003721298.1	MGG_12678	GH71	--	--	Magnaporthe oryzae 70-15	&alpha;-1,3-glucanase (EC 3.2.1.59).	NA
GME2267_g	40.45	7e-104	BAE61153.1	AO090102000039	GT31	--	Q2UBB2	Aspergillus oryzae RIB40	N-acetyllactosaminide &beta;-1,3-N-acetylglucosaminyltransferase (EC 2.4.1.149); Glycoprotein-N-acetylgalactosamine 3-&beta;-galactosyltransferase (EC 2.4.1.122); fucose-specific &beta;-1,3-N-acetylglucosaminyltransferase (EC 2.4.1.-); globotriosylceramide &beta;-1,3-GalNAc transferase (EC 2.4.1.79); chondroitin synthase (&beta;-1,3-GlcUA and &beta;-1,4-GalNAc transferase (EC 2.4.1.175); chondroi…	NA
GME2306_g	52.78	0	BAE63373.1	AO090020000144	GH55	--	Q2U4Z2	Aspergillus oryzae RIB40	exo-&beta;-1,3-glucanase (EC 3.2.1.58); endo-&beta;-1,3-glucanase (EC 3.2.1.39)	NA
GME2318_g	47.62	0	SMQ46076.1	ZT3D7_G1221	GT90	--	--	Zymoseptoria tritici ST99CH_3D7	UDP-Xyl: (mannosyl) glucuronoxylomannan/galactoxylomannan &beta;-1,2-xylosyltransferase (EC 2.4.2.-); UDP-Glc: protein O-&beta;-glucosyltransferase (EC 2.4.1.-); UDP-Xyl: protein O-&beta;-xylosyltransferase (EC 2.4.2.-)	Created from Klutts, Levery and Doering (2007) J. Biol. Chem. 282:17890-17899 (PMID: 17430900)
GME235_g	58.23	1e-96	EAA29347.1	NCU05969.1	AA9	--	Q7S1V2	Neurospora crassa OR74A	AA9 (formerly GH61) proteins are copper-dependent lytic polysaccharide monooxygenases (LPMOs); cleavage of cellulose chains with oxidation of various carbons (C-1, C-4 and C-6) has been reported several times in the literature;	AA9 (formerly GH61). The enzymes in this family were originally classified as a glycoside hydrolases (GH61) based on very weak endo-1,4-b-D-glucanase activity in one family member. They are now reclassified in the AA category of CAZy. Because a significant literature is associated with the old name GH61, we recommend to describe these enzymes as "AA9 (formerly GH61)".
GME2411_g	48.83	0	AKK32386.1	&beta;-glucosidase 2, partial (BgL)	CBM1	--	--	Talaromyces amestolkiae CIB	Modules of approx. 40 residues found almost exclusively in fungi. The cellulose-binding function has been demonstrated in many cases, and appears to be mediated by three aromatic residues separated by about 10.4 angstrom and which form a flat surface. The only non-fungal occurence of CBM1 is in an algal non-hydrolytic polysaccharide-binding protein which is composed of four repeated CBM1 modules.…	Previously known as cellulose-binding domain family I (CBD I).
GME2419_g	65.75	0	SMQ47222.1	ZT3D7_G2369	GH47	--	--	Zymoseptoria tritici ST99CH_3D7	&alpha;-mannosidase (EC 3.2.1.113)	NA
GME2445_g	42.51	4e-148	BAE61606.1	AO090102000589	AA1	--	Q2UA09	Aspergillus oryzae RIB40	Laccase / p-diphenol:oxygen oxidoreductase / ferroxidase (EC 1.10.3.2); ; ferroxidase (EC 1.10.3.-); Laccase-like multicopper oxidase (EC 1.10.3.-)	The characterized AA1 enzymes are multicopper oxidases that use diphenols and related substances as donors with oxygen as the acceptor. The AA1 family is currently divided into 3 subfamilies including laccases, ferroxidases and laccase-like multicopper oxidases.
GME2462_g	45.81	3e-95	APA09395.1	sscle_05g041650	CBM1	--	--	Sclerotinia sclerotiorum 1980 UF-70	Modules of approx. 40 residues found almost exclusively in fungi. The cellulose-binding function has been demonstrated in many cases, and appears to be mediated by three aromatic residues separated by about 10.4 angstrom and which form a flat surface. The only non-fungal occurence of CBM1 is in an algal non-hydrolytic polysaccharide-binding protein which is composed of four repeated CBM1 modules.…	Previously known as cellulose-binding domain family I (CBD I).
GME2469_g	49.08	7e-84	ADJ45084.1	AMED_3295	CE1	--	D8I5J5	Amycolatopsis mediterranei U32	acetyl xylan esterase (EC 3.1.1.72); cinnamoyl esterase (EC 3.1.1.-); feruloyl esterase (EC 3.1.1.73); carboxylesterase (EC 3.1.1.1); S-formylglutathione hydrolase (EC 3.1.2.12); diacylglycerol O-acyltransferase (EC 2.3.1.20); trehalose 6-O-mycolyltransferase (EC 2.3.1.122)	Family CE1 also contains lots of other esterases such as PHB depolymerases.
GME2570_g	56.14	3e-111	CCT67752.1	FFUJ_14765	CE16	--	--	Fusarium fujikuroi IMI 58289	acetylesterase (EC 3.1.1.6) active on various carbohydrate acetyl esters	Formerly known as X125 modules; created from Li et al. Appl. Environ. Microbiol., 74:7482-7489 (PMID: 18978092)
GME2581_g	55.65	3e-76	CAD70564.1	NCU05159.1 (B19A17.360)	CBM1	--	Q1K583	Neurospora crassa OR74A	Modules of approx. 40 residues found almost exclusively in fungi. The cellulose-binding function has been demonstrated in many cases, and appears to be mediated by three aromatic residues separated by about 10.4 angstrom and which form a flat surface. The only non-fungal occurence of CBM1 is in an algal non-hydrolytic polysaccharide-binding protein which is composed of four repeated CBM1 modules.…	Previously known as cellulose-binding domain family I (CBD I).
GME2679_g	41.88	5e-123	AKN19924.1	arabinofuranosidase (Ara51)	GH51	--	--	Deinococcus cellulosilyticus 5516J-15	endoglucanase (EC 3.2.1.4); endo-&beta;-1,4-xylanase (EC 3.2.1.8); &beta;-xylosidase (EC 3.2.1.37); &alpha;-L-arabinofuranosidase (EC 3.2.1.55)	NA
GME2709_g	40.58	2e-08	BAV86187.1	AN27039_3117 (fragment)	CE4	--	--	Actinomyces naeslundii ATCC 27039	acetyl xylan esterase (EC 3.1.1.72); chitin deacetylase (EC 3.5.1.41); chitooligosaccharide deacetylase (EC 3.5.1.-); peptidoglycan GlcNAc deacetylase (EC 3.5.1.-); peptidoglycan N-acetylmuramic acid deacetylase (EC 3.5.1.-).	NA
GME2745_g	57.47	4e-106	XP_003652516.1	THITE_2114094	GH131	--	--	Thielavia terrestris NRRL 8126	broad specificity exo-&beta;-1,3/1,6-glucanase with endo-&beta;-1,4-glucanase activity (EC 3.2.1.-);	Family created after Lafond et al. (2012) AEM 78:8540-8546 [PMID:23023747] who have shown that the Podospora anserina protein encoded by gene Pa_3_10940 is a broad specificity b-glucanase with exo-b-1,3/1,6- and endo-b-1,4-glucanase activity
GME2794_g	56.48	2e-176	AEO54717.1	MYCTH_64299	CE0	--	--	Thermothelomyces thermophila ATCC 42464	See below.	Carbohydrate esterases not yet assigned to a family.
GME2802_g	58.24	0	CCD44408.1	glycoside hydrolase family 76 protein (Bofut4_p053090.1)	GH76	--	--	Botrytis cinerea T4	&alpha;-1,6-mannanase (EC 3.2.1.101)	NA
GME2821_g	69.41	2e-126	CCT69159.1	FFUJ_14350	PL3	--	--	Fusarium fujikuroi IMI 58289	pectate lyase (EC 4.2.2.2).	NA
GME2877_g	61.56	1e-149	CAP85523.1	Pc20g01940	CBM1	--	B6HE68	Penicillium rubens Wisconsin 54-1255	Modules of approx. 40 residues found almost exclusively in fungi. The cellulose-binding function has been demonstrated in many cases, and appears to be mediated by three aromatic residues separated by about 10.4 angstrom and which form a flat surface. The only non-fungal occurence of CBM1 is in an algal non-hydrolytic polysaccharide-binding protein which is composed of four repeated CBM1 modules.…	Previously known as cellulose-binding domain family I (CBD I).
GME2884_g	44.05	0	CCD47324.1	glycoside hydrolase family 3 protein (Bofut4_p004830.1)	CBM1	--	--	Botrytis cinerea T4	Modules of approx. 40 residues found almost exclusively in fungi. The cellulose-binding function has been demonstrated in many cases, and appears to be mediated by three aromatic residues separated by about 10.4 angstrom and which form a flat surface. The only non-fungal occurence of CBM1 is in an algal non-hydrolytic polysaccharide-binding protein which is composed of four repeated CBM1 modules.…	Previously known as cellulose-binding domain family I (CBD I).
GME288_g	51.47	0	AAA70392.1	CPn0326 (MalQ)	GH77	--	Q9Z8L2	Chlamydophila pneumoniae CWL029	amylomaltase or 4-&alpha;-glucanotransferase (EC 2.4.1.25)	NA
GME2981_g	58.67	2e-143	BAE58124.1	AO090003001017	GH93	--	Q2UJZ1	Aspergillus oryzae RIB40	exo-&alpha;-L-1,5-arabinanase (EC 3.2.1.-)	NA
GME301_g	48.88	0	AMQ56581.1	AO498_09135	CBM48	--	--	Algoriphagus sp. M8-2	Modules of approx. 100 residues with glycogen-binding function, appended to GH13 modules. Also found in the beta subunit (glycogen-binding) of AMP-activated protein kinases (AMPK)	NA
GME3080_g	66.25	3e-153	APA07883.1	sscle_03g026530	CBM1	--	--	Sclerotinia sclerotiorum 1980 UF-70	Modules of approx. 40 residues found almost exclusively in fungi. The cellulose-binding function has been demonstrated in many cases, and appears to be mediated by three aromatic residues separated by about 10.4 angstrom and which form a flat surface. The only non-fungal occurence of CBM1 is in an algal non-hydrolytic polysaccharide-binding protein which is composed of four repeated CBM1 modules.…	Previously known as cellulose-binding domain family I (CBD I).
GME3086_g	60.11	0	SMQ55427.1	ZT3D7_G10582	GH72	--	--	Zymoseptoria tritici ST99CH_3D7	&beta;-1,3-glucanosyltransglycosylase (EC 2.4.1.-)	NA
GME3090_g	68.89	3e-104	BAE55530.1	AO090005000472	PL3	--	Q2USD5	Aspergillus oryzae RIB40	pectate lyase (EC 4.2.2.2).	NA
GME3100_g	40.8	7e-23	BAG68300.1	endoglucanase V (EGV;PcCel45A) (Cel45A)	GH45	EC 3.2.1.4;	B3Y002	Phanerochaete chrysosporium K-3	endoglucanase (EC 3.2.1.4)	formerly known as cellulase family K; distantly related to plant expansins
GME3110_g	41.34	1e-107	AAF22244.1	pectin lyase (Pnl1;Pnl-1)	CBM1	EC 4.2.2.10;	Q9UUS4	Colletotrichum gloeosporioides f. sp. malvae	Modules of approx. 40 residues found almost exclusively in fungi. The cellulose-binding function has been demonstrated in many cases, and appears to be mediated by three aromatic residues separated by about 10.4 angstrom and which form a flat surface. The only non-fungal occurence of CBM1 is in an algal non-hydrolytic polysaccharide-binding protein which is composed of four repeated CBM1 modules.…	Previously known as cellulose-binding domain family I (CBD I).
GME3112_g	46.84	1e-91	EGX51542.1	EGX51542.1	CBM1	--	--	Arthrobotrys oligospora ATCC 24927	Modules of approx. 40 residues found almost exclusively in fungi. The cellulose-binding function has been demonstrated in many cases, and appears to be mediated by three aromatic residues separated by about 10.4 angstrom and which form a flat surface. The only non-fungal occurence of CBM1 is in an algal non-hydrolytic polysaccharide-binding protein which is composed of four repeated CBM1 modules.…	Previously known as cellulose-binding domain family I (CBD I).
GME3115_g	43.11	2e-143	ALO98312.1	SHL15_7303	CBM42	--	--	Streptomyces hygroscopicus subsp. limoneus KCTC 1717	Modules of approx. 160 residues found mostly at the C-terminus of GH54 catalytic domains. Binding to arabinofuranose (present in arabinoxylan) has been demonstrated.	Created following a paper by Miyanaga A, Koseki T, Matsuzawa H, Wakagi T, Shoun H, Fushinobu S (2004) J.Biol. Chem. 279:44907-44914 (PMID: 15292273)
GME318_g	72.96	0	AEN14642.1	ORF	CBM18	--	--	Fusarium proliferatum LF061	Modules of approx. 40 residues. The chitin-binding function has been demonstrated in many cases. These modules are found attached to a number of chitinase catalytic domains, but also in non-catalytic proteins either in isolation or as multiple repeats.	NA
GME3240_g	62.66	2e-100	EAA58450.1	AN6428.2	AA9	--	C8V0F9	Aspergillus nidulans FGSC A4	AA9 (formerly GH61) proteins are copper-dependent lytic polysaccharide monooxygenases (LPMOs); cleavage of cellulose chains with oxidation of various carbons (C-1, C-4 and C-6) has been reported several times in the literature;	AA9 (formerly GH61). The enzymes in this family were originally classified as a glycoside hydrolases (GH61) based on very weak endo-1,4-b-D-glucanase activity in one family member. They are now reclassified in the AA category of CAZy. Because a significant literature is associated with the old name GH61, we recommend to describe these enzymes as "AA9 (formerly GH61)".
GME3271_g	66.77	1e-142	BAE54624.1	AO090009000117	GH17	--	Q2UUZ1	Aspergillus oryzae RIB40	glucan endo-1,3-&beta;-glucosidase (EC 3.2.1.39); glucan 1,3-&beta;-glucosidase (EC 3.2.1.58); licheninase (EC 3.2.1.73); ABA-specific &beta;-glucosidase (EC 3.2.1.175); &beta;-1,3-glucanosyltransglycosylase (EC 2.4.1.-)	NA
GME3344_g	49.34	3e-111	EAA63396.1	AN2825.2	GH76	--	Q5B9F5	Aspergillus nidulans FGSC A4	&alpha;-1,6-mannanase (EC 3.2.1.101)	NA
GME3403_g	40.91	2e-36	SDI85539.1	SAMN05444157_0493	CE5	--	--	Frankineae bacterium MT45	acetyl xylan esterase (EC 3.1.1.72); cutinase (EC 3.1.1.74)	There are many cutinases in the databanks. Only an example is given here as cutinases act on cutin rather than on carbohydrate esters.
GME3430_g	53.76	9e-100	SMY25379.1	ZT1A5_G6821	GH128	--	--	Zymoseptoria tritici ST99CH_1A5	&beta;-1,3-glucanase (EC 3.2.1.39)	Created following a paper by Sakamoto and colleagues (PMID:21965406); distantly related to clan GH-A
GME3438_g	58.53	0	CCT69856.1	FFUJ_05775	AA7	--	--	Fusarium fujikuroi IMI 58289 (Fusfu1)	glucooligosaccharide oxidase (EC 1.1.3.-); chitooligosaccharide oxidase (EC 1.1.3.-)	The glucooligosaccharide oxidases (GOO) found in this family oxidize the reducing end glycosyl residues of oligosaccharides linked by alpha- or beta-1,4 bonds and glucose.
GME3460_g	60.06	3e-134	CBX95985.1	ORF	GT33	--	E4ZWK9	Leptosphaeria maculans JN3 v23.1.3	GDP-Man: chitobiosyldiphosphodolichol &beta;-mannosyltransferase (EC 2.4.1.142).	NA
GME3461_g	71	0	CCT61106.1	ORF	PL9	--	--	Leptosphaeria maculans JN3 v23.1.3	pectate lyase (EC 4.2.2.2); exopolygalacturonate lyase (EC 4.2.2.9); thiopeptidoglycan lyase (EC 4.2.2.-).	NA
GME3470_g	52.25	7e-154	CCD46424.1	glycosyltransferase family 31 protein, partial sequence (Bofut4_p040350.1)	GT31	--	--	Botrytis cinerea T4	N-acetyllactosaminide &beta;-1,3-N-acetylglucosaminyltransferase (EC 2.4.1.149); Glycoprotein-N-acetylgalactosamine 3-&beta;-galactosyltransferase (EC 2.4.1.122); fucose-specific &beta;-1,3-N-acetylglucosaminyltransferase (EC 2.4.1.-); globotriosylceramide &beta;-1,3-GalNAc transferase (EC 2.4.1.79); chondroitin synthase (&beta;-1,3-GlcUA and &beta;-1,4-GalNAc transferase (EC 2.4.1.175); chondroi…	NA
GME347_g	41.39	1e-179	EGX45322.1	EGX45322.1	CBM1	--	--	Arthrobotrys oligospora ATCC 24927	Modules of approx. 40 residues found almost exclusively in fungi. The cellulose-binding function has been demonstrated in many cases, and appears to be mediated by three aromatic residues separated by about 10.4 angstrom and which form a flat surface. The only non-fungal occurence of CBM1 is in an algal non-hydrolytic polysaccharide-binding protein which is composed of four repeated CBM1 modules.…	Previously known as cellulose-binding domain family I (CBD I).
GME3526_g	40	3e-22	CAP69193.1	Pa_7_11490	CBM52	--	B2AXR9	Podospora anserina S mat+	Modules of approx. 60 residues attached to a few GH81 enzymes but present in other proteins. Binding to &beta;-1,3-glucan demonstrated for Schizosaccharomyces pombe 972h- endo-1,3-&beta;-glucanase Eng1 [Martin-Quadrado et al., Mol. Microbiol. (2008) 69:188-200 PMID:18466295]	NA
GME3566_g	58.59	5e-151	XP_365144.1	MG09989.4	GH27	--	G4N9L9	Magnaporthe oryzae 70-15	&alpha;-galactosidase (EC 3.2.1.22); &alpha;-N-acetylgalactosaminidase (EC 3.2.1.49); isomalto-dextranase (EC 3.2.1.94); &beta;-L-arabinopyranosidase (EC 3.2.1.88); galactan:galactan galactosyltransferase (EC 2.4.1.-)	Mechanistic commonality with family GH36 demonstrated by Comfort et al. (2007) Biochemistry 46:3319-3330 (PMID: 17323919).
GME3573_g	40.5	1e-40	CCD48605.1	Bofut4_p109890.1	GH128	--	--	Botrytis cinerea T4	&beta;-1,3-glucanase (EC 3.2.1.39)	Created following a paper by Sakamoto and colleagues (PMID:21965406); distantly related to clan GH-A
GME3646_g	55.79	0	AOZ60530.1	UDP-glycosyltransferase	GT24	--	--	Aureobasidium sp. P25	UDP-Glc: glycoprotein &alpha;-glucosyltransferase (EC 2.4.1.-).	Distant similarity to family GT8
GME3706_g	63.26	0	CBX94234.1	ORF	GT22	--	E4ZS54	Leptosphaeria maculans JN3 v23.1.3	Dol-P-Man: Man6GlcNAc2-PP-Dol &alpha;-1,2-mannosyltransferase (EC 2.4.1.259); Dol-P-Man: Man8GlcNAc2-PP-Dol &alpha;-1,2-mannosyltransferase (EC 2.4.1.261); Dol-P-Man: Man2-GlcNAc-phosphatidylinositol &alpha;-1,2-mannosyltransferase (EC 2.4.1.-); Dol-P-Man: Man3-GlcNAc-phosphatidylinositol &alpha;-1,2-mannosyltransferase (EC 2.4.1.-)	These enzymes use dolichol-P-mannose as the sugar donor.
GME3710_g	45.9	4e-164	ABR18138.1	WS02918_K08	CBM18	--	--	Picea sitchensis	Modules of approx. 40 residues. The chitin-binding function has been demonstrated in many cases. These modules are found attached to a number of chitinase catalytic domains, but also in non-catalytic proteins either in isolation or as multiple repeats.	NA
GME3713_g	42.45	5e-103	CCD47037.1	glycoside hydrolase family 76 protein (Bofut4_p039390.1)	GH76	--	--	Botrytis cinerea T4	&alpha;-1,6-mannanase (EC 3.2.1.101)	NA
GME3741_g	41.13	6e-138	AAU84185.1	GZ37D1_32	GT20	--	Q648J2	uncultured archaeon GZfos37D1	&alpha;,&alpha;-trehalose-phosphate synthase [UDP-forming] (EC 2.4.1.15); Glucosylglycerol-phosphate synthase (EC 2.4.1.213); trehalose-6-P phosphatase (EC 3.1.3.12); [retaining] GDP-valeniol: validamine 7-phosphate valeniolyltransferase (EC 2.-.-.-)	NA
GME3807_g	50.92	0	CDF44004.1	BofuT4P101000004001	GH47	--	--	Botrytis cinerea T4	&alpha;-mannosidase (EC 3.2.1.113)	NA
GME3854_g	41.75	0	EGX45322.1	EGX45322.1	CBM1	--	--	Arthrobotrys oligospora ATCC 24927	Modules of approx. 40 residues found almost exclusively in fungi. The cellulose-binding function has been demonstrated in many cases, and appears to be mediated by three aromatic residues separated by about 10.4 angstrom and which form a flat surface. The only non-fungal occurence of CBM1 is in an algal non-hydrolytic polysaccharide-binding protein which is composed of four repeated CBM1 modules.…	Previously known as cellulose-binding domain family I (CBD I).
GME3862_g	62.91	0	CAK41068.1	An12g02220	GH6	--	A2QYR9	Aspergillus niger CBS 513.88	endoglucanase (EC 3.2.1.4); cellobiohydrolase (EC 3.2.1.91)	formerly known as cellulase family B. The cellobiohydrolases of this family are widely believed to act processively from the non-reducing ends of cellulose chains to generate cellobiose.
GME3863_g	72.8	8e-143	CBY02312.1	ORF	GH131	--	E5ACW0	Leptosphaeria maculans JN3 v23.1.3	broad specificity exo-&beta;-1,3/1,6-glucanase with endo-&beta;-1,4-glucanase activity (EC 3.2.1.-);	Family created after Lafond et al. (2012) AEM 78:8540-8546 [PMID:23023747] who have shown that the Podospora anserina protein encoded by gene Pa_3_10940 is a broad specificity b-glucanase with exo-b-1,3/1,6- and endo-b-1,4-glucanase activity
GME3918_g	42.31	6e-43	BAU81322.1	SLA_0367	CBM12	--	--	Streptomyces laurentii ATCC 31255	Modules of approx. 40-60 residues. The majority of these modules is found among chitinases where the function is chitin-binding. Distantly related to the CBM5 family.	Previously known as cellulose-binding domain family XII (CBD XII).
GME3919_g	53.63	0	CCT74670.1	FFUJ_10731	AA8	--	--	Fusarium fujikuroi IMI 58289 (Fusfu1)	Iron reductase domain	AA8 proteins consist of a cytochrome domain (protoheme IX) of spectral class b. AA8 proteins were first described as the N-terminal hemic module found in the bipartite domain organization of the flavocytochrome CDH. They can also be found isolated or appended to a CBM. Their implication into Fenton chemistry has been suggested in PMID : 21764756.
GME3953_g	63.31	2e-171	CDI53950.1	BN887_05747	GH27	--	--	Melanopsichium pennsylvanicum 4	&alpha;-galactosidase (EC 3.2.1.22); &alpha;-N-acetylgalactosaminidase (EC 3.2.1.49); isomalto-dextranase (EC 3.2.1.94); &beta;-L-arabinopyranosidase (EC 3.2.1.88); galactan:galactan galactosyltransferase (EC 2.4.1.-)	Mechanistic commonality with family GH36 demonstrated by Comfort et al. (2007) Biochemistry 46:3319-3330 (PMID: 17323919).
GME4084_g	59.23	0	ACU37208.1	Amir_3302	GH43	--	C6W8V9	Actinosynnema mirum DSM 43827	&beta;-xylosidase (EC 3.2.1.37); &alpha;-L-arabinofuranosidase (EC 3.2.1.55); arabinanase (EC 3.2.1.99); xylanase (EC 3.2.1.8); galactan 1,3-&beta;-galactosidase (EC 3.2.1.145); &alpha;-1,2-L-arabinofuranosidase (EC 3.2.1.-); exo-&alpha;-1,5-L-arabinofuranosidase (EC 3.2.1.-); [inverting] exo-&alpha;-1,5-L-arabinanase (EC 3.2.1.-); &beta;-1,3-xylosidase (EC 3.2.1.-)	Many members have been assigned to subfamilies as described by Mewis et al. (2016) Appl. Environm. Microbiol. in press (PMID: 26729713).
GME4122_g	49.86	5e-116	BAE62044.1	AO090701000315	CE16	--	--	Aspergillus oryzae RIB40	acetylesterase (EC 3.1.1.6) active on various carbohydrate acetyl esters	Formerly known as X125 modules; created from Li et al. Appl. Environ. Microbiol., 74:7482-7489 (PMID: 18978092)
GME4161_g	57.05	6e-119	CBY01773.1	ORF	CE16	--	E5AEY4	Leptosphaeria maculans JN3 v23.1.3	acetylesterase (EC 3.1.1.6) active on various carbohydrate acetyl esters	Formerly known as X125 modules; created from Li et al. Appl. Environ. Microbiol., 74:7482-7489 (PMID: 18978092)
GME4188_g	58.87	1e-152	EAA64722.1	endo-&beta;-1,4-glucanase (AN1602.2)	AA9	--	Q5BCX8	Aspergillus nidulans FGSC A4	AA9 (formerly GH61) proteins are copper-dependent lytic polysaccharide monooxygenases (LPMOs); cleavage of cellulose chains with oxidation of various carbons (C-1, C-4 and C-6) has been reported several times in the literature;	AA9 (formerly GH61). The enzymes in this family were originally classified as a glycoside hydrolases (GH61) based on very weak endo-1,4-b-D-glucanase activity in one family member. They are now reclassified in the AA category of CAZy. Because a significant literature is associated with the old name GH61, we recommend to describe these enzymes as "AA9 (formerly GH61)".
GME4330_g	57.66	0	XP_003712478.1	MGG_04979	GT22	--	--	Magnaporthe oryzae 70-15	Dol-P-Man: Man6GlcNAc2-PP-Dol &alpha;-1,2-mannosyltransferase (EC 2.4.1.259); Dol-P-Man: Man8GlcNAc2-PP-Dol &alpha;-1,2-mannosyltransferase (EC 2.4.1.261); Dol-P-Man: Man2-GlcNAc-phosphatidylinositol &alpha;-1,2-mannosyltransferase (EC 2.4.1.-); Dol-P-Man: Man3-GlcNAc-phosphatidylinositol &alpha;-1,2-mannosyltransferase (EC 2.4.1.-)	These enzymes use dolichol-P-mannose as the sugar donor.
GME4356_g	41.33	2e-105	ANM86429.1	ORF	GH71	--	--	Cladonia uncialis subsp. uncialis	&alpha;-1,3-glucanase (EC 3.2.1.59).	NA
GME4374_g	52.74	0	CAK44150.1	An01g14520	AA7	--	--	Aspergillus niger CBS 513.88	glucooligosaccharide oxidase (EC 1.1.3.-); chitooligosaccharide oxidase (EC 1.1.3.-)	The glucooligosaccharide oxidases (GOO) found in this family oxidize the reducing end glycosyl residues of oligosaccharides linked by alpha- or beta-1,4 bonds and glucose.
GME4383_g	42.03	1e-144	AGL19305.1	L083_5795	AA3	--	--	Actinoplanes sp. N902-109	cellobiose dehydrogenase (EC 1.1.99.18); glucose 1-oxidase (EC 1.1.3.4); aryl alcohol oxidase (EC 1.1.3.7); alcohol oxidase (EC 1.1.3.13); pyranose oxidase (EC 1.1.3.10)	AA3 enzymes belong to the glucose-methanol-choline (GMC) oxidoreductases family. AA3 enzymes are flavoproteins containing a flavin-adenine dinucleotide (FAD)-binding domain. Family AA3 can be divided into 4 subfamilies: AA3_1 (mostly cellobiose dehydrogenases), AA3_2 (including both aryl alcohol oxidase and glucose 1-oxidase), AA3_3 (alcohol oxidase) and AA3_4 (pyranose 2-oxidase).
GME4405_g	40.38	1e-51	CBX94475.1	LEMA_P119660.1	AA11	--	--	Leptosphaeria maculans v23.1.3	AA11 proteins are copper-dependent lytic polysaccharide monooxygenases (LPMOs); cleavage of chitin chains with oxidation of C-1 has been demonstrated for a AA11 LPMO from Aspergillus oryzae;	Family built after Hemsworth et al. Nature Chem. Biol. (2014) 10, 122-126 (PMID 24362702); distantly related to family AA9.
GME4416_g	56.36	0	AHG92402.1	J421_4867	GH39	--	--	Gemmatirosa kalamazoonesis KBS708	&alpha;-L-iduronidase (EC 3.2.1.76); &beta;-xylosidase (EC 3.2.1.37).	NA
GME4443_g	69.96	4e-112	BAE58022.1	AO090003000905	GH12	--	Q2UK93	Aspergillus oryzae RIB40	endoglucanase (EC 3.2.1.4); xyloglucan hydrolase (EC 3.2.1.151); &beta;-1,3-1,4-glucanase (EC 3.2.1.73); xyloglucan endotransglycosylase (EC 2.4.1.207)	formerly known as cellulase family H.
GME4624_g	49.22	2e-98	CAD34597.1	xylanase	CBM1	EC 3.2.1.8;	--	Rasamsonia emersonii IMI 392299	Modules of approx. 40 residues found almost exclusively in fungi. The cellulose-binding function has been demonstrated in many cases, and appears to be mediated by three aromatic residues separated by about 10.4 angstrom and which form a flat surface. The only non-fungal occurence of CBM1 is in an algal non-hydrolytic polysaccharide-binding protein which is composed of four repeated CBM1 modules.…	Previously known as cellulose-binding domain family I (CBD I).
GME4709_g	63.78	2e-90	CBY01027.1	ORF	CBM63	--	E5ABI6	Leptosphaeria maculans JN3 v23.1.3	The CBM63 module of Bacillus subtilis expansin EXLX1 has been shown to bind cellulose.	Created from Georgelis, Tabuchi, Nikolaidis, Cosgrove (2011) J. Biol. Chem. [PMID - 21454649]
GME4752_g	43.81	1e-90	CCD44408.1	glycoside hydrolase family 76 protein (Bofut4_p053090.1)	GH76	--	--	Botrytis cinerea T4	&alpha;-1,6-mannanase (EC 3.2.1.101)	NA
GME480_g	78.31	6e-162	EOD46375.1	UCRNP2_6875 (fragment)	GH145	--	--	Neofusicoccum parvum UCRNP2	L-Rh&alpha;-&alpha;-1,4-GlcA-specific &alpha;-L-rhamnosidase (EC 3.2.1.-)	Created after Munoz-Munoz et al., Proc. Natl. Acad. Sci. USA (2017) (PMID=28396425); these enzymes hydrolyze a-L-rhamnose residues linked to position 4 of a glucuronic acid using an unusual catalytic machinery comprising a histidine residue. The active site of these a-L-rhamnosidases is located on the opposite side of CAZymes with similar b-propeller folds. Surprisingly, the "normal" side of the …
GME4832_g	43.28	2e-60	APA13299.1	sscle_10g080690	GH45	--	--	Sclerotinia sclerotiorum 1980 UF-70	endoglucanase (EC 3.2.1.4)	formerly known as cellulase family K; distantly related to plant expansins
GME4840_g	55.32	0	CCD50266.1	ORF	AA1	--	--	Botrytis cinerea	Laccase / p-diphenol:oxygen oxidoreductase / ferroxidase (EC 1.10.3.2); ; ferroxidase (EC 1.10.3.-); Laccase-like multicopper oxidase (EC 1.10.3.-)	The characterized AA1 enzymes are multicopper oxidases that use diphenols and related substances as donors with oxygen as the acceptor. The AA1 family is currently divided into 3 subfamilies including laccases, ferroxidases and laccase-like multicopper oxidases.
GME4867_g	42.32	1e-89	CCT74490.1	FFUJ_10545	GH71	--	--	Fusarium fujikuroi IMI 58289	&alpha;-1,3-glucanase (EC 3.2.1.59).	NA
GME487_g	40.19	2e-144	EGX43942.1	EGX43942.1	CBM1	--	--	Arthrobotrys oligospora ATCC 24927	Modules of approx. 40 residues found almost exclusively in fungi. The cellulose-binding function has been demonstrated in many cases, and appears to be mediated by three aromatic residues separated by about 10.4 angstrom and which form a flat surface. The only non-fungal occurence of CBM1 is in an algal non-hydrolytic polysaccharide-binding protein which is composed of four repeated CBM1 modules.…	Previously known as cellulose-binding domain family I (CBD I).
GME4882_g	55.28	5e-133	EAA63396.1	AN2825.2	GH76	--	Q5B9F5	Aspergillus nidulans FGSC A4	&alpha;-1,6-mannanase (EC 3.2.1.101)	NA
GME4884_g	49.65	6e-146	BAE63426.1	AO090020000207	CBM18	--	Q2U4T9	Aspergillus oryzae RIB40	Modules of approx. 40 residues. The chitin-binding function has been demonstrated in many cases. These modules are found attached to a number of chitinase catalytic domains, but also in non-catalytic proteins either in isolation or as multiple repeats.	NA
GME4885_g	43.87	5e-60	CCF45286.1	CH063_14416	AA2	--	--	Colletotrichum higginsianum IMI 349063	manganese peroxidase (EC 1.11.1.13); versatile peroxidase (EC 1.11.1.16); lignin peroxidase (EC 1.11.1.14); peroxidase (EC 1.11.1.-)	Family AA2 contains class II lignin-modifying peroxidases. AA2 enzymes are secreted heme-containing enzymes that use hydrogen peroxide or organic peroxides as electron acceptors to catalyze a number of oxidative reactions in which two electrons are derived from substrate molecules to reduce the enzyme followed by a concomitant release of two water molecules.
GME4902_g	43.12	2e-93	ALW83973.1	AUC43_01980	GH105	--	--	Hymenobacter sedentarius DG5B	unsaturated rhamnogalacturonyl hydrolase (EC 3.2.1.172); d-4,5-unsaturated &beta;-glucuronyl hydrolase (EC 3.2.1.-)	Created based on a paper by Itoh, Ochiai, Mikami, Hashimoto, and Murata (J. Mol. Biol. 360 (2006) 573-585) (PMID: 16781735)
GME4903_g	47.43	6e-105	APA16273.1	sscle_16g110430	CE16	--	--	Sclerotinia sclerotiorum 1980 UF-70	acetylesterase (EC 3.1.1.6) active on various carbohydrate acetyl esters	Formerly known as X125 modules; created from Li et al. Appl. Environ. Microbiol., 74:7482-7489 (PMID: 18978092)
GME4919_g	41.26	3e-121	AMM19284.1	AX769_02975	GH78	--	--	Frondihabitans sp. PAMC 28766	&alpha;-L-rhamnosidase (EC 3.2.1.40); rhamnogalacturonan &alpha;-L-rhamnohydrolase (EC 3.2.1.174)	NA
GME4955_g	47.1	9e-128	SMQ51041.1	ZT3D7_G6194	GT90	--	--	Zymoseptoria tritici ST99CH_3D7	UDP-Xyl: (mannosyl) glucuronoxylomannan/galactoxylomannan &beta;-1,2-xylosyltransferase (EC 2.4.2.-); UDP-Glc: protein O-&beta;-glucosyltransferase (EC 2.4.1.-); UDP-Xyl: protein O-&beta;-xylosyltransferase (EC 2.4.2.-)	Created from Klutts, Levery and Doering (2007) J. Biol. Chem. 282:17890-17899 (PMID: 17430900)
GME495_g	48.9	1e-55	CCP37681.1	pectate lyase (PlyasE) (fragment)	PL3	--	--	Macrophomina phaseolina NAKWT	pectate lyase (EC 4.2.2.2).	NA
GME5067_g	55.08	0	CDF44004.1	BofuT4P101000004001	GH47	--	--	Botrytis cinerea T4	&alpha;-mannosidase (EC 3.2.1.113)	NA
GME5071_g	77.24	0	CAP95625.1	Pc21g07280	GT15	--	B6HKF4	Penicillium rubens Wisconsin 54-1255	glycolipid 2-&alpha;-mannosyltransferase (EC 2.4.1.131); GDP-Man: &alpha;-1,2-mannosyltransferase (EC 2.4.1.-).	NA
GME5104_g	91.8	1e-156	AAN89225.1	xyloglucan endotransglycosylase (XET)	GH12	EC 2.4.1.207;	--	Macrophomina phaseolina	endoglucanase (EC 3.2.1.4); xyloglucan hydrolase (EC 3.2.1.151); &beta;-1,3-1,4-glucanase (EC 3.2.1.73); xyloglucan endotransglycosylase (EC 2.4.1.207)	formerly known as cellulase family H.
GME5155_g	42.56	3e-98	AEO68367.1	THITE_76240	CBM1	--	--	Thielavia terrestris NRRL 8126	Modules of approx. 40 residues found almost exclusively in fungi. The cellulose-binding function has been demonstrated in many cases, and appears to be mediated by three aromatic residues separated by about 10.4 angstrom and which form a flat surface. The only non-fungal occurence of CBM1 is in an algal non-hydrolytic polysaccharide-binding protein which is composed of four repeated CBM1 modules.…	Previously known as cellulose-binding domain family I (CBD I).
GME5176_g	67.32	2e-118	CEF74667.1	unnamed protein product	PL3	--	--	Fusarium graminearum PH-1	pectate lyase (EC 4.2.2.2).	NA
GME5218_g	56.52	1e-94	EAA29347.1	NCU05969.1	AA9	--	Q7S1V2	Neurospora crassa OR74A	AA9 (formerly GH61) proteins are copper-dependent lytic polysaccharide monooxygenases (LPMOs); cleavage of cellulose chains with oxidation of various carbons (C-1, C-4 and C-6) has been reported several times in the literature;	AA9 (formerly GH61). The enzymes in this family were originally classified as a glycoside hydrolases (GH61) based on very weak endo-1,4-b-D-glucanase activity in one family member. They are now reclassified in the AA category of CAZy. Because a significant literature is associated with the old name GH61, we recommend to describe these enzymes as "AA9 (formerly GH61)".
GME526_g	87.55	4e-150	CAJ81215.1	GH61A (GH61A)	AA9	--	--	Lasiodiplodia theobromae CBS 247.96	AA9 (formerly GH61) proteins are copper-dependent lytic polysaccharide monooxygenases (LPMOs); cleavage of cellulose chains with oxidation of various carbons (C-1, C-4 and C-6) has been reported several times in the literature;	AA9 (formerly GH61). The enzymes in this family were originally classified as a glycoside hydrolases (GH61) based on very weak endo-1,4-b-D-glucanase activity in one family member. They are now reclassified in the AA category of CAZy. Because a significant literature is associated with the old name GH61, we recommend to describe these enzymes as "AA9 (formerly GH61)".
GME5278_g	42.74	0	AKJ01212.1	AA314_02838	GH3	--	--	Archangium gephyra DSM 2261	&beta;-glucosidase (EC 3.2.1.21); xylan 1,4-&beta;-xylosidase (EC 3.2.1.37); &beta;-glucosylceramidase (EC 3.2.1.45); &beta;-N-acetylhexosaminidase (EC 3.2.1.52); &alpha;-L-arabinofuranosidase (EC 3.2.1.55); glucan 1,3-&beta;-glucosidase (EC 3.2.1.58); glucan 1,4-&beta;-glucosidase (EC 3.2.1.74); isoprimeverose-producing oligoxyloglucan hydrolase (EC 3.2.1.120); coniferin &beta;-glucosidase (EC 3…	A recent paper by Macdonald et al. (PMID=25533455) has shown that the enzymes that cleave b-hexosaminides are in fact retaining b-glycoside phosphorylases.
GME527_g	64	3e-165	AGW24296.1	endo-&beta;-mannanase (Ma;PoMan5A) (Man5A)	CBM1	EC 3.2.1.78;	--	Penicillium oxalicum GZ-2	Modules of approx. 40 residues found almost exclusively in fungi. The cellulose-binding function has been demonstrated in many cases, and appears to be mediated by three aromatic residues separated by about 10.4 angstrom and which form a flat surface. The only non-fungal occurence of CBM1 is in an algal non-hydrolytic polysaccharide-binding protein which is composed of four repeated CBM1 modules.…	Previously known as cellulose-binding domain family I (CBD I).
GME5284_g	49.69	2e-97	EGX51542.1	EGX51542.1	CBM1	--	--	Arthrobotrys oligospora ATCC 24927	Modules of approx. 40 residues found almost exclusively in fungi. The cellulose-binding function has been demonstrated in many cases, and appears to be mediated by three aromatic residues separated by about 10.4 angstrom and which form a flat surface. The only non-fungal occurence of CBM1 is in an algal non-hydrolytic polysaccharide-binding protein which is composed of four repeated CBM1 modules.…	Previously known as cellulose-binding domain family I (CBD I).
GME5332_g	61.85	0	AEO58209.1	MYCTH_2305407	GH55	--	--	Thermothelomyces thermophila ATCC 42464	exo-&beta;-1,3-glucanase (EC 3.2.1.58); endo-&beta;-1,3-glucanase (EC 3.2.1.39)	NA
GME539_g	54.66	0	ABA22381.1	Ava_2768	GH0	--	Q3M9F5	Anabaena variabilis ATCC 29413	Glycoside hydrolases not yet assigned to a family.	NA
GME5407_g	71.76	0	SMQ45757.1	ZT3D7_G902	GH72	--	--	Zymoseptoria tritici ST99CH_3D7	&beta;-1,3-glucanosyltransglycosylase (EC 2.4.1.-)	NA
GME5454_g	58.44	0	APA06049.1	sscle_01g008190	GT21	--	--	Sclerotinia sclerotiorum 1980 UF-70	UDP-Glc: ceramide &beta;-glucosyltransferase (EC 2.4.1.80).	Distant similarity to families GT2, GT12 and GT27
GME5456_g	70.98	0	SMY26983.1	ZT1A5_G8427	GT22	--	--	Zymoseptoria tritici ST99CH_1A5	Dol-P-Man: Man6GlcNAc2-PP-Dol &alpha;-1,2-mannosyltransferase (EC 2.4.1.259); Dol-P-Man: Man8GlcNAc2-PP-Dol &alpha;-1,2-mannosyltransferase (EC 2.4.1.261); Dol-P-Man: Man2-GlcNAc-phosphatidylinositol &alpha;-1,2-mannosyltransferase (EC 2.4.1.-); Dol-P-Man: Man3-GlcNAc-phosphatidylinositol &alpha;-1,2-mannosyltransferase (EC 2.4.1.-)	These enzymes use dolichol-P-mannose as the sugar donor.
GME5506_g	56.58	0	CBY02118.1	ORF	PL4	--	E5ACB6	Leptosphaeria maculans JN3 v23.1.3	rhamnogalacturonan endolyase (EC 4.2.2.23).	NA
GME5508_g	40.14	1e-89	BAM46911.1	AXY_07790	GH43	--	--	Amphibacillus xylanus NBRC 15112	&beta;-xylosidase (EC 3.2.1.37); &alpha;-L-arabinofuranosidase (EC 3.2.1.55); arabinanase (EC 3.2.1.99); xylanase (EC 3.2.1.8); galactan 1,3-&beta;-galactosidase (EC 3.2.1.145); &alpha;-1,2-L-arabinofuranosidase (EC 3.2.1.-); exo-&alpha;-1,5-L-arabinofuranosidase (EC 3.2.1.-); [inverting] exo-&alpha;-1,5-L-arabinanase (EC 3.2.1.-); &beta;-1,3-xylosidase (EC 3.2.1.-)	Many members have been assigned to subfamilies as described by Mewis et al. (2016) Appl. Environm. Microbiol. in press (PMID: 26729713).
GME5595_g	53.58	7e-104	ADJ45712.1	AMED_3933	GH43	--	D8HNX0	Amycolatopsis mediterranei U32	&beta;-xylosidase (EC 3.2.1.37); &alpha;-L-arabinofuranosidase (EC 3.2.1.55); arabinanase (EC 3.2.1.99); xylanase (EC 3.2.1.8); galactan 1,3-&beta;-galactosidase (EC 3.2.1.145); &alpha;-1,2-L-arabinofuranosidase (EC 3.2.1.-); exo-&alpha;-1,5-L-arabinofuranosidase (EC 3.2.1.-); [inverting] exo-&alpha;-1,5-L-arabinanase (EC 3.2.1.-); &beta;-1,3-xylosidase (EC 3.2.1.-)	Many members have been assigned to subfamilies as described by Mewis et al. (2016) Appl. Environm. Microbiol. in press (PMID: 26729713).
GME5665_g	83.92	0	CAD79786.1	unnamed protein product	GH7	--	--	Lasiodiplodia theobromae	endo-&beta;-1,4-glucanase (EC 3.2.1.4); reducing end-acting cellobiohydrolase (EC 3.2.1.176); chitosanase (EC 3.2.1.132); endo-&beta;-1,3-1,4-glucanase (EC 3.2.1.73)	formerly known as cellulase family C. The cellobiohydrolases of this family act processively from the reducing ends of cellulose chains to generate cellobiose. This is markedly different from the IUBMB definition of cellobiohydrolases (EC 3.2.1.91), which act from the non-reducing ends of cellulose.
GME5684_g	54.56	0	ADU14237.1	Astex_2592	GH43	--	--	Asticcacaulis excentricus CB 48	&beta;-xylosidase (EC 3.2.1.37); &alpha;-L-arabinofuranosidase (EC 3.2.1.55); arabinanase (EC 3.2.1.99); xylanase (EC 3.2.1.8); galactan 1,3-&beta;-galactosidase (EC 3.2.1.145); &alpha;-1,2-L-arabinofuranosidase (EC 3.2.1.-); exo-&alpha;-1,5-L-arabinofuranosidase (EC 3.2.1.-); [inverting] exo-&alpha;-1,5-L-arabinanase (EC 3.2.1.-); &beta;-1,3-xylosidase (EC 3.2.1.-)	Many members have been assigned to subfamilies as described by Mewis et al. (2016) Appl. Environm. Microbiol. in press (PMID: 26729713).
GME5808_g	53.96	3e-103	EGX54170.1	EGX54170.1	CBM1	--	--	Arthrobotrys oligospora ATCC 24927	Modules of approx. 40 residues found almost exclusively in fungi. The cellulose-binding function has been demonstrated in many cases, and appears to be mediated by three aromatic residues separated by about 10.4 angstrom and which form a flat surface. The only non-fungal occurence of CBM1 is in an algal non-hydrolytic polysaccharide-binding protein which is composed of four repeated CBM1 modules.…	Previously known as cellulose-binding domain family I (CBD I).
GME5916_g	41.72	1e-138	CAT03383.1	unnamed protein product	CBM20	--	--	Aspergillus oryzae	The granular starch-binding function has been demonstrated in several cases. Interact strongly with cyclodextrins. Often designated as starch-binding domains (SBD).	PDB:1b90
GME5921_g	56.03	0	ADT70774.1	cellobiose dehydrogenase (CdhIIA)	CBM1	EC 1.1.99.18;	--	Dichomera saubinetii CBS 990.70	Modules of approx. 40 residues found almost exclusively in fungi. The cellulose-binding function has been demonstrated in many cases, and appears to be mediated by three aromatic residues separated by about 10.4 angstrom and which form a flat surface. The only non-fungal occurence of CBM1 is in an algal non-hydrolytic polysaccharide-binding protein which is composed of four repeated CBM1 modules.…	Previously known as cellulose-binding domain family I (CBD I).
GME5931_g	46.04	0	BAM01953.1	CLDAP_39130 (RamA)	GH78	--	--	Caldilinea aerophila DSM 14535 = NBRC 104270	&alpha;-L-rhamnosidase (EC 3.2.1.40); rhamnogalacturonan &alpha;-L-rhamnohydrolase (EC 3.2.1.174)	NA
GME6036_g	52.15	6e-82	EGX48790.1	EGX48790.1	CBM1	--	--	Arthrobotrys oligospora ATCC 24927	Modules of approx. 40 residues found almost exclusively in fungi. The cellulose-binding function has been demonstrated in many cases, and appears to be mediated by three aromatic residues separated by about 10.4 angstrom and which form a flat surface. The only non-fungal occurence of CBM1 is in an algal non-hydrolytic polysaccharide-binding protein which is composed of four repeated CBM1 modules.…	Previously known as cellulose-binding domain family I (CBD I).
GME6052_g	42.4	5e-135	AHG26149.1	ORF	AA7	--	--	Shiraia sp. slf14	glucooligosaccharide oxidase (EC 1.1.3.-); chitooligosaccharide oxidase (EC 1.1.3.-)	The glucooligosaccharide oxidases (GOO) found in this family oxidize the reducing end glycosyl residues of oligosaccharides linked by alpha- or beta-1,4 bonds and glucose.
GME6113_g	64.86	3e-139	CAK41095.1	An12g02540	AA9	--	A2QYU6	Aspergillus niger CBS 513.88	AA9 (formerly GH61) proteins are copper-dependent lytic polysaccharide monooxygenases (LPMOs); cleavage of cellulose chains with oxidation of various carbons (C-1, C-4 and C-6) has been reported several times in the literature;	AA9 (formerly GH61). The enzymes in this family were originally classified as a glycoside hydrolases (GH61) based on very weak endo-1,4-b-D-glucanase activity in one family member. They are now reclassified in the AA category of CAZy. Because a significant literature is associated with the old name GH61, we recommend to describe these enzymes as "AA9 (formerly GH61)".
GME6128_g	42.13	1e-88	ALJ04179.1	APS56_03015	GH3	--	--	Algibacter alginicilyticus HZ22	&beta;-glucosidase (EC 3.2.1.21); xylan 1,4-&beta;-xylosidase (EC 3.2.1.37); &beta;-glucosylceramidase (EC 3.2.1.45); &beta;-N-acetylhexosaminidase (EC 3.2.1.52); &alpha;-L-arabinofuranosidase (EC 3.2.1.55); glucan 1,3-&beta;-glucosidase (EC 3.2.1.58); glucan 1,4-&beta;-glucosidase (EC 3.2.1.74); isoprimeverose-producing oligoxyloglucan hydrolase (EC 3.2.1.120); coniferin &beta;-glucosidase (EC 3…	A recent paper by Macdonald et al. (PMID=25533455) has shown that the enzymes that cleave b-hexosaminides are in fact retaining b-glycoside phosphorylases.
GME6133_g	59.08	1e-132	APA13982.1	sscle_12g087520	CBM1	--	--	Sclerotinia sclerotiorum 1980 UF-70	Modules of approx. 40 residues found almost exclusively in fungi. The cellulose-binding function has been demonstrated in many cases, and appears to be mediated by three aromatic residues separated by about 10.4 angstrom and which form a flat surface. The only non-fungal occurence of CBM1 is in an algal non-hydrolytic polysaccharide-binding protein which is composed of four repeated CBM1 modules.…	Previously known as cellulose-binding domain family I (CBD I).
GME6154_g	53.67	9e-174	CCD44408.1	glycoside hydrolase family 76 protein (Bofut4_p053090.1)	GH76	--	--	Botrytis cinerea T4	&alpha;-1,6-mannanase (EC 3.2.1.101)	NA
GME6200_g	43.29	3e-155	AGL19305.1	L083_5795	AA3	--	--	Actinoplanes sp. N902-109	cellobiose dehydrogenase (EC 1.1.99.18); glucose 1-oxidase (EC 1.1.3.4); aryl alcohol oxidase (EC 1.1.3.7); alcohol oxidase (EC 1.1.3.13); pyranose oxidase (EC 1.1.3.10)	AA3 enzymes belong to the glucose-methanol-choline (GMC) oxidoreductases family. AA3 enzymes are flavoproteins containing a flavin-adenine dinucleotide (FAD)-binding domain. Family AA3 can be divided into 4 subfamilies: AA3_1 (mostly cellobiose dehydrogenases), AA3_2 (including both aryl alcohol oxidase and glucose 1-oxidase), AA3_3 (alcohol oxidase) and AA3_4 (pyranose 2-oxidase).
GME6226_g	50.26	2e-127	CBX94428.1	ORF	GH76	--	E4ZSP8	Leptosphaeria maculans JN3 v23.1.3	&alpha;-1,6-mannanase (EC 3.2.1.101)	NA
GME6233_g	41.58	1e-57	ASN20046.1	CGK93_10455	GH43	--	--	Arthrobacter sp. YN	&beta;-xylosidase (EC 3.2.1.37); &alpha;-L-arabinofuranosidase (EC 3.2.1.55); arabinanase (EC 3.2.1.99); xylanase (EC 3.2.1.8); galactan 1,3-&beta;-galactosidase (EC 3.2.1.145); &alpha;-1,2-L-arabinofuranosidase (EC 3.2.1.-); exo-&alpha;-1,5-L-arabinofuranosidase (EC 3.2.1.-); [inverting] exo-&alpha;-1,5-L-arabinanase (EC 3.2.1.-); &beta;-1,3-xylosidase (EC 3.2.1.-)	Many members have been assigned to subfamilies as described by Mewis et al. (2016) Appl. Environm. Microbiol. in press (PMID: 26729713).
GME6238_g	40.05	3e-154	ALO49402.1	AS203_10110	GH89	--	--	Prevotella enoeca F0113	&alpha;-N-acetylglucosaminidase (EC 3.2.1.50)	NA
GME6293_g	40.18	8e-70	AQT03797.1	A0U91_00675	CE4	--	--	Acetobacter persici TMW2.1084	acetyl xylan esterase (EC 3.1.1.72); chitin deacetylase (EC 3.5.1.41); chitooligosaccharide deacetylase (EC 3.5.1.-); peptidoglycan GlcNAc deacetylase (EC 3.5.1.-); peptidoglycan N-acetylmuramic acid deacetylase (EC 3.5.1.-).	NA
GME6307_g	51.58	0	CBX94313.1	ORF	GH81	--	E4ZSD3	Leptosphaeria maculans JN3 v23.1.3	endo-&beta;-1,3-glucanase (EC 3.2.1.39)	NA
GME6315_g	47.11	0	AJG97475.1	LF65_00850	GH31	--	--	Clostridium beijerinckii NCIMB 14988	&alpha;-glucosidase (EC 3.2.1.20); &alpha;-galactosidase (EC 3.2.1.22); &alpha;-mannosidase (EC 3.2.1.24); &alpha;-1,3-glucosidase (EC 3.2.1.84); sucrase-isomaltase (EC 3.2.1.48) (EC 3.2.1.10); &alpha;-xylosidase (EC 3.2.1.177); &alpha;-glucan lyase (EC 4.2.2.13); isomaltosyltransferase (EC 2.4.1.-); oligosaccharide &alpha;-1,4-glucosyltransferase (EC 2.4.1.161); sulfoquinovosidase (EC 3.2.1.-)	NA
GME6348_g	40.62	8e-82	CCA76188.1	PIIN_10181	CBM1	--	--	Serendipita indica DSM 11827	Modules of approx. 40 residues found almost exclusively in fungi. The cellulose-binding function has been demonstrated in many cases, and appears to be mediated by three aromatic residues separated by about 10.4 angstrom and which form a flat surface. The only non-fungal occurence of CBM1 is in an algal non-hydrolytic polysaccharide-binding protein which is composed of four repeated CBM1 modules.…	Previously known as cellulose-binding domain family I (CBD I).
GME6358_g	46.96	1e-98	CCC99488.1	AZOBR_200193	CE4	--	--	Azospirillum brasilense Sp245	acetyl xylan esterase (EC 3.1.1.72); chitin deacetylase (EC 3.5.1.41); chitooligosaccharide deacetylase (EC 3.5.1.-); peptidoglycan GlcNAc deacetylase (EC 3.5.1.-); peptidoglycan N-acetylmuramic acid deacetylase (EC 3.5.1.-).	NA
GME635_g	51.94	3e-173	ANM86623.1	ORF	GT69	--	--	Cladonia uncialis subsp. uncialis	GDP-Man: &alpha;-1,3-mannosyltransferase (EC 2.4.1.-)	Created after reading Sommer et al. (2003) J. Biol. Chem. 278:47724-47730.
GME6407_g	51.25	0	CCD50266.1	ORF	AA1	--	--	Botrytis cinerea	Laccase / p-diphenol:oxygen oxidoreductase / ferroxidase (EC 1.10.3.2); ; ferroxidase (EC 1.10.3.-); Laccase-like multicopper oxidase (EC 1.10.3.-)	The characterized AA1 enzymes are multicopper oxidases that use diphenols and related substances as donors with oxygen as the acceptor. The AA1 family is currently divided into 3 subfamilies including laccases, ferroxidases and laccase-like multicopper oxidases.
GME6411_g	42.39	2e-54	AGL17292.1	L083_3782 (AbnA)	GH43	--	--	Actinoplanes sp. N902-109	&beta;-xylosidase (EC 3.2.1.37); &alpha;-L-arabinofuranosidase (EC 3.2.1.55); arabinanase (EC 3.2.1.99); xylanase (EC 3.2.1.8); galactan 1,3-&beta;-galactosidase (EC 3.2.1.145); &alpha;-1,2-L-arabinofuranosidase (EC 3.2.1.-); exo-&alpha;-1,5-L-arabinofuranosidase (EC 3.2.1.-); [inverting] exo-&alpha;-1,5-L-arabinanase (EC 3.2.1.-); &beta;-1,3-xylosidase (EC 3.2.1.-)	Many members have been assigned to subfamilies as described by Mewis et al. (2016) Appl. Environm. Microbiol. in press (PMID: 26729713).
GME6414_g	48.8	0	CBX95390.1	ORF	CBM18	--	E4ZXI0	Leptosphaeria maculans JN3 v23.1.3	Modules of approx. 40 residues. The chitin-binding function has been demonstrated in many cases. These modules are found attached to a number of chitinase catalytic domains, but also in non-catalytic proteins either in isolation or as multiple repeats.	NA
GME6448_g	70.78	6e-115	CCT69159.1	FFUJ_14350	PL3	--	--	Fusarium fujikuroi IMI 58289	pectate lyase (EC 4.2.2.2).	NA
GME6466_g	61.71	1e-130	CCD49289.1	glycoside hydrolase family 12 protein (Bofut4_p031650.1)	GH12	--	--	Botrytis cinerea T4	endoglucanase (EC 3.2.1.4); xyloglucan hydrolase (EC 3.2.1.151); &beta;-1,3-1,4-glucanase (EC 3.2.1.73); xyloglucan endotransglycosylase (EC 2.4.1.207)	formerly known as cellulase family H.
GME6479_g	57.08	2e-161	CBX91375.1	ORF	CBM18	--	E4ZJU0	Leptosphaeria maculans JN3 v23.1.3	Modules of approx. 40 residues. The chitin-binding function has been demonstrated in many cases. These modules are found attached to a number of chitinase catalytic domains, but also in non-catalytic proteins either in isolation or as multiple repeats.	NA
GME6496_g	40.45	3e-129	AMM19284.1	AX769_02975	GH78	--	--	Frondihabitans sp. PAMC 28766	&alpha;-L-rhamnosidase (EC 3.2.1.40); rhamnogalacturonan &alpha;-L-rhamnohydrolase (EC 3.2.1.174)	NA
GME6517_g	62.42	0	CBX91276.1	ORF	GH47	--	E4ZJJ1	Leptosphaeria maculans JN3 v23.1.3	&alpha;-mannosidase (EC 3.2.1.113)	NA
GME6526_g	43.95	5e-152	AFC76164.1	laccase (Lac;BaLac)	AA1	EC 1.10.3.2;	--	Botrytis aclada DSMZ 62081	Laccase / p-diphenol:oxygen oxidoreductase / ferroxidase (EC 1.10.3.2); ; ferroxidase (EC 1.10.3.-); Laccase-like multicopper oxidase (EC 1.10.3.-)	The characterized AA1 enzymes are multicopper oxidases that use diphenols and related substances as donors with oxygen as the acceptor. The AA1 family is currently divided into 3 subfamilies including laccases, ferroxidases and laccase-like multicopper oxidases.
GME6569_g	58.77	6e-172	CBX89957.1	ORF	GT58	--	E4ZQ47	Leptosphaeria maculans JN3 v23.1.3	Dol-P-Man: Man5GlcNAc2-PP-Dol &alpha;-1,3-mannosyltransferase (EC 2.4.1.258)	These enzymes use dolichol-P-mannose as the sugar donor. Contained former Dol-P-Man: glycolipid 脦卤-mannosyltransferase (EC 2.4.1.130) activity, now replaced.
GME6581_g	71.88	1e-168	CAK96652.1	An08g08720 / ANI_1_2258074	AA2	--	--	Aspergillus niger CBS 513.88	manganese peroxidase (EC 1.11.1.13); versatile peroxidase (EC 1.11.1.16); lignin peroxidase (EC 1.11.1.14); peroxidase (EC 1.11.1.-)	Family AA2 contains class II lignin-modifying peroxidases. AA2 enzymes are secreted heme-containing enzymes that use hydrogen peroxide or organic peroxides as electron acceptors to catalyze a number of oxidative reactions in which two electrons are derived from substrate molecules to reduce the enzyme followed by a concomitant release of two water molecules.
GME6617_g	56.2	0	SMQ45054.1	ZT3D7_G198	GH115	--	--	Zymoseptoria tritici ST99CH_3D7	xylan &alpha;-1,2-glucuronidase (3.2.1.131); &alpha;-(4-O-methyl)-glucuronidase (3.2.1.-)	created from reading Ryabova et al. (2009) FEBS Lett. 583:1457-1462 [PMID: 19344716]
GME6663_g	48.34	0	CBX91234.1	ORF	GH76	--	E4ZIW4	Leptosphaeria maculans JN3 v23.1.3	&alpha;-1,6-mannanase (EC 3.2.1.101)	NA
GME6681_g	48.48	5e-68	ANM86558.1	ORF	GH76	--	--	Cladonia uncialis subsp. uncialis	&alpha;-1,6-mannanase (EC 3.2.1.101)	NA
GME6717_g	51.24	4e-60	AEV84107.1	ACPL_3212	CE5	--	--	Actinoplanes sp. SE50/110	acetyl xylan esterase (EC 3.1.1.72); cutinase (EC 3.1.1.74)	There are many cutinases in the databanks. Only an example is given here as cutinases act on cutin rather than on carbohydrate esters.
GME6756_g	65.27	0	EDN21144.1	BC1G_04151 (BcGs1)	CBM20	--	--	Botrytis cinerea B05.10	The granular starch-binding function has been demonstrated in several cases. Interact strongly with cyclodextrins. Often designated as starch-binding domains (SBD).	PDB:1b90
GME6816_g	41.53	3e-104	CAL79964.1	BRADO6329	CBM13	--	A4Z1D8	Bradyrhizobium sp. ORS 278	Modules of approx. 150 residues which always appear as a threefold internal repeat. The only apparent exception to this, xylanase II of Actinomadura sp. FC7 (GenBank U08894), is in fact not completely sequenced. These modules were first identified in several plant lectins such as ricin or agglutinin of Ricinus communis which bind galactose residues. The three-dimensional structure of a plant lect…	Previously known as cellulose-binding domain family XIII (CBD XIII).
GME6858_g	43.43	1e-145	CCD46424.1	glycosyltransferase family 31 protein, partial sequence (Bofut4_p040350.1)	GT31	--	--	Botrytis cinerea T4	N-acetyllactosaminide &beta;-1,3-N-acetylglucosaminyltransferase (EC 2.4.1.149); Glycoprotein-N-acetylgalactosamine 3-&beta;-galactosyltransferase (EC 2.4.1.122); fucose-specific &beta;-1,3-N-acetylglucosaminyltransferase (EC 2.4.1.-); globotriosylceramide &beta;-1,3-GalNAc transferase (EC 2.4.1.79); chondroitin synthase (&beta;-1,3-GlcUA and &beta;-1,4-GalNAc transferase (EC 2.4.1.175); chondroi…	NA
GME6919_g	65.71	0	AEO66495.1	THITE_2114624 (fragment)	PL26	--	--	Thielavia terrestris NRRL 8126	rhamnogalacturonan exolyase (EC 4.2.2.24).	The activity of the Penicillium chrysogenum exo-rhamnogalacturonan lyase has been experimentally demonstrated (Iwai et al., Appl. Microbiol. Biotechnol. 99, 8515-8525 (2015) [PMID=25921806]
GME6993_g	58.85	0	KOC10525.1	AFLA70_20g004951	GH134	--	--	Aspergillus flavus AF70	endo-&beta;-1,4-mannanase (EC 3.2.1.78);	Created after the work by Shimizu and collaborators. J. Biol. Chem. (2015). [ PMID:26385921 ]. Presents an inverting mechanism in what is a unique feature compared to all other b-mannanases [see Jin et al. ACS Cent. Sci (2016) doi:10.1021/acscentsci.6b00232 ]
GME709_g	72.8	0	CAP68563.1	unnamed protein product	GT57	--	B2AVY9	Podospora anserina S mat+	Dol-P-Glc: &alpha;-1,3-glucosyltransferase (EC 2.4.1.-)	These enzymes use dolichol-P-glucose as the sugar donor.
GME710_g	41.45	2e-132	CBX97514.1	ORF	GT57	--	E5A158	Leptosphaeria maculans JN3 v23.1.3	Dol-P-Glc: &alpha;-1,3-glucosyltransferase (EC 2.4.1.-)	These enzymes use dolichol-P-glucose as the sugar donor.
GME7180_g	57.83	1e-86	BAI44119.1	chitin binding protein 6 (Chbd-6)	CBM18	--	C9K5U0	Magnaporthe oryzae	Modules of approx. 40 residues. The chitin-binding function has been demonstrated in many cases. These modules are found attached to a number of chitinase catalytic domains, but also in non-catalytic proteins either in isolation or as multiple repeats.	NA
GME7198_g	51.6	0	AOV16150.1	BJI67_02875	GT35	--	--	Acidihalobacter prosperus V6	glycogen or starch phosphorylase (EC 2.4.1.1).	NULL
GME7207_g	45.91	2e-91	CCA76188.1	PIIN_10181	CBM1	--	--	Serendipita indica DSM 11827	Modules of approx. 40 residues found almost exclusively in fungi. The cellulose-binding function has been demonstrated in many cases, and appears to be mediated by three aromatic residues separated by about 10.4 angstrom and which form a flat surface. The only non-fungal occurence of CBM1 is in an algal non-hydrolytic polysaccharide-binding protein which is composed of four repeated CBM1 modules.…	Previously known as cellulose-binding domain family I (CBD I).
GME7209_g	90.05	7e-149	AAY00850.1	endo-&beta;-1,4-glucanase (Cel45A)	GH45	EC 3.2.1.4;	--	Macrophomina phaseolina	endoglucanase (EC 3.2.1.4)	formerly known as cellulase family K; distantly related to plant expansins
GME7215_g	46.9	3e-147	SDS82590.1	SAMN04489721_1976	GH5	--	--	Agromyces flavus CPCC 202695	endo-&beta;-1,4-glucanase / cellulase (EC 3.2.1.4); endo-&beta;-1,4-xylanase (EC 3.2.1.8); &beta;-glucosidase (EC 3.2.1.21); &beta;-mannosidase (EC 3.2.1.25); &beta;-glucosylceramidase (EC 3.2.1.45); glucan &beta;-1,3-glucosidase (EC 3.2.1.58); licheninase (EC 3.2.1.73); exo-&beta;-1,4-glucanase / cellodextrinase (EC 3.2.1.74); glucan endo-1,6-&beta;-glucosidase (EC 3.2.1.75); mannan endo-&beta;-…	Once known as cellulase family A; many members have been assigned to subfamilies as described by Aspeborg et al. (2012) BMC Evol Biol. 12(1):186 (PMID: 22992189).
GME7248_g	69.62	0	EGX49972.1	EGX49972.1	CBM1	--	--	Arthrobotrys oligospora ATCC 24927	Modules of approx. 40 residues found almost exclusively in fungi. The cellulose-binding function has been demonstrated in many cases, and appears to be mediated by three aromatic residues separated by about 10.4 angstrom and which form a flat surface. The only non-fungal occurence of CBM1 is in an algal non-hydrolytic polysaccharide-binding protein which is composed of four repeated CBM1 modules.…	Previously known as cellulose-binding domain family I (CBD I).
GME727_g	54.37	0	CBX97277.1	ORF	CBM21	--	E5A0Y1	Leptosphaeria maculans JN3 v23.1.3	Modules of approx. 100 residues. The granular starch-binding function has been demonstrated in one case. Sometimes designated as starch-binding domains (SBD).	NA
GME7299_g	43.42	1e-158	AGL19305.1	L083_5795	AA3	--	--	Actinoplanes sp. N902-109	cellobiose dehydrogenase (EC 1.1.99.18); glucose 1-oxidase (EC 1.1.3.4); aryl alcohol oxidase (EC 1.1.3.7); alcohol oxidase (EC 1.1.3.13); pyranose oxidase (EC 1.1.3.10)	AA3 enzymes belong to the glucose-methanol-choline (GMC) oxidoreductases family. AA3 enzymes are flavoproteins containing a flavin-adenine dinucleotide (FAD)-binding domain. Family AA3 can be divided into 4 subfamilies: AA3_1 (mostly cellobiose dehydrogenases), AA3_2 (including both aryl alcohol oxidase and glucose 1-oxidase), AA3_3 (alcohol oxidase) and AA3_4 (pyranose 2-oxidase).
GME737_g	91.56	9e-156	CAJ81218.1	GH61D (GH61D)	AA9	--	--	Lasiodiplodia theobromae CBS 247.96	AA9 (formerly GH61) proteins are copper-dependent lytic polysaccharide monooxygenases (LPMOs); cleavage of cellulose chains with oxidation of various carbons (C-1, C-4 and C-6) has been reported several times in the literature;	AA9 (formerly GH61). The enzymes in this family were originally classified as a glycoside hydrolases (GH61) based on very weak endo-1,4-b-D-glucanase activity in one family member. They are now reclassified in the AA category of CAZy. Because a significant literature is associated with the old name GH61, we recommend to describe these enzymes as "AA9 (formerly GH61)".
GME7398_g	67.55	6e-180	APA07883.1	sscle_03g026530	CBM1	--	--	Sclerotinia sclerotiorum 1980 UF-70	Modules of approx. 40 residues found almost exclusively in fungi. The cellulose-binding function has been demonstrated in many cases, and appears to be mediated by three aromatic residues separated by about 10.4 angstrom and which form a flat surface. The only non-fungal occurence of CBM1 is in an algal non-hydrolytic polysaccharide-binding protein which is composed of four repeated CBM1 modules.…	Previously known as cellulose-binding domain family I (CBD I).
GME7410_g	42.32	2e-110	BAA36160.1	&beta;-glucosidase A	GH1	EC 3.2.1.21;	Q9ZNN7	Bacillus sp. GL1	&beta;-glucosidase (EC 3.2.1.21); &beta;-galactosidase (EC 3.2.1.23); &beta;-mannosidase (EC 3.2.1.25); &beta;-glucuronidase (EC 3.2.1.31); &beta;-xylosidase (EC 3.2.1.37); &beta;-D-fucosidase (EC 3.2.1.38); phlorizin hydrolase (EC 3.2.1.62); exo-&beta;-1,4-glucanase (EC 3.2.1.74); 6-phospho-&beta;-galactosidase (EC 3.2.1.85); 6-phospho-&beta;-glucosidase (EC 3.2.1.86); strictosidine &beta;-gluco…	NA
GME7461_g	67.69	5e-111	CBX97807.1	ORF	PL3	--	E5A2L1	Leptosphaeria maculans JN3 v23.1.3	pectate lyase (EC 4.2.2.2).	NA
GME7476_g	48.11	4e-48	SDI85539.1	SAMN05444157_0493	CE5	--	--	Frankineae bacterium MT45	acetyl xylan esterase (EC 3.1.1.72); cutinase (EC 3.1.1.74)	There are many cutinases in the databanks. Only an example is given here as cutinases act on cutin rather than on carbohydrate esters.
GME7481_g	60.75	3e-153	ACU74083.1	Caci_5224	GH64	--	C7Q6P8	Catenulispora acidiphila DSM 44928	&beta;-1,3-glucanase (EC 3.2.1.39)	NA
GME7533_g	43.75	1e-76	SMY25399.1	ZT1A5_G6841	GT31	--	--	Zymoseptoria tritici ST99CH_1A5	N-acetyllactosaminide &beta;-1,3-N-acetylglucosaminyltransferase (EC 2.4.1.149); Glycoprotein-N-acetylgalactosamine 3-&beta;-galactosyltransferase (EC 2.4.1.122); fucose-specific &beta;-1,3-N-acetylglucosaminyltransferase (EC 2.4.1.-); globotriosylceramide &beta;-1,3-GalNAc transferase (EC 2.4.1.79); chondroitin synthase (&beta;-1,3-GlcUA and &beta;-1,4-GalNAc transferase (EC 2.4.1.175); chondroi…	NA
GME7539_g	44.48	2e-179	EGX45322.1	EGX45322.1	CBM1	--	--	Arthrobotrys oligospora ATCC 24927	Modules of approx. 40 residues found almost exclusively in fungi. The cellulose-binding function has been demonstrated in many cases, and appears to be mediated by three aromatic residues separated by about 10.4 angstrom and which form a flat surface. The only non-fungal occurence of CBM1 is in an algal non-hydrolytic polysaccharide-binding protein which is composed of four repeated CBM1 modules.…	Previously known as cellulose-binding domain family I (CBD I).
GME7631_g	51.83	4e-160	CCD44408.1	glycoside hydrolase family 76 protein (Bofut4_p053090.1)	GH76	--	--	Botrytis cinerea T4	&alpha;-1,6-mannanase (EC 3.2.1.101)	NA
GME7654_g	63.51	0	AKK32386.1	&beta;-glucosidase 2, partial (BgL)	CBM1	--	--	Talaromyces amestolkiae CIB	Modules of approx. 40 residues found almost exclusively in fungi. The cellulose-binding function has been demonstrated in many cases, and appears to be mediated by three aromatic residues separated by about 10.4 angstrom and which form a flat surface. The only non-fungal occurence of CBM1 is in an algal non-hydrolytic polysaccharide-binding protein which is composed of four repeated CBM1 modules.…	Previously known as cellulose-binding domain family I (CBD I).
GME770_g	52.84	0	CBX97511.1	ORF	GH47	--	E5A155	Leptosphaeria maculans JN3 v23.1.3	&alpha;-mannosidase (EC 3.2.1.113)	NA
GME7728_g	58.88	0	AMF89471.1	AL551_14840	AA2	--	--	Escherichia coli 268-78-1	manganese peroxidase (EC 1.11.1.13); versatile peroxidase (EC 1.11.1.16); lignin peroxidase (EC 1.11.1.14); peroxidase (EC 1.11.1.-)	Family AA2 contains class II lignin-modifying peroxidases. AA2 enzymes are secreted heme-containing enzymes that use hydrogen peroxide or organic peroxides as electron acceptors to catalyze a number of oxidative reactions in which two electrons are derived from substrate molecules to reduce the enzyme followed by a concomitant release of two water molecules.
GME7872_g	57.78	5e-150	ADX54633.1	BC1001_1190	GH33	--	--	Burkholderia sp. CCGE1001	sialidase or neuraminidase (EC 3.2.1.18); trans-sialidase (EC 2.4.1.-); 2-keto-3-deoxynononic acid hydrolase (EC 3.2.1.-); anhydrosialidase (EC 4.2.2.15); 3-deoxy-D-manno-octulosonic-acid hydrolase (EC 3.2.1.-)	NA
GME7885_g	42.51	1e-47	CCD50451.2	BofuT4P143000045001	AA9	--	--	Botryotinia fuckeliana T4	AA9 (formerly GH61) proteins are copper-dependent lytic polysaccharide monooxygenases (LPMOs); cleavage of cellulose chains with oxidation of various carbons (C-1, C-4 and C-6) has been reported several times in the literature;	AA9 (formerly GH61). The enzymes in this family were originally classified as a glycoside hydrolases (GH61) based on very weak endo-1,4-b-D-glucanase activity in one family member. They are now reclassified in the AA category of CAZy. Because a significant literature is associated with the old name GH61, we recommend to describe these enzymes as "AA9 (formerly GH61)".
GME7913_g	42.25	8e-111	ACZ87343.1	Sros_4476	CBM47	--	D2B1P1	Streptosporangium roseum DSM 43021	Modules of approx 150 residues. Fucose-binding activity demonstrated	Created from Boraston, Wang and Burke (2006) J. Biol. Chem., 281:35263-71 (PMID: 16987809)
GME7914_g	55.2	3e-91	CEF74667.1	unnamed protein product	PL3	--	--	Fusarium graminearum PH-1	pectate lyase (EC 4.2.2.2).	NA
GME7978_g	41.37	1e-142	ADJ46916.1	AMED_5153	CBM13	--	D8I1I5	Amycolatopsis mediterranei U32	Modules of approx. 150 residues which always appear as a threefold internal repeat. The only apparent exception to this, xylanase II of Actinomadura sp. FC7 (GenBank U08894), is in fact not completely sequenced. These modules were first identified in several plant lectins such as ricin or agglutinin of Ricinus communis which bind galactose residues. The three-dimensional structure of a plant lect…	Previously known as cellulose-binding domain family XIII (CBD XIII).
GME8036_g	48.72	0	CBX91631.1	ORF	CBM18	--	E4ZK36	Leptosphaeria maculans JN3 v23.1.3	Modules of approx. 40 residues. The chitin-binding function has been demonstrated in many cases. These modules are found attached to a number of chitinase catalytic domains, but also in non-catalytic proteins either in isolation or as multiple repeats.	NA
GME803_g	49.07	5e-107	CAB91762.2	NCU06762.1 (B14D6.530)	GT34	--	Q1K8S8	Neurospora crassa OR74A	UDP-Gal: galactomannan &alpha;-1,6-galactosyltransferase (EC 2.4.1.-); UDP-Xyl: xyloglucan &alpha;-1,6-xylosyltransferase (EC 2.4.2.39); &alpha;-1,2-galactosyltransferase (EC 2.4.1.-)	NA
GME8092_g	48.21	4e-130	EAL86970.2	GDP-Man &alpha;-1,3-mannosyltransferase (AFUA_7G05020; ClpA)	GT69	EC 2.4.1.*;	--	Aspergillus fumigatus Af293	GDP-Man: &alpha;-1,3-mannosyltransferase (EC 2.4.1.-)	Created after reading Sommer et al. (2003) J. Biol. Chem. 278:47724-47730.
GME8125_g	43.15	4e-150	AMM19284.1	AX769_02975	GH78	--	--	Frondihabitans sp. PAMC 28766	&alpha;-L-rhamnosidase (EC 3.2.1.40); rhamnogalacturonan &alpha;-L-rhamnohydrolase (EC 3.2.1.174)	NA
GME8170_g	53.72	2e-137	CCD46566.1	glycosyltransferase family 69 protein (Bofut4_p041770.1)	GT69	--	--	Botrytis cinerea T4	GDP-Man: &alpha;-1,3-mannosyltransferase (EC 2.4.1.-)	Created after reading Sommer et al. (2003) J. Biol. Chem. 278:47724-47730.
GME8212_g	81.45	8e-127	CAJ81211.1	xylanase	GH11	--	--	Lasiodiplodia theobromae CBS 247.96	endo-&beta;-1,4-xylanase (EC 3.2.1.8); endo-&beta;-1,3-xylanase (EC 3.2.1.32)	formerly known as cellulase family G
GME822_g	68.29	4e-163	ADZ44606.1	endo-&beta;-1,4-glucanase (EgG5)	CBM1	EC 3.2.1.4;	--	Phialophora sp. G5 / CGMCC 3328	Modules of approx. 40 residues found almost exclusively in fungi. The cellulose-binding function has been demonstrated in many cases, and appears to be mediated by three aromatic residues separated by about 10.4 angstrom and which form a flat surface. The only non-fungal occurence of CBM1 is in an algal non-hydrolytic polysaccharide-binding protein which is composed of four repeated CBM1 modules.…	Previously known as cellulose-binding domain family I (CBD I).
GME8243_g	62.65	0	BAE54583.1	AO090009000067	AA1	--	Q2UV32	Aspergillus oryzae RIB40	Laccase / p-diphenol:oxygen oxidoreductase / ferroxidase (EC 1.10.3.2); ; ferroxidase (EC 1.10.3.-); Laccase-like multicopper oxidase (EC 1.10.3.-)	The characterized AA1 enzymes are multicopper oxidases that use diphenols and related substances as donors with oxygen as the acceptor. The AA1 family is currently divided into 3 subfamilies including laccases, ferroxidases and laccase-like multicopper oxidases.
GME8254_g	61.59	0	AIO06743.1	endo-&beta;-1,4-glucanase 4	CBM1	--	--	Penicillium oxalicum GZ-2	Modules of approx. 40 residues found almost exclusively in fungi. The cellulose-binding function has been demonstrated in many cases, and appears to be mediated by three aromatic residues separated by about 10.4 angstrom and which form a flat surface. The only non-fungal occurence of CBM1 is in an algal non-hydrolytic polysaccharide-binding protein which is composed of four repeated CBM1 modules.…	Previously known as cellulose-binding domain family I (CBD I).
GME8258_g	88.26	0	CAD79792.1	unnamed protein product	GH7	--	--	Poitrasia circinans	endo-&beta;-1,4-glucanase (EC 3.2.1.4); reducing end-acting cellobiohydrolase (EC 3.2.1.176); chitosanase (EC 3.2.1.132); endo-&beta;-1,3-1,4-glucanase (EC 3.2.1.73)	formerly known as cellulase family C. The cellobiohydrolases of this family act processively from the reducing ends of cellulose chains to generate cellobiose. This is markedly different from the IUBMB definition of cellobiohydrolases (EC 3.2.1.91), which act from the non-reducing ends of cellulose.
GME8259_g	53.09	0	SDS29728.1	SAMN04489717_2242	GH3	--	--	Actinopolymorpha singaporensis DSM 22024	&beta;-glucosidase (EC 3.2.1.21); xylan 1,4-&beta;-xylosidase (EC 3.2.1.37); &beta;-glucosylceramidase (EC 3.2.1.45); &beta;-N-acetylhexosaminidase (EC 3.2.1.52); &alpha;-L-arabinofuranosidase (EC 3.2.1.55); glucan 1,3-&beta;-glucosidase (EC 3.2.1.58); glucan 1,4-&beta;-glucosidase (EC 3.2.1.74); isoprimeverose-producing oligoxyloglucan hydrolase (EC 3.2.1.120); coniferin &beta;-glucosidase (EC 3…	A recent paper by Macdonald et al. (PMID=25533455) has shown that the enzymes that cleave b-hexosaminides are in fact retaining b-glycoside phosphorylases.
GME8335_g	48.57	4e-101	ABG81487.1	coatomer protein complex, subunit &gamma;- 1 (CopG)	GT31	--	Q0V888	Bos taurus	N-acetyllactosaminide &beta;-1,3-N-acetylglucosaminyltransferase (EC 2.4.1.149); Glycoprotein-N-acetylgalactosamine 3-&beta;-galactosyltransferase (EC 2.4.1.122); fucose-specific &beta;-1,3-N-acetylglucosaminyltransferase (EC 2.4.1.-); globotriosylceramide &beta;-1,3-GalNAc transferase (EC 2.4.1.79); chondroitin synthase (&beta;-1,3-GlcUA and &beta;-1,4-GalNAc transferase (EC 2.4.1.175); chondroi…	NA
GME8341_g	64.06	0	CCD49084.1	carbohydrate-Binding Module family 18 protein (Bofut4_p029600.1)	CBM18	--	--	Botrytis cinerea T4	Modules of approx. 40 residues. The chitin-binding function has been demonstrated in many cases. These modules are found attached to a number of chitinase catalytic domains, but also in non-catalytic proteins either in isolation or as multiple repeats.	NA
GME8385_g	76.94	0	XP_364960.1	MG09805.4	GH27	--	G4NIK9	Magnaporthe oryzae 70-15	&alpha;-galactosidase (EC 3.2.1.22); &alpha;-N-acetylgalactosaminidase (EC 3.2.1.49); isomalto-dextranase (EC 3.2.1.94); &beta;-L-arabinopyranosidase (EC 3.2.1.88); galactan:galactan galactosyltransferase (EC 2.4.1.-)	Mechanistic commonality with family GH36 demonstrated by Comfort et al. (2007) Biochemistry 46:3319-3330 (PMID: 17323919).
GME8406_g	64.12	0	APA06122.1	sscle_01g008920	GT34	--	--	Sclerotinia sclerotiorum 1980 UF-70	UDP-Gal: galactomannan &alpha;-1,6-galactosyltransferase (EC 2.4.1.-); UDP-Xyl: xyloglucan &alpha;-1,6-xylosyltransferase (EC 2.4.2.39); &alpha;-1,2-galactosyltransferase (EC 2.4.1.-)	NA
GME8412_g	55.76	9e-95	CCA67053.1	PIIN_00890	CBM1	--	--	Serendipita indica DSM 11827	Modules of approx. 40 residues found almost exclusively in fungi. The cellulose-binding function has been demonstrated in many cases, and appears to be mediated by three aromatic residues separated by about 10.4 angstrom and which form a flat surface. The only non-fungal occurence of CBM1 is in an algal non-hydrolytic polysaccharide-binding protein which is composed of four repeated CBM1 modules.…	Previously known as cellulose-binding domain family I (CBD I).
GME8427_g	66.61	0	CBX95415.1	ORF	GT57	--	E4ZXK5	Leptosphaeria maculans JN3 v23.1.3	Dol-P-Glc: &alpha;-1,3-glucosyltransferase (EC 2.4.1.-)	These enzymes use dolichol-P-glucose as the sugar donor.
GME8522_g	84.97	0	CBX95700.1	ORF	GT66	--	E4ZVS4	Leptosphaeria maculans JN3 v23.1.3	dolichyl-diphosphooligosaccharide芒鈧€漰rotein glycotransferase (EC 2.4.99.18); undecaprenyl-diphosphooligosaccharide芒鈧€漰rotein glycotransferase (EC 2.4.99.19)	These enzymes utilize a lipid-diphospho-oligosaccharide as the donor
GME8610_g	45.11	3e-126	BAE55626.1	AO090005000582	GH17	--	Q2US39	Aspergillus oryzae RIB40	glucan endo-1,3-&beta;-glucosidase (EC 3.2.1.39); glucan 1,3-&beta;-glucosidase (EC 3.2.1.58); licheninase (EC 3.2.1.73); ABA-specific &beta;-glucosidase (EC 3.2.1.175); &beta;-1,3-glucanosyltransglycosylase (EC 2.4.1.-)	NA
GME8666_g	47.76	1e-59	AMG54700.1	AL524_17235	AA6	--	--	Citrobacter amalonaticus FDAARGOS_165	1,4-benzoquinone reductase (EC. 1.6.5.6)	All experimentally characterized proteins in this family are 1,4-benzoquinone reductases. These are intracellular enzymes involved in the biodegradation of aromatic compounds and in the protection of fungal cells from reactive quinone compounds.
GME8746_g	47.1	0	AKJ01212.1	AA314_02838	GH3	--	--	Archangium gephyra DSM 2261	&beta;-glucosidase (EC 3.2.1.21); xylan 1,4-&beta;-xylosidase (EC 3.2.1.37); &beta;-glucosylceramidase (EC 3.2.1.45); &beta;-N-acetylhexosaminidase (EC 3.2.1.52); &alpha;-L-arabinofuranosidase (EC 3.2.1.55); glucan 1,3-&beta;-glucosidase (EC 3.2.1.58); glucan 1,4-&beta;-glucosidase (EC 3.2.1.74); isoprimeverose-producing oligoxyloglucan hydrolase (EC 3.2.1.120); coniferin &beta;-glucosidase (EC 3…	A recent paper by Macdonald et al. (PMID=25533455) has shown that the enzymes that cleave b-hexosaminides are in fact retaining b-glycoside phosphorylases.
GME8770_g	47.6	8e-171	SMY24478.1	ZT1A5_G5919	GT22	--	--	Zymoseptoria tritici ST99CH_1A5	Dol-P-Man: Man6GlcNAc2-PP-Dol &alpha;-1,2-mannosyltransferase (EC 2.4.1.259); Dol-P-Man: Man8GlcNAc2-PP-Dol &alpha;-1,2-mannosyltransferase (EC 2.4.1.261); Dol-P-Man: Man2-GlcNAc-phosphatidylinositol &alpha;-1,2-mannosyltransferase (EC 2.4.1.-); Dol-P-Man: Man3-GlcNAc-phosphatidylinositol &alpha;-1,2-mannosyltransferase (EC 2.4.1.-)	These enzymes use dolichol-P-mannose as the sugar donor.
GME87_g	40.87	0	AIK38844.1	DJ92_1586	GH2	--	--	Bacillus mycoides 219298	&beta;-galactosidase (EC 3.2.1.23) ; &beta;-mannosidase (EC 3.2.1.25); &beta;-glucuronidase (EC 3.2.1.31); &alpha;-L-arabinofuranosidase (EC 3.2.1.55); mannosylglycoprotein endo-&beta;-mannosidase (EC 3.2.1.152); exo-&beta;-glucosaminidase (EC 3.2.1.165)	NA
GME8957_g	44.04	0	GAM40530.1	&beta;-glucosidase 3A (TCE0_039f12945) (Bgl3A)	CBM1	EC 3.2.1.21;	--	Talaromyces cellulolyticus Y-94	Modules of approx. 40 residues found almost exclusively in fungi. The cellulose-binding function has been demonstrated in many cases, and appears to be mediated by three aromatic residues separated by about 10.4 angstrom and which form a flat surface. The only non-fungal occurence of CBM1 is in an algal non-hydrolytic polysaccharide-binding protein which is composed of four repeated CBM1 modules.…	Previously known as cellulose-binding domain family I (CBD I).
GME9031_g	42.62	8e-168	SMY24704.1	ZT1A5_G6145	GT90	--	--	Zymoseptoria tritici ST99CH_1A5	UDP-Xyl: (mannosyl) glucuronoxylomannan/galactoxylomannan &beta;-1,2-xylosyltransferase (EC 2.4.2.-); UDP-Glc: protein O-&beta;-glucosyltransferase (EC 2.4.1.-); UDP-Xyl: protein O-&beta;-xylosyltransferase (EC 2.4.2.-)	Created from Klutts, Levery and Doering (2007) J. Biol. Chem. 282:17890-17899 (PMID: 17430900)
GME9042_g	65.94	2e-154	AMJ80300.1	AV942_19430	GH43	--	--	Alteromonas mediterranea UM8	&beta;-xylosidase (EC 3.2.1.37); &alpha;-L-arabinofuranosidase (EC 3.2.1.55); arabinanase (EC 3.2.1.99); xylanase (EC 3.2.1.8); galactan 1,3-&beta;-galactosidase (EC 3.2.1.145); &alpha;-1,2-L-arabinofuranosidase (EC 3.2.1.-); exo-&alpha;-1,5-L-arabinofuranosidase (EC 3.2.1.-); [inverting] exo-&alpha;-1,5-L-arabinanase (EC 3.2.1.-); &beta;-1,3-xylosidase (EC 3.2.1.-)	Many members have been assigned to subfamilies as described by Mewis et al. (2016) Appl. Environm. Microbiol. in press (PMID: 26729713).
GME9049_g	65.46	4e-125	CCT68145.1	FFUJ_06910	CBM1	--	--	Fusarium fujikuroi IMI 58289	Modules of approx. 40 residues found almost exclusively in fungi. The cellulose-binding function has been demonstrated in many cases, and appears to be mediated by three aromatic residues separated by about 10.4 angstrom and which form a flat surface. The only non-fungal occurence of CBM1 is in an algal non-hydrolytic polysaccharide-binding protein which is composed of four repeated CBM1 modules.…	Previously known as cellulose-binding domain family I (CBD I).
GME9163_g	45.44	8e-149	AGB49579.1	Metho_1364	GH13	--	--	Methanomethylovorans hollandica DSM 15978	&alpha;-amylase (EC 3.2.1.1); pullulanase (EC 3.2.1.41); cyclomaltodextrin glucanotransferase (EC 2.4.1.19); cyclomaltodextrinase (EC 3.2.1.54); trehalose-6-phosphate hydrolase (EC 3.2.1.93); oligo-&alpha;-glucosidase (EC 3.2.1.10); maltogenic amylase (EC 3.2.1.133); neopullulanase (EC 3.2.1.135); &alpha;-glucosidase (EC 3.2.1.20); maltotetraose-forming &alpha;-amylase (EC 3.2.1.60); isoamylase (…	New: many members have been assigned to subfamilies as described by Stam et al. (2006) Protein Eng Des Sel. 19, 555-562 (PMID: 17085431)
GME9182_g	42.77	9e-32	CCT75452.1	FFUJ_11473	AA11	--	--	Fusarium fujikuroi IMI 58289 (Fusfu1)	AA11 proteins are copper-dependent lytic polysaccharide monooxygenases (LPMOs); cleavage of chitin chains with oxidation of C-1 has been demonstrated for a AA11 LPMO from Aspergillus oryzae;	Family built after Hemsworth et al. Nature Chem. Biol. (2014) 10, 122-126 (PMID 24362702); distantly related to family AA9.
GME9202_g	67.42	0	AEO63634.1	THITE_2085147	GH47	--	--	Thielavia terrestris NRRL 8126	&alpha;-mannosidase (EC 3.2.1.113)	NA
GME9231_g	63.95	0	ACO72591.1	&alpha;-galactosidase B (AglB)	GH27	EC 3.2.1.22;	C3V6M2	Aspergillus fumigatus IMI 385708	&alpha;-galactosidase (EC 3.2.1.22); &alpha;-N-acetylgalactosaminidase (EC 3.2.1.49); isomalto-dextranase (EC 3.2.1.94); &beta;-L-arabinopyranosidase (EC 3.2.1.88); galactan:galactan galactosyltransferase (EC 2.4.1.-)	Mechanistic commonality with family GH36 demonstrated by Comfort et al. (2007) Biochemistry 46:3319-3330 (PMID: 17323919).
GME9242_g	63.95	0	AAT84595.1	ferroxidase (FetC)	AA1	--	--	Aspergillus fumigatus	Laccase / p-diphenol:oxygen oxidoreductase / ferroxidase (EC 1.10.3.2); ; ferroxidase (EC 1.10.3.-); Laccase-like multicopper oxidase (EC 1.10.3.-)	The characterized AA1 enzymes are multicopper oxidases that use diphenols and related substances as donors with oxygen as the acceptor. The AA1 family is currently divided into 3 subfamilies including laccases, ferroxidases and laccase-like multicopper oxidases.
GME9336_g	47.83	7e-72	ANH56611.1	ORF	GT34	--	--	Hypocrella siamensis MTCC 10142	UDP-Gal: galactomannan &alpha;-1,6-galactosyltransferase (EC 2.4.1.-); UDP-Xyl: xyloglucan &alpha;-1,6-xylosyltransferase (EC 2.4.2.39); &alpha;-1,2-galactosyltransferase (EC 2.4.1.-)	NA
GME9361_g	44.88	0	CBX98985.1	ORF	GH27	--	E5A5U0	Leptosphaeria maculans JN3 v23.1.3	&alpha;-galactosidase (EC 3.2.1.22); &alpha;-N-acetylgalactosaminidase (EC 3.2.1.49); isomalto-dextranase (EC 3.2.1.94); &beta;-L-arabinopyranosidase (EC 3.2.1.88); galactan:galactan galactosyltransferase (EC 2.4.1.-)	Mechanistic commonality with family GH36 demonstrated by Comfort et al. (2007) Biochemistry 46:3319-3330 (PMID: 17323919).
GME9389_g	47.77	0	KOC10525.1	AFLA70_20g004951	GH134	--	--	Aspergillus flavus AF70	endo-&beta;-1,4-mannanase (EC 3.2.1.78);	Created after the work by Shimizu and collaborators. J. Biol. Chem. (2015). [ PMID:26385921 ]. Presents an inverting mechanism in what is a unique feature compared to all other b-mannanases [see Jin et al. ACS Cent. Sci (2016) doi:10.1021/acscentsci.6b00232 ]
GME9393_g	61.81	0	CCD53610.1	glycoside hydrolase family 72 protein (Bofut4_p136550.1)	GH72	--	--	Botrytis cinerea T4	&beta;-1,3-glucanosyltransglycosylase (EC 2.4.1.-)	NA
GME9413_g	43.34	0	AEE19551.1	Krodi_1568	GH37	--	--	Dokdonia sp. 4H-3-7-5	&alpha;,&alpha;-trehalase (EC 3.2.1.28).	NA
GME9548_g	54.76	0	SMY20905.1	ZT1A5_G2341	GH47	--	--	Zymoseptoria tritici ST99CH_1A5	&alpha;-mannosidase (EC 3.2.1.113)	NA
GME9556_g	50.13	1e-122	CBX93965.1	ORF	AA9	--	E4ZQA3	Leptosphaeria maculans v23.1.3	AA9 (formerly GH61) proteins are copper-dependent lytic polysaccharide monooxygenases (LPMOs); cleavage of cellulose chains with oxidation of various carbons (C-1, C-4 and C-6) has been reported several times in the literature;	AA9 (formerly GH61). The enzymes in this family were originally classified as a glycoside hydrolases (GH61) based on very weak endo-1,4-b-D-glucanase activity in one family member. They are now reclassified in the AA category of CAZy. Because a significant literature is associated with the old name GH61, we recommend to describe these enzymes as "AA9 (formerly GH61)".
GME9569_g	53.99	0	CDP22417.1	ORF (fragment)	AA4	--	--	Podospora anserina S mat+ (Podan2)	vanillyl-alcohol oxidase (EC 1.1.3.38)	Family AA4 contains vanillyl-alcohol oxidases (VAO) that catalyze the conversion of a wide range of phenolic compounds bearing side chains at the para-position of the aromatic ring.
GME9638_g	40.25	3e-142	AGL19305.1	L083_5795	AA3	--	--	Actinoplanes sp. N902-109	cellobiose dehydrogenase (EC 1.1.99.18); glucose 1-oxidase (EC 1.1.3.4); aryl alcohol oxidase (EC 1.1.3.7); alcohol oxidase (EC 1.1.3.13); pyranose oxidase (EC 1.1.3.10)	AA3 enzymes belong to the glucose-methanol-choline (GMC) oxidoreductases family. AA3 enzymes are flavoproteins containing a flavin-adenine dinucleotide (FAD)-binding domain. Family AA3 can be divided into 4 subfamilies: AA3_1 (mostly cellobiose dehydrogenases), AA3_2 (including both aryl alcohol oxidase and glucose 1-oxidase), AA3_3 (alcohol oxidase) and AA3_4 (pyranose 2-oxidase).
GME9693_g	53.13	0	XP_003710505.1	MGG_16425	GH27	--	--	Magnaporthe oryzae 70-15	&alpha;-galactosidase (EC 3.2.1.22); &alpha;-N-acetylgalactosaminidase (EC 3.2.1.49); isomalto-dextranase (EC 3.2.1.94); &beta;-L-arabinopyranosidase (EC 3.2.1.88); galactan:galactan galactosyltransferase (EC 2.4.1.-)	Mechanistic commonality with family GH36 demonstrated by Comfort et al. (2007) Biochemistry 46:3319-3330 (PMID: 17323919).
GME9699_g	41.72	2e-132	CBH20182.1	CLOST_0052 (AmyA)	GH13	--	--	Acetoanaerobium sticklandii DSM 519	&alpha;-amylase (EC 3.2.1.1); pullulanase (EC 3.2.1.41); cyclomaltodextrin glucanotransferase (EC 2.4.1.19); cyclomaltodextrinase (EC 3.2.1.54); trehalose-6-phosphate hydrolase (EC 3.2.1.93); oligo-&alpha;-glucosidase (EC 3.2.1.10); maltogenic amylase (EC 3.2.1.133); neopullulanase (EC 3.2.1.135); &alpha;-glucosidase (EC 3.2.1.20); maltotetraose-forming &alpha;-amylase (EC 3.2.1.60); isoamylase (…	New: many members have been assigned to subfamilies as described by Stam et al. (2006) Protein Eng Des Sel. 19, 555-562 (PMID: 17085431)
GME9702_g	41.31	7e-72	AGT42010.1	lipopolysaccharide and &beta;-1,3-glucan-binding protein	CBM39	--	--	Meretrix meretrix	Modules generally found at the N-terminus of a GH16 module (itself frequently lacking a catalytic machinery) and more seldomly in isolation. The &beta;-1,3-glucan binding function has been demonstrated, along with binding to lipopolysaccharide and lipoteichoic acid.	Formerly known as X67 modules.
GME9714_g	40.18	8e-177	AHI01162.1	KALB_7804	GH29	--	--	Kutzneria albida DSM 43870	&alpha;-L-fucosidase (EC 3.2.1.51); &alpha;-1,3/1,4-L-fucosidase (EC 3.2.1.111)	NA
GME9725_g	66.25	0	CAT03383.1	unnamed protein product	CBM20	--	--	Aspergillus oryzae	The granular starch-binding function has been demonstrated in several cases. Interact strongly with cyclodextrins. Often designated as starch-binding domains (SBD).	PDB:1b90
GME9727_g	43.21	4e-100	AAF22244.1	pectin lyase (Pnl1;Pnl-1)	CBM1	EC 4.2.2.10;	Q9UUS4	Colletotrichum gloeosporioides f. sp. malvae	Modules of approx. 40 residues found almost exclusively in fungi. The cellulose-binding function has been demonstrated in many cases, and appears to be mediated by three aromatic residues separated by about 10.4 angstrom and which form a flat surface. The only non-fungal occurence of CBM1 is in an algal non-hydrolytic polysaccharide-binding protein which is composed of four repeated CBM1 modules.…	Previously known as cellulose-binding domain family I (CBD I).
GME9776_g	67.22	2e-111	AEO56416.1	MYCTH_111088	CBM1	--	--	Thermothelomyces thermophila ATCC 42464	Modules of approx. 40 residues found almost exclusively in fungi. The cellulose-binding function has been demonstrated in many cases, and appears to be mediated by three aromatic residues separated by about 10.4 angstrom and which form a flat surface. The only non-fungal occurence of CBM1 is in an algal non-hydrolytic polysaccharide-binding protein which is composed of four repeated CBM1 modules.…	Previously known as cellulose-binding domain family I (CBD I).
GME9882_g	44.09	6e-144	AEV87704.1	ACPL_6822 (MalL)	GH13	--	--	Actinoplanes sp. SE50/110	&alpha;-amylase (EC 3.2.1.1); pullulanase (EC 3.2.1.41); cyclomaltodextrin glucanotransferase (EC 2.4.1.19); cyclomaltodextrinase (EC 3.2.1.54); trehalose-6-phosphate hydrolase (EC 3.2.1.93); oligo-&alpha;-glucosidase (EC 3.2.1.10); maltogenic amylase (EC 3.2.1.133); neopullulanase (EC 3.2.1.135); &alpha;-glucosidase (EC 3.2.1.20); maltotetraose-forming &alpha;-amylase (EC 3.2.1.60); isoamylase (…	New: many members have been assigned to subfamilies as described by Stam et al. (2006) Protein Eng Des Sel. 19, 555-562 (PMID: 17085431)
GME9919_g	65.03	0	SMQ55427.1	ZT3D7_G10582	GH72	--	--	Zymoseptoria tritici ST99CH_3D7	&beta;-1,3-glucanosyltransglycosylase (EC 2.4.1.-)	NA
GME9920_g	81.99	0	AEL31281.1	&beta;-1,3-glucan synthase (Fks)	GT48	--	--	Alternaria infectoria	1,3-&beta;-glucan synthase (EC 2.4.1.34)	NA
GME9931_g	53.9	0	CBX98369.1	ORF	GH47	--	E5A424	Leptosphaeria maculans JN3 v23.1.3	&alpha;-mannosidase (EC 3.2.1.113)	NA

## Sheet: LW.phi.list.anno
Additional file 26: Table S10 Annotation of the CAZy categories, PHI and TF in LW-Hubei isolate.
Gene_id	Identity	E_value	PHI_id	Gene_name	PHI_name	Pathogen_Species	Mutant_Phenotype
GME10002_g	54.78	2e-85	PHI:2835	RED2	C3JXE8	Cochliobolus_heterostrophus	reduced_virulence
GME10028_g	53.49	5e-75	PHI:179	PELA	Q04701	Nectria_haematococca	reduced_virulence
GME10036_g	55.36	0	PHI:3697__PHI:3925	FgABC1__FgABC3	I1RL06	Fusarium_graminearum	reduced_virulence
GME10060_g	45.22	5e-170	PHI:552	BcLCC2	Q96WM9	Botrytis_cinerea	unaffected_pathogenicity
GME10067_g	58.96	0	PHI:3206	Cch1	B0XQN0	Aspergillus_fumigatus	reduced_virulence
GME10075_g	56.96	0	PHI:280	CCN1	Q9HF03	Cryptococcus_neoformans	reduced_virulence
GME10083_g	55.21	1e-101	PHI:2322	SidH	Q4WF54	Aspergillus_fumigatus	reduced_virulence
GME10084_g	41.87	0	PHI:1007	NPS6	I1RIV2	Fusarium_graminearum	reduced_virulence
GME10088_g	41.61	1e-33	PHI:5676	FZC73	G4N4R4	Magnaporthe_oryzae	unaffected_pathogenicity
GME10105_g	63.41	3e-161	PHI:1569	GzOB009	I1RCH5	Fusarium_graminearum	lethal
GME10106_g	44.07	4e-94	PHI:338	CLB2	Q6X269	Ustilago_maydis	reduced_virulence
GME10113_g	44.56	3e-116	PHI:2031	TGL3-2	Q0PND3	Magnaporthe_oryzae	unaffected_pathogenicity
GME10158_g	49.27	0	PHI:5614	FZC22	G4MP35	Magnaporthe_oryzae	unaffected_pathogenicity
GME1016_g	93.37	9e-137	PHI:2052	Cdc42	G4NC11	Magnaporthe_oryzae	reduced_virulence
GME10174_g	98.43	0	PHI:820	beta-tubulin	P41388	Venturia_inaequalis	chemistry_target:_resistance_to_chemical
GME1018_g	43.13	3e-130	PHI:1254	FGSG_01842	I1RDX3	Fusarium_graminearum	unaffected_pathogenicity
GME10239_g	43.83	3e-102	PHI:1860	GzZC175	I1RVR1	Fusarium_graminearum	unaffected_pathogenicity
GME10265_g	93.35	0	PHI:6111	CpcB	Q4WQK8	Aspergillus_fumigatus	reduced_virulence
GME10294_g	41.78	8e-113	PHI:2625	purA	P65882	Salmonella_enterica	reduced_virulence
GME10306_g	53.3	2e-152	PHI:1232	FGSG_07423	I1RTC2	Fusarium_graminearum	lethal
GME10317_g	40.09	1e-110	PHI:322__PHI:1064	TPS1	Q875L7	Magnaporthe_oryzae	loss_of_pathogenicity
GME10320_g	58.99	7e-170	PHI:1096	FGSG_07062	I1RSE4	Fusarium_graminearum	unaffected_pathogenicity
GME10323_g	85.49	0	PHI:1566	GzOB006	I1RC95	Fusarium_graminearum	lethal
GME10336_g	86.81	0	PHI:2513	GFA1	E9R5E2	Aspergillus_fumigatus	lethal__loss_of_pathogenicity
GME10343_g	67.55	0	PHI:1458	GzAra006	Q4I7F9	Fusarium_graminearum	unaffected_pathogenicity
GME1035_g	46.72	4e-164	PHI:737__PHI:2329	CTB4	A0ST42	Cercospora_nicotianae	reduced_virulence
GME10360_g	73.44	0	PHI:177	ODC	Q9UVG2	Parastagonospora_nodorum	reduced_virulence
GME10367_g	54.8	0	PHI:2177	PAS1	G4MQP9	Magnaporthe_oryzae	unaffected_pathogenicity
GME10368_g	62.84	0	PHI:1587	GzOB027	I1RSI4	Fusarium_graminearum	unaffected_pathogenicity
GME10374_g	48.26	3e-59	PHI:1489	GzHMG021	I1RSJ5	Fusarium_graminearum	unaffected_pathogenicity
GME10382_g	63.65	0	PHI:2542	ERG12	Q4WP25	Aspergillus_fumigatus	lethal
GME10387_g	42.25	8e-122	PHI:5678	FZC74	G4MPH6	Magnaporthe_oryzae	unaffected_pathogenicity
GME10407_g	72.54	0	PHI:2409	FgMT2	I1RNL0	Fusarium_graminearum	reduced_virulence
GME10413_g	64.37	0	PHI:4727	gdb1	A0A0D2XWJ8	Fusarium_oxysporum	unaffected_pathogenicity__reduced_virulence
GME10414_g	51.5	6e-129	PHI:3065	MoRga5	G4MQQ3	Magnaporthe_oryzae	unaffected_pathogenicity
GME10417_g	50.37	7e-177	PHI:1632	GzWing004	I1RBU0	Fusarium_graminearum	unaffected_pathogenicity
GME10431_g	82.3	0	PHI:1385	GzC2H048	I1RSF7	Fusarium_graminearum	unaffected_pathogenicity
GME10440_g	55.12	0	PHI:5391	FvSO	W7MUV5	Fusarium_verticillioides	loss_of_pathogenicity
GME10442_g	90.44	9e-171	PHI:3271	ARSEF_2860	J4UI12	Beauveria_bassiana	reduced_virulence
GME10454_g	61.2	2e-155	PHI:2411	Ss-ggt1	A7F946	Sclerotinia_sclerotiorum	reduced_virulence
GME10457_g	48.55	4e-146	PHI:1225	FGSG_05775	I1RP25	Fusarium_graminearum	lethal
GME10470_g	48.82	2e-105	PHI:801	MGG_04621	G4MRQ6	Magnaporthe_oryzae	reduced_virulence
GME10477_g	63.52	0	PHI:807	MGG_06951	G4MNG8	Magnaporthe_oryzae	reduced_virulence
GME1049_g	46.81	0	PHI:1689	GzZC004	I1S018	Fusarium_graminearum	unaffected_pathogenicity
GME10507_g	40.78	0	PHI:3971	Bdtf1	X4QM59	Alternaria_brassicicola	unaffected_pathogenicity__reduced_virulence
GME10515_g	48.85	4e-117	PHI:157	TOXF	Q9Y885	Cochliobolus_carbonum	loss_of_pathogenicity
GME10516_g	52.74	0	PHI:2731	VdSge1	G2XD29	Verticillium_dahliae	loss_of_pathogenicity
GME10518_g	58.6	0	PHI:1161	MgMfs1	A4ZGP3	Zymoseptoria_tritici	chemistry_target:_sensitivity_to_chemical
GME10528_g	51.63	0	PHI:1429	GzC2H097	I1S7I6	Fusarium_graminearum	unaffected_pathogenicity
GME10529_g	49.3	3e-96	PHI:4112	MoVELB	G4MUB2	Magnaporthe_oryzae	reduced_virulence
GME10535_g	42.05	7e-105	PHI:3383	FVEG_12531	W7N2A8	Fusarium_verticillioides	unaffected_pathogenicity
GME10554_g	52.29	2e-112	PHI:6391	CDA2	A0A151V4F3	Magnaporthe_oryzae	unaffected_pathogenicity
GME10555_g	40.18	8e-148	PHI:6186	FgCHS8	I1RR41	Fusarium_graminearum	reduced_virulence
GME10558_g	41.09	2e-142	PHI:1085	Ptr2	Q6Y392	Parastagonospora_nodorum	unaffected_pathogenicity
GME10560_g	43.46	5e-177	PHI:3066	MoRga6	G4MQB0	Magnaporthe_oryzae	unaffected_pathogenicity
GME10563_g	50.54	0	PHI:1181	(Sc_Kic1)	I1RNY7	Fusarium_graminearum	reduced_virulence
GME10564_g	41.62	6e-72	PHI:1354	GzC2H014	I1RCM9	Fusarium_graminearum	reduced_virulence
GME10596_g	60.17	0	PHI:3064	MoRga4	G4N1D0	Magnaporthe_oryzae	unaffected_pathogenicity
GME10605_g	57.21	0	PHI:1917	GzZC232	I1RSE9	Fusarium_graminearum	reduced_virulence
GME10621_g	41.35	2e-177	PHI:1517	GzHOMEL013	I1RPZ1	Fusarium_graminearum	lethal
GME10631_g	65.33	0	PHI:2535	ERG11B	E9QY26	Aspergillus_fumigatus	unaffected_pathogenicity__lethal__loss_of_pathogenicity
GME10632_g	60.06	0	PHI:1257	FGSG_07121	I1RSK0	Fusarium_graminearum	unaffected_pathogenicity
GME10638_g	58.51	0	PHI:496	PPOC	Q4WY82	Aspergillus_fumigatus	increased_virulence_(hypervirulence)
GME10639_g	53.56	0	PHI:1252	FGSG_05764	I1RP15	Fusarium_graminearum	unaffected_pathogenicity
GME1064_g	43.98	4e-98	PHI:1367	GzC2H028	I1RK94	Fusarium_graminearum	unaffected_pathogenicity
GME10652_g	65.16	0	PHI:216	HDC1	Q9C1C6	Cochliobolus_carbonum	reduced_virulence
GME10665_g	68.32	1e-165	PHI:3	PGN1	P26215	Cochliobolus_carbonum	unaffected_pathogenicity
GME10667_g	45.95	4e-56	PHI:5495__PHI:5543__PHI:5576	Ecp6	B3VBK9	Passalora_fulva__Fusarium_oxysporum	effector_(plant_avirulence_determinant)
GME10703_g	49.21	0	PHI:6159	BcATG1	A6RYB8	Botrytis_cinerea	loss_of_pathogenicity__reduced_virulence
GME10706_g	60.25	2e-66	PHI:6199	BbCypA	Q86ZF8	Beauveria_bassiana	unaffected_pathogenicity
GME10717_g	40.46	4e-66	PHI:5034	MoADH1	G4NHC2	Magnaporthe_oryzae	unaffected_pathogenicity
GME10718_g	41.67	2e-92	PHI:2107	Zinc-regulated_transporter_2	G4N402	Magnaporthe_oryzae	reduced_virulence__unaffected_pathogenicity
GME10734_g	75.58	7e-139	PHI:4914	ZtCBR1	F9X691	Zymoseptoria_tritici	reduced_virulence
GME10738_g	44.08	4e-132	PHI:4024	MoST1	G4N740	Magnaporthe_oryzae	unaffected_pathogenicity
GME10753_g	61.95	0	PHI:2920	FET3-1	E3QRA4	Colletotrichum_graminicola	reduced_virulence
GME10754_g	62.68	5e-157	PHI:4233	ftr1	N4X9G3	Cochliobolus_heterostrophus	reduced_virulence
GME10782_g	57.38	0	PHI:538	FRT1	Q5XTQ5	Botrytis_cinerea	unaffected_pathogenicity
GME10811_g	51.07	1e-141	PHI:144	CHT42	O59928	Trichoderma_virens	reduced_virulence
GME10813_g	50.78	3e-56	PHI:3238	ctrC	B0XUP5	Aspergillus_fumigatus	unaffected_pathogenicity
GME10827_g	58.08	2e-105	PHI:6380	mrLPAAT1	E9F1A7	Metarhizium_robertsii	reduced_virulence
GME10834_g	49.19	7e-140	PHI:4042	spt8	I1RGE1	Fusarium_graminearum	reduced_virulence
GME10857_g	67.26	0	PHI:2027	TGL1-1	G4NJL1	Magnaporthe_oryzae	unaffected_pathogenicity
GME10861_g	45.72	1e-148	PHI:5186	MoAPX2	G4MZ98	Magnaporthe_oryzae	reduced_virulence
GME10864_g	54.95	0	PHI:6179	AaSSK1	A0A140CZL2	Alternaria_alternata	reduced_virulence
GME10867_g	63.69	2e-69	PHI:62	caRSR1	P52498	Candida_albicans	reduced_virulence
GME1086_g	44.47	0	PHI:243	CHIP6	O93841	Colletotrichum_gloeosporioides	reduced_virulence
GME10872_g	73.32	0	PHI:143	CHT	P32964	Gloeocercospora_sorghi	unaffected_pathogenicity
GME10876_g	63.98	4e-138	PHI:6180	AaSHO1	A0A140CZL3	Alternaria_alternata	unaffected_pathogenicity
GME10882_g	54.02	0	PHI:1407	GzC2H071	I1RX64	Fusarium_graminearum	lethal
GME10887_g	66.54	0	PHI:2117	SPM1	P58371	Magnaporthe_oryzae	reduced_virulence
GME10915_g	88.17	0	PHI:6409	FgCdc11	I1RYH0	Fusarium_graminearum	reduced_virulence
GME1091_g	71.78	6e-102	PHI:270	RHO1	O42825	Candida_albicans	loss_of_pathogenicity
GME10924_g	46.1	2e-90	PHI:6075	och1	G8BJ74	Candida_parapsilosis	reduced_virulence
GME10926_g	46.86	3e-87	PHI:2115__PHI:4494	Annexin_A7__AnnA7	G4MMH7	Magnaporthe_oryzae	loss_of_pathogenicity__reduced_virulence
GME10928_g	44	2e-74	PHI:2451	FAEB1	I1S3N8	Fusarium_graminearum	unaffected_pathogenicity
GME10935_g	52.32	1e-109	PHI:2206	endo-1_4-beta-xylanase_precursor_[GH10_family]	G4NBN8	Magnaporthe_oryzae	reduced_virulence
GME10938_g	53.01	9e-172	PHI:106	CAT1	O13289	Candida_albicans	reduced_virulence
GME1093_g	52.03	0	PHI:4495	Bud6p	G4MPB7	Magnaporthe_oryzae	unaffected_pathogenicity
GME10943_g	43.08	6e-54	PHI:2403	CSN1	A9QUB2	Fusarium_solani	increased_virulence_(hypervirulence)__reduced_virulence
GME10958_g	51.65	1e-78	PHI:1091__PHI:1591	FGSG_08737__GzOB031	I1RWQ7	Fusarium_graminearum	unaffected_pathogenicity__reduced_virulence
GME10971_g	81.05	2e-87	PHI:6198	SOD1	I1RWP3	Fusarium_graminearum	reduced_virulence
GME10972_g	56.33	0	PHI:1530	Gzsnd	I1RWP4	Fusarium_graminearum	unaffected_pathogenicity
GME10974_g	55.59	0	PHI:1228	FGSG_06502	I1RR00	Fusarium_graminearum	lethal
GME10983_g	60.93	0	PHI:1648__PHI:6246	GzWing020__Famyo2	I1RWP1	Fusarium_graminearum	reduced_virulence
GME1099_g	59.7	1e-70	PHI:5191	TPX1	G4N1N6	Magnaporthe_oryzae	reduced_virulence
GME11018_g	56.18	0	PHI:1647	GzWing019	I1RWA9	Fusarium_graminearum	reduced_virulence
GME11020_g	62.21	1e-147	PHI:1240__PHI:3088	FGSG_08729__CPK2	I1RWQ0	Fusarium_graminearum	unaffected_pathogenicity__loss_of_pathogenicity
GME11026_g	41.65	2e-145	PHI:508	AFT1	Q96VB5	Alternaria_alternata	loss_of_pathogenicity
GME11029_g	56.74	3e-119	PHI:6146	HorA	Q4WPM7	Aspergillus_fumigatus	reduced_virulence
GME11031_g	47	0	PHI:1996	GzZC311	I1R9R2	Fusarium_graminearum	unaffected_pathogenicity
GME11032_g	45.54	7e-173	PHI:1161	MgMfs1	A4ZGP3	Zymoseptoria_tritici	chemistry_target:_sensitivity_to_chemical
GME1105_g	68.01	0	PHI:2409	FgMT2	I1RNL0	Fusarium_graminearum	reduced_virulence
GME11061_g	43.73	0	PHI:2704	Tri12	F6MFB4	Fusarium_graminearum	reduced_virulence
GME11063_g	41.13	3e-130	PHI:2357	CYP52X1	E2EAF6	Beauveria_bassiana	reduced_virulence
GME110_g	59.84	4e-111	PHI:479	MEP1	C5P3X6	Coccidioides_posadasii	reduced_virulence
GME11115_g	46.16	0	PHI:1007	NPS6	I1RIV2	Fusarium_graminearum	reduced_virulence
GME11118_g	46.1	2e-85	PHI:2322	SidH	Q4WF54	Aspergillus_fumigatus	reduced_virulence
GME11133_g	48.74	0	PHI:96	FAS2	P43098	Candida_albicans	loss_of_pathogenicity
GME11146_g	40.72	6e-93	PHI:4509	Ss-odc2	A7EZM9	Sclerotinia_sclerotiorum	reduced_virulence
GME11197_g	67.6	0	PHI:1187	(Sc_Dbf2/Dbf20)	I1RWG6	Fusarium_graminearum	reduced_virulence
GME111_g	70.38	0	PHI:1085	Ptr2	Q6Y392	Parastagonospora_nodorum	unaffected_pathogenicity
GME11203_g	70.19	1e-87	PHI:6206	BbCypC	F5B5Y4	Beauveria_bassiana	unaffected_pathogenicity
GME11238_g	43.9	6e-62	PHI:1410	GzC2H076	I1RYG0	Fusarium_graminearum	unaffected_pathogenicity
GME11250_g	67.89	2e-167	PHI:3213	MoCDIP1	G4N8Y3	Magnaporthe_oryzae	effector_(plant_avirulence_determinant)
GME11268_g	85.01	0	PHI:820	beta-tubulin	P41388	Venturia_inaequalis	chemistry_target:_resistance_to_chemical
GME11294_g	46.06	0	PHI:1236	FGSG_09408	I1RYF8	Fusarium_graminearum	lethal
GME11299_g	47.22	4e-44	PHI:174	GNA1	O93806	Candida_albicans	reduced_virulence
GME11304_g	65.93	1e-78	PHI:2188	MoMCM1	G4NJ14	Magnaporthe_oryzae	reduced_virulence__loss_of_pathogenicity
GME11305_g	49.55	2e-75	PHI:329	BcPLS1	Q8J0E3	Botrytis_cinerea	loss_of_pathogenicity
GME11313_g	51.72	0	PHI:541	LIP1	Q5XTQ4	Botrytis_cinerea	unaffected_pathogenicity
GME11318_g	51.42	1e-80	PHI:4845	PL1332	A0A0E3USI9	Alternaria_brassicicola	reduced_virulence
GME11325_g	43.96	1e-111	PHI:3383	FVEG_12531	W7N2A8	Fusarium_verticillioides	unaffected_pathogenicity
GME11332_g	57.75	0	PHI:502	ADE4	P04046	Saccharomyces_cerevisiae	reduced_virulence
GME11359_g	48.88	1e-150	PHI:177	ODC	Q9UVG2	Parastagonospora_nodorum	reduced_virulence
GME11393_g	86.35	0	PHI:365__PHI:2267	MLS1__Mls1	Q5J4D6	Parastagonospora_nodorum	loss_of_pathogenicity
GME11421_g	54.48	1e-155	PHI:1616	GzssDB001	I1RE55	Fusarium_graminearum	unaffected_pathogenicity
GME11462_g	43.15	3e-41	PHI:4490	C2H2	G5EGV6	Magnaporthe_oryzae	increased_virulence_(hypervirulence)
GME11468_g	59.5	7e-70	PHI:1590	GzOB030	I1RWI5	Fusarium_graminearum	lethal
GME11471_g	55.96	1e-76	PHI:3040	ClpP	P0A1D7	Salmonella_enterica	reduced_virulence
GME11488_g	61.89	0	PHI:4491	SHM	G4MRB4	Magnaporthe_oryzae	reduced_virulence
GME11493_g	41.98	5e-12	PHI:2450	ToxB	Q8J0U6	Pyrenophora_tritici-repentis	reduced_virulence
GME11494_g	74.54	0	PHI:2541	OLE1	Q4WGR1	Aspergillus_fumigatus	lethal
GME1152_g	40.72	7e-52	PHI:1325	GzbZIP007	I1RMI1	Fusarium_graminearum	reduced_virulence
GME11532_g	52.8	6e-159	PHI:413	MPD1	Q5GFD3	Parastagonospora_nodorum	unaffected_pathogenicity
GME11543_g	66.51	0	PHI:2553	VPS4	Q5AG40	Candida_albicans	loss_of_pathogenicity
GME11572_g	41.94	3e-139	PHI:1615	GzSGT1	I1RZJ1	Fusarium_graminearum	unaffected_pathogenicity
GME11578_g	71.79	0	PHI:202__PHI:1160__PHI:2309	BcatrB	Q9UW03	Botrytis_cinerea	unaffected_pathogenicity__reduced_virulence__chemistry_target:_sensitivity_to_chemical
GME11580_g	56.08	2e-134	PHI:881	MGG_04556	G4MS58	Magnaporthe_oryzae	reduced_virulence
GME11620_g	44.43	7e-179	PHI:552	BcLCC2	Q96WM9	Botrytis_cinerea	unaffected_pathogenicity
GME11626_g	53.88	0	PHI:543	BCATRD	Q96VL9	Botrytis_cinerea	unaffected_pathogenicity
GME11652_g	71.95	0	PHI:2249__PHI:2270	Mpd1	Q0U6E8	Parastagonospora_nodorum	unaffected_pathogenicity
GME11680_g	69.01	0	PHI:336	CHS2	Q5YCX0	Fusarium_oxysporum	reduced_virulence
GME11686_g	54.3	0	PHI:1413	GzC2H080	I1RZD4	Fusarium_graminearum	unaffected_pathogenicity
GME116_g	64.89	0	PHI:2097	Neo1	G4NGP6	Magnaporthe_oryzae	loss_of_pathogenicity
GME11702_g	43.37	0	PHI:1170__PHI:1174	HDF3	I1RNQ2	Fusarium_graminearum	unaffected_pathogenicity__reduced_virulence
GME11706_g	54.86	0	PHI:1958	GzZC273	I1RMD1	Fusarium_graminearum	unaffected_pathogenicity
GME11715_g	54.53	0	PHI:465	KIN2	P87199	Ustilago_maydis	reduced_virulence
GME11718_g	41.35	6e-38	PHI:2836	RED3	C3JXE9	Cochliobolus_heterostrophus	reduced_virulence
GME11724_g	61.8	0	PHI:1021__PHI:2981	CTF1__Ctf1	A6N6J8	Fusarium_oxysporum	unaffected_pathogenicity__reduced_virulence
GME1173_g	60.3	2e-110	PHI:854	um01947	Q4PD66	Ustilago_maydis	reduced_virulence
GME11774_g	53.22	2e-132	PHI:3383	FVEG_12531	W7N2A8	Fusarium_verticillioides	unaffected_pathogenicity
GME11782_g	50.28	2e-166	PHI:5236	Dnj1	A0A0D2XVZ5	Fusarium_oxysporum	reduced_virulence
GME11784_g	40.46	0	PHI:2167	EXP5	G4N1A3	Magnaporthe_oryzae	reduced_virulence
GME11812_g	47.98	0	PHI:1317	GzBrom002	I1RQE9	Fusarium_graminearum	reduced_virulence
GME11822_g	53.3	0	PHI:1086	FGSG_00416	I1RA89	Fusarium_graminearum	reduced_virulence
GME11824_g	78	0	PHI:423	VAD1	Q58Z64	Cryptococcus_neoformans	reduced_virulence
GME11829_g	45.06	2e-95	PHI:4619	PcPL16	A0A0D3LXF0	Phytophthora_capsici	increased_virulence_(hypervirulence)__reduced_virulence
GME1182_g	41.9	4e-104	PHI:2570	CYB2	Q6FM61	Candida_glabrata	reduced_virulence
GME11847_g	40.82	1e-51	PHI:1162	BDM1	I1RJS3	Fusarium_graminearum	reduced_virulence__unaffected_pathogenicity
GME11848_g	95.44	0	PHI:334	CGB1	Q6XSF5	Cochliobolus_heterostrophus	loss_of_pathogenicity
GME11872_g	46.81	0	PHI:1639	GzWing011	V6RAN7	Fusarium_graminearum	unaffected_pathogenicity
GME11895_g	69.18	6e-167	PHI:337	CHS7	Q5YCW8	Fusarium_oxysporum	reduced_virulence
GME11896_g	66.13	0	PHI:1374	GzC2H037	I1RN37	Fusarium_graminearum	unaffected_pathogenicity
GME11907_g	50.5	0	PHI:5393	GLX	X0J8P9	Fusarium_oxysporum	reduced_virulence
GME11923_g	48.13	0	PHI:552	BcLCC2	Q96WM9	Botrytis_cinerea	unaffected_pathogenicity
GME11927_g	58.45	6e-75	PHI:804	MGG_08628	G4ML19	Magnaporthe_oryzae	reduced_virulence
GME11935_g	40.64	9e-156	PHI:716	ZEB1	Q2VLJ1	Fusarium_graminearum	unaffected_pathogenicity
GME11938_g	48.5	2e-74	PHI:1852	GzZC167	I1S170	Fusarium_graminearum	unaffected_pathogenicity
GME11939_g	62.01	3e-164	PHI:3	PGN1	P26215	Cochliobolus_carbonum	unaffected_pathogenicity
GME11950_g	60.23	0	PHI:2128	MoHox1	G4N2B2	Magnaporthe_oryzae	reduced_virulence
GME11965_g	46.3	4e-157	PHI:3062	MoRga2	G4N7K5	Magnaporthe_oryzae	unaffected_pathogenicity
GME11974_g	46.62	0	PHI:405	PDE1	Q9C2Y4	Magnaporthe_oryzae	reduced_virulence
GME11979_g	53.59	7e-134	PHI:1130__PHI:2256	Xdh1	Q0UA24	Parastagonospora_nodorum	unaffected_pathogenicity
GME1197_g	53.17	2e-102	PHI:1559	GzNEG001	I1RK21	Fusarium_graminearum	unaffected_pathogenicity
GME11980_g	43.07	5e-68	PHI:1099__PHI:1100__PHI:2269	Mdh1	Q32WF7	Parastagonospora_nodorum	unaffected_pathogenicity
GME11992_g	52.28	0	PHI:2032	VTL1	G4NGA7	Magnaporthe_oryzae	unaffected_pathogenicity
GME12001_g	46.88	4e-158	PHI:2352__PHI:2354	AMT2	I1S1U7	Fusarium_graminearum	unaffected_pathogenicity__reduced_virulence
GME12028_g	45.31	9e-128	PHI:1455	GzAra003	I1RKU6	Fusarium_graminearum	unaffected_pathogenicity
GME1203_g	54.05	3e-87	PHI:4084	MoPex19	G4ND53	Magnaporthe_oryzae	loss_of_pathogenicity
GME12040_g	64.51	2e-156	PHI:3329	Ss-oah1	A7ESB3	Sclerotinia_sclerotiorum	reduced_virulence
GME12052_g	54.28	6e-140	PHI:3035	FgERG3A	I1RFM2	Fusarium_graminearum	reduced_virulence
GME1205_g	57.56	0	PHI:1247	FGSG_10196	I1S0G8	Fusarium_graminearum	unaffected_pathogenicity
GME12063_g	40.56	0	PHI:1224	FGSG_05519	Q4IB89	Fusarium_graminearum	lethal
GME12080_g	43.7	0	PHI:1902	GzZC217	I1RJS7	Fusarium_graminearum	unaffected_pathogenicity
GME12098_g	63.68	0	PHI:1030	bcatrA	O60034	Botrytis_cinerea	unaffected_pathogenicity
GME12170_g	46.95	6e-130	PHI:1074__PHI:2125	STE50__MGSTE50p	C6K2F1	Zymoseptoria_tritici	reduced_virulence
GME12188_g	53.37	0	PHI:3381	FVEG_12533	W7N2B4	Fusarium_verticillioides	unaffected_pathogenicity
GME12198_g	86.9	0	PHI:1083__PHI:2272	CpkB	A9Z1V6	Parastagonospora_nodorum	unaffected_pathogenicity
GME12221_g	45.62	0	PHI:1579	GzOB019	I1RM25	Fusarium_graminearum	unaffected_pathogenicity
GME12224_g	49.88	9e-136	PHI:5466	SrrAB	Q9L524	Staphylococcus_aureus	reduced_virulence
GME12225_g	47.25	2e-127	PHI:2710	mepB	H8ZZ79	Colletotrichum_gloeosporioides	reduced_virulence
GME12242_g	55.46	0	PHI:5591	MoNIT4	G4MT25	Magnaporthe_oryzae	unaffected_pathogenicity
GME12244_g	49.18	2e-140	PHI:2104	Vacuolar_calcium_ion_transporter	G4NIP8	Magnaporthe_oryzae	unaffected_pathogenicity
GME12245_g	66.67	0	PHI:1579	GzOB019	I1RM25	Fusarium_graminearum	unaffected_pathogenicity
GME12291_g	60.49	0	PHI:785	MGG_04128	G4NIS9	Magnaporthe_oryzae	reduced_virulence
GME12292_g	40.47	3e-162	PHI:1988	GzZC303	I1RAP1	Fusarium_graminearum	unaffected_pathogenicity
GME12293_g	48.15	0	PHI:1987	GzZC302	I1RAP2	Fusarium_graminearum	reduced_virulence
GME12303_g	52.27	0	PHI:286	CLC-A	Q874K8	Cryptococcus_neoformans	reduced_virulence
GME12304_g	49.31	2e-33	PHI:1464	GzCCAAT004	I1RMV4	Fusarium_graminearum	reduced_virulence
GME1230_g	42.74	4e-103	PHI:2169	Conserved_hypothetical_protein	G4N027	Magnaporthe_oryzae	reduced_virulence
GME12311_g	58.59	0	PHI:3095	Ktr1	J5JDI1	Beauveria_bassiana	unaffected_pathogenicity
GME12315_g	49.63	0	PHI:1222	FGSG_05306	I1RMV6	Fusarium_graminearum	lethal
GME12316_g	55.92	2e-166	PHI:2441	MgAlg2	F9XJV5	Zymoseptoria_tritici	loss_of_pathogenicity
GME12328_g	69.23	1e-179	PHI:5034	MoADH1	G4NHC2	Magnaporthe_oryzae	unaffected_pathogenicity
GME12330_g	53.96	7e-160	PHI:2084	Moatg18	Q524W4	Magnaporthe_oryzae	reduced_virulence
GME12357_g	57.19	2e-122	PHI:2382	Upa2	Q6QIY0	Ustilago_maydis	unaffected_pathogenicity
GME12358_g	50.62	6e-74	PHI:806	MGG_04137	G4NIR9	Magnaporthe_oryzae	reduced_virulence
GME12362_g	48.21	1e-154	PHI:177	ODC	Q9UVG2	Parastagonospora_nodorum	reduced_virulence
GME12386_g	48.48	0	PHI:2202	PdeH	D0ERY7	Magnaporthe_oryzae	loss_of_pathogenicity__reduced_virulence
GME12389_g	49.64	3e-168	PHI:346	CRU1	Q8J214	Ustilago_maydis	reduced_virulence
GME12396_g	42.26	1e-74	PHI:1380	GzC2H043	I1RRG4	Fusarium_graminearum	unaffected_pathogenicity
GME12397_g	73.53	0	PHI:1491	GzHMG023	I1RST1	Fusarium_graminearum	lethal
GME12411_g	48.98	8e-91	PHI:2395	GzSYN1	I1RBM2	Fusarium_graminearum	reduced_virulence
GME12422_g	45.38	1e-132	PHI:19	NMT	P34809	Cryptococcus_neoformans	reduced_virulence
GME1242_g	40.33	2e-45	PHI:2193	MoRgs2	G4NAT9	Magnaporthe_oryzae	unaffected_pathogenicity
GME12435_g	45	1e-20	PHI:548__PHI:2305	BcPIC5__BcFKBP12	Q2LK92	Botrytis_cinerea	reduced_virulence__increased_virulence_(hypervirulence)__unaffected_pathogenicity
GME12480_g	47.31	0	PHI:2976	CgOPT1	C6ZRH8	Colletotrichum_gloeosporioides	reduced_virulence
GME1250_g	92.41	1e-94	PHI:1604	GzOB045	I1S1V9	Fusarium_graminearum	unaffected_pathogenicity
GME12511_g	56.22	0	PHI:24	Avenacinase_gene	Q00903	Gaeumannomyces_graminis	loss_of_pathogenicity__unaffected_pathogenicity
GME12548_g	54.37	0	PHI:2030	TGL3-1	G4N492	Magnaporthe_oryzae	unaffected_pathogenicity
GME12556_g	64.4	6e-90	PHI:2524	nudC	Q70ZY8	Aspergillus_fumigatus	lethal
GME1255_g	62.61	0	PHI:200	ARG1	Q9C1T0	Fusarium_oxysporum	reduced_virulence
GME12574_g	72.13	8e-166	PHI:3909	ZrfB	Q6IZ77	Aspergillus_fumigatus	reduced_virulence__loss_of_pathogenicity
GME1257_g	44.08	3e-89	PHI:1422	GzC2H090	I1S1B7	Fusarium_graminearum	reduced_virulence
GME12580_g	41.4	0	PHI:24	Avenacinase_gene	Q00903	Gaeumannomyces_graminis	loss_of_pathogenicity__unaffected_pathogenicity
GME12581_g	51.64	4e-70	PHI:410	SOD2	Q5IFQ6	Cryptococcus_neoformans	loss_of_pathogenicity
GME12586_g	55.92	1e-102	PHI:1559	GzNEG001	I1RK21	Fusarium_graminearum	unaffected_pathogenicity
GME12593_g	83.7	0	PHI:3914	Sdh1	Q0V515	Parastagonospora_nodorum	reduced_virulence
GME12609_g	41.04	0	PHI:255	FUM1_(FUM5)	Q9Y8A2	Fusarium_fujikuroi	unaffected_pathogenicity
GME1260_g	76.16	0	PHI:2970	argB	Q4WNW5	Aspergillus_fumigatus	unaffected_pathogenicity
GME12613_g	41.3	4e-56	PHI:2247	Sch1	Q0UDE7	Parastagonospora_nodorum	unaffected_pathogenicity
GME12618_g	50	8e-32	PHI:1617	GzssDB002	I1S0G0	Fusarium_graminearum	unaffected_pathogenicity
GME1261_g	75	3e-157	PHI:3976	MoIlv6	G4NC97	Magnaporthe_oryzae	loss_of_pathogenicity
GME12623_g	42.72	7e-87	PHI:3383	FVEG_12531	W7N2A8	Fusarium_verticillioides	unaffected_pathogenicity
GME12629_g	66.09	0	PHI:2728	FgERG4	I1RZZ3	Fusarium_graminearum	reduced_virulence
GME12646_g	53.58	2e-123	PHI:3	PGN1	P26215	Cochliobolus_carbonum	unaffected_pathogenicity
GME12664_g	42.74	0	PHI:55	PKS1	Q92217	Cochliobolus_heterostrophus	reduced_virulence
GME1272_g	52.28	0	PHI:1624	GzJUM006	I1SAP7	Fusarium_graminearum	unaffected_pathogenicity
GME12818_g	66.47	0	PHI:5065	pkcA	Q4WVG0	Aspergillus_fumigatus	unaffected_pathogenicity
GME1281_g	56.96	1e-106	PHI:1419	GzC2H086	I1S0X7	Fusarium_graminearum	unaffected_pathogenicity
GME12824_g	45.73	2e-70	PHI:1649	GzWing021	I1RZ94	Fusarium_graminearum	unaffected_pathogenicity
GME12826_g	50.92	0	PHI:3381	FVEG_12533	W7N2B4	Fusarium_verticillioides	unaffected_pathogenicity
GME12835_g	78.39	7e-143	PHI:378	SIT4	Q59KY8	Candida_albicans	reduced_virulence
GME1283_g	50.42	0	PHI:2964	AsnB	G7TM01	Xanthomonas_oryzae	reduced_virulence
GME12845_g	43.36	1e-109	PHI:1304	GzbHLH005	I1RCJ0	Fusarium_graminearum	reduced_virulence
GME1285_g	48.82	4e-114	PHI:3226	pnl1	T2C7K6	Penicillium_digitatum	reduced_virulence
GME12870_g	44.59	5e-43	PHI:3216	MoCDIP4	G4MVX4	Magnaporthe_oryzae	effector_(plant_avirulence_determinant)
GME12892_g	73.77	0	PHI:2932	NoxA	F8WSC5	Alternaria_alternata	loss_of_pathogenicity__unaffected_pathogenicity
GME12894_g	46.5	2e-138	PHI:3907	ZrfC	D3W9Z8	Aspergillus_fumigatus	loss_of_pathogenicity__reduced_virulence
GME12907_g	44.11	0	PHI:2355	AMT4	I1S1X8	Fusarium_graminearum	reduced_virulence
GME12908_g	50.83	0	PHI:1579	GzOB019	I1RM25	Fusarium_graminearum	unaffected_pathogenicity
GME12944_g	72.42	0	PHI:1177	nrc-2	I1RKH9	Fusarium_graminearum	reduced_virulence
GME12957_g	62.08	0	PHI:1204	(Sc_Cbk1)	I1RC85	Fusarium_graminearum	reduced_virulence
GME12963_g	59.64	0	PHI:5429	Mero-Ime2	E9EZF4	Metarhizium_robertsii	unaffected_pathogenicity
GME1296_g	47.65	2e-167	PHI:2731	VdSge1	G2XD29	Verticillium_dahliae	loss_of_pathogenicity
GME12973_g	46.06	0	PHI:1797	GzZC112	I1RSR1	Fusarium_graminearum	unaffected_pathogenicity
GME12981_g	66.91	5e-62	PHI:3221	SP1	O74238	Parastagonospora_nodorum	increased_virulence_(hypervirulence)
GME12986_g	52.36	0	PHI:1246	FGSG_09513	I1RYQ5	Fusarium_graminearum	unaffected_pathogenicity
GME12998_g	43.14	2e-167	PHI:1454	GzAra002	I1RCI0	Fusarium_graminearum	unaffected_pathogenicity
GME1299_g	52.95	1e-162	PHI:2542	ERG12	Q4WP25	Aspergillus_fumigatus	lethal
GME13000_g	41.9	2e-65	PHI:5440	ABA4	G4N1P8	Magnaporthe_oryzae	reduced_virulence
GME13003_g	84.39	0	PHI:2387	ACL2	I1RPR1	Fusarium_graminearum	loss_of_pathogenicity
GME13004_g	88.05	0	PHI:2386	ACL1	I1S7N4	Fusarium_graminearum	loss_of_pathogenicity
GME1301_g	66.67	9e-178	PHI:5083	MoAcat2	G4N745	Magnaporthe_oryzae	reduced_virulence
GME13033_g	52.2	0	PHI:97	TOXC	Q92215	Cochliobolus_carbonum	reduced_virulence
GME13034_g	63.59	0	PHI:96	FAS2	P43098	Candida_albicans	loss_of_pathogenicity
GME13039_g	40.19	2e-122	PHI:2357	CYP52X1	E2EAF6	Beauveria_bassiana	reduced_virulence
GME13041_g	40.57	8e-31	PHI:69	CUTA	Q00298	Botrytis_cinerea	unaffected_pathogenicity
GME13056_g	54.85	0	PHI:4217	NPS6	E3QPY3	Colletotrichum_graminicola	reduced_virulence
GME13065_g	59.6	0	PHI:1268	FGSG_05406	I1RN43	Fusarium_graminearum	unaffected_pathogenicity
GME13085_g	65.52	0	PHI:2914	AaNoxR	J7H6V8	Alternaria_alternata	reduced_virulence
GME13090_g	51.33	4e-147	PHI:1398	GzC2H061	I1RV65	Fusarium_graminearum	unaffected_pathogenicity
GME13091_g	48.07	0	PHI:2081	Moatg15	G4N703	Magnaporthe_oryzae	loss_of_pathogenicity
GME13103_g	53.53	6e-53	PHI:2383	MfCUT1	Q2VF46	Monilinia_fructicola	increased_virulence_(hypervirulence)
GME1311_g	50.85	0	PHI:3801	Pmc1	J9VQQ3	Cryptococcus_neoformans	reduced_virulence
GME13128_g	57.24	4e-47	PHI:1634	GzWing006	I1RDI9	Fusarium_graminearum	unaffected_pathogenicity
GME13150_g	49.29	5e-73	PHI:5366	MoSyn8	G4N6P2	Magnaporthe_oryzae	reduced_virulence
GME13152_g	49.5	1e-103	PHI:2418__PHI:2419	CID1	I1RKF3	Fusarium_graminearum	reduced_virulence
GME13153_g	40.08	1e-44	PHI:3972	CDA	L2FHG9	Colletotrichum_gloeosporioides	unaffected_pathogenicity
GME13165_g	54.17	0	PHI:6391	CDA2	A0A151V4F3	Magnaporthe_oryzae	unaffected_pathogenicity
GME13168_g	62.2	0	PHI:5232	MoARG1	G4MTK2	Magnaporthe_oryzae	loss_of_pathogenicity
GME13169_g	63.9	0	PHI:296	CZK3	Q7Z9J3	Cercospora_zeae-maydis	reduced_virulence
GME13170_g	62.38	0	PHI:2710	mepB	H8ZZ79	Colletotrichum_gloeosporioides	reduced_virulence
GME13187_g	68.35	5e-140	PHI:1659	GzCCCH003	I1S245	Fusarium_graminearum	unaffected_pathogenicity
GME1318_g	47.16	3e-66	PHI:2837	OXI1	D2SZX7	Cochliobolus_heterostrophus	reduced_virulence
GME13195_g	43.74	0	PHI:96	FAS2	P43098	Candida_albicans	loss_of_pathogenicity
GME13196_g	47.2	2e-169	PHI:4194	AKT7	V5XZS6	Alternaria_alternata	reduced_virulence__increased_virulence_(hypervirulence)
GME13197_g	45.18	1e-94	PHI:157	TOXF	Q9Y885	Cochliobolus_carbonum	loss_of_pathogenicity
GME13200_g	41.98	0	PHI:97	TOXC	Q92215	Cochliobolus_carbonum	reduced_virulence
GME13208_g	43.27	1e-164	PHI:1161	MgMfs1	A4ZGP3	Zymoseptoria_tritici	chemistry_target:_sensitivity_to_chemical
GME1320_g	47.7	2e-115	PHI:1130__PHI:2256	Xdh1	Q0UA24	Parastagonospora_nodorum	unaffected_pathogenicity
GME13223_g	93.6	0	PHI:6092	FgVps26	I1RC52	Fusarium_graminearum	reduced_virulence
GME13256_g	51.06	5e-21	PHI:4016	CfmB	Q4WMA6	Aspergillus_fumigatus	unaffected_pathogenicity
GME13292_g	43.74	0	PHI:1451	GzGH	I1RQL1	Fusarium_graminearum	unaffected_pathogenicity
GME13304_g	54.73	0	PHI:2195	MoRgs4	G4ND33	Magnaporthe_oryzae	reduced_virulence__loss_of_pathogenicity
GME13307_g	51.26	9e-154	PHI:2006__PHI:2008	HST1	G4MS03	Magnaporthe_oryzae	unaffected_pathogenicity
GME13320_g	43.42	2e-41	PHI:6206	BbCypC	F5B5Y4	Beauveria_bassiana	unaffected_pathogenicity
GME1336_g	77.99	0	PHI:3321	Tfp1	Q5AJB1	Candida_albicans	loss_of_pathogenicity
GME1338_g	44.81	4e-166	PHI:1457	GzAra005	I1RRR9	Fusarium_graminearum	unaffected_pathogenicity
GME13415_g	51.77	5e-78	PHI:2837	OXI1	D2SZX7	Cochliobolus_heterostrophus	reduced_virulence
GME13417_g	51.93	0	PHI:2357	CYP52X1	E2EAF6	Beauveria_bassiana	reduced_virulence
GME13429_g	53.04	2e-147	PHI:115	PGX1	Q00359	Cochliobolus_carbonum	unaffected_pathogenicity
GME13438_g	40.78	9e-132	PHI:2377	DEP3	D2E9W8	Alternaria_brassicicola	unaffected_pathogenicity__reduced_virulence
GME1343_g	90.53	0	PHI:6410	FgCdc12	I1RT81	Fusarium_graminearum	reduced_virulence
GME13459_g	40.44	2e-52	PHI:2807	Ss-Sl2	A7EKS0	Sclerotinia_sclerotiorum	unaffected_pathogenicity
GME13472_g	79.9	2e-117	PHI:3833	Fgrho2	I1RJP0	Fusarium_graminearum	reduced_virulence
GME13476_g	40.96	3e-52	PHI:5440	ABA4	G4N1P8	Magnaporthe_oryzae	reduced_virulence
GME13496_g	40.8	0	PHI:1182	(Sc_Mec1)	I1S8Y9	Fusarium_graminearum	reduced_virulence
GME13514_g	51.26	0	PHI:1709	GzZC024	I1RR13	Fusarium_graminearum	unaffected_pathogenicity
GME13546_g	45.45	6e-83	PHI:2842	CnSFH5	F6K8L7	Cryptococcus_neoformans	unaffected_pathogenicity__reduced_virulence
GME13548_g	60.2	2e-97	PHI:1366	GzCON7	I1RJV1	Fusarium_graminearum	reduced_virulence
GME13550_g	40.51	2e-79	PHI:6510	CshA	Q8Y8N0	Listeria_monocytogenes	unaffected_pathogenicity
GME13554_g	68.52	0	PHI:3975	MoIlv2	G4MMK2	Magnaporthe_oryzae	loss_of_pathogenicity
GME13592_g	40.18	0	PHI:243	CHIP6	O93841	Colletotrichum_gloeosporioides	reduced_virulence
GME13613_g	47.34	0	PHI:4234	Hfq	Q7W6Q2	Bordetella_pertussis	reduced_virulence
GME13615_g	50.53	3e-170	PHI:377__PHI:486	SIDA	E9QYP0	Aspergillus_fumigatus	loss_of_pathogenicity
GME13618_g	42.77	0	PHI:1439	GzNot001	I1RW22	Fusarium_graminearum	lethal
GME13619_g	50.38	0	PHI:773__PHI:791__PHI:2141	MGG_11899__CDC15	G4MRZ0	Magnaporthe_oryzae	reduced_virulence__loss_of_pathogenicity
GME13620_g	42.36	2e-97	PHI:243	CHIP6	O93841	Colletotrichum_gloeosporioides	reduced_virulence
GME13643_g	40.29	1e-109	PHI:2377	DEP3	D2E9W8	Alternaria_brassicicola	unaffected_pathogenicity__reduced_virulence
GME13644_g	43.55	1e-89	PHI:1566	GzOB006	I1RC95	Fusarium_graminearum	lethal
GME13645_g	54.69	0	PHI:6119	BTA1	I1RB37	Fusarium_graminearum	reduced_virulence
GME13659_g	42.13	2e-36	PHI:6274	Orn	P57665	Pseudomonas_aeruginosa	reduced_virulence
GME13663_g	53.72	5e-146	PHI:1932	GzZC247	I1REH9	Fusarium_graminearum	unaffected_pathogenicity
GME13665_g	54.07	7e-39	PHI:2181	MoDUO1	G4MRZ9	Magnaporthe_oryzae	reduced_virulence
GME13701_g	42.37	1e-164	PHI:513	ARN1_(SIT1)	Q5A2T6	Candida_albicans	unaffected_pathogenicity__reduced_virulence
GME13704_g	48.68	2e-135	PHI:1206	(Sp_Prp4)	I1RJM8	Fusarium_graminearum	reduced_virulence
GME13710_g	44.36	6e-144	PHI:5441	ABA_GPCR	G4N5N0	Magnaporthe_oryzae	unaffected_pathogenicity
GME13713_g	57.45	3e-146	PHI:598	THIOL	Q0QWD8	Leptosphaeria_maculans	reduced_virulence
GME13718_g	62.38	1e-128	PHI:1221	FGSG_04054	I1RJM9	Fusarium_graminearum	lethal
GME13723_g	52.18	0	PHI:2961	gcvP	C5BAT0	Edwardsiella_ictaluri	reduced_virulence
GME13764_g	46.45	4e-144	PHI:1452	GzHSF003	I1S282	Fusarium_graminearum	unaffected_pathogenicity
GME13768_g	46.51	8e-111	PHI:1566	GzOB006	I1RC95	Fusarium_graminearum	lethal
GME13769_g	58.4	0	PHI:2105	Calcium_permease	G4MZ47	Magnaporthe_oryzae	reduced_virulence__unaffected_pathogenicity
GME13776_g	43.54	8e-117	PHI:812	MGG_10702	G4NIB5	Magnaporthe_oryzae	reduced_virulence
GME1377_g	70.43	0	PHI:2916	Ppr2	W7M5P0	Fusarium_verticillioides	unaffected_pathogenicity
GME13781_g	62.57	7e-161	PHI:5472	MoDeam	G4NB53	Magnaporthe_oryzae	reduced_virulence
GME13784_g	40.3	1e-106	PHI:1611	GzP53L004	I1RVV2	Fusarium_graminearum	unaffected_pathogenicity
GME13789_g	61.76	3e-57	PHI:1467	GzCCAAT007	I1RXZ0	Fusarium_graminearum	unaffected_pathogenicity
GME13807_g	47.04	2e-85	PHI:2352__PHI:2354	AMT2	I1S1U7	Fusarium_graminearum	unaffected_pathogenicity__reduced_virulence
GME13811_g	53.68	0	PHI:2570	CYB2	Q6FM61	Candida_glabrata	reduced_virulence
GME13828_g	59.84	0	PHI:1241	FGSG_00469	I1RAE2	Fusarium_graminearum	unaffected_pathogenicity
GME13834_g	59.98	0	PHI:1234	FGSG_08133	I1RV69	Fusarium_graminearum	lethal
GME13843_g	40.61	3e-83	PHI:6510	CshA	Q8Y8N0	Listeria_monocytogenes	unaffected_pathogenicity
GME13849_g	52.1	0	PHI:1208__PHI:3131	(Sc_Sch9)__FgSCH9	I1RAE5	Fusarium_graminearum	reduced_virulence
GME13856_g	83.25	3e-122	PHI:339	CLPT1	Q96VL3	Colletotrichum_lindemuthianum	reduced_virulence
GME13862_g	67.34	0	PHI:1214	FGSG_07816	I1RN54	Fusarium_graminearum	reduced_virulence
GME13868_g	47.06	7e-80	PHI:4231	MoFLP1	G5EHM3	Magnaporthe_oryzae	reduced_virulence
GME1387_g	67.09	0	PHI:3096	Ktr4	J5K093	Beauveria_bassiana	reduced_virulence
GME13883_g	68.8	0	PHI:6091	FgVps35	I1RG99	Fusarium_graminearum	reduced_virulence
GME13887_g	51.69	5e-88	PHI:2341	BeNEP1	Q0E7H5	Botrytis_elliptica	unaffected_pathogenicity
GME13892_g	45.44	0	PHI:3457	PHO840	J9W1N5	Cryptococcus_neoformans	reduced_virulence
GME13898_g	64.26	0	PHI:1551	GzMyb015	I1RZG7	Fusarium_graminearum	unaffected_pathogenicity
GME13906_g	55.13	0	PHI:3179	MoKIN1	G4MY59	Magnaporthe_oryzae	reduced_virulence
GME13912_g	70.61	0	PHI:862	ClaSSD1	Q2V086	Colletotrichum_lagenarium	loss_of_pathogenicity
GME13915_g	41.87	5e-39	PHI:3706__PHI:3707	VlCPC1-1__VlCPC1-2	S6G070	Verticillium_longisporum	reduced_virulence
GME13941_g	98.27	0	PHI:2414	AaGa1	D2X3B5	Alternaria_alternata	unaffected_pathogenicity
GME13953_g	86.83	2e-134	PHI:4736	MoYpt7	G4MYS1	Magnaporthe_oryzae	loss_of_pathogenicity
GME13981_g	66.55	6e-142	PHI:3329	Ss-oah1	A7ESB3	Sclerotinia_sclerotiorum	reduced_virulence
GME14020_g	61.38	6e-109	PHI:2341	BeNEP1	Q0E7H5	Botrytis_elliptica	unaffected_pathogenicity
GME1408_g	61.16	0	PHI:391	ABC2	Q874F3	Magnaporthe_oryzae	unaffected_pathogenicity
GME1411_g	56.73	0	PHI:3914	Sdh1	Q0V515	Parastagonospora_nodorum	reduced_virulence
GME1421_g	45.71	6e-39	PHI:3945	XC_2203	Q4UUL4	Xanthomonas_campestris	reduced_virulence
GME1429_g	40.52	3e-91	PHI:2296	tmpL	B6RIT9	Alternaria_brassicicola	reduced_virulence
GME1435_g	51.14	0	PHI:1216	FGSG_07344	I1RT48	Fusarium_graminearum	reduced_virulence
GME1440_g	88.17	0	PHI:3849	CnaA	Q4WUR1	Aspergillus_fumigatus	reduced_virulence
GME1448_g	42.58	2e-143	PHI:785	MGG_04128	G4NIS9	Magnaporthe_oryzae	reduced_virulence
GME1464_g	48.19	0	PHI:1870	GzZC185	I1RDS9	Fusarium_graminearum	unaffected_pathogenicity
GME1465_g	51.32	6e-88	PHI:784	MGG_00056	G4NES9	Magnaporthe_oryzae	reduced_virulence
GME1472_g	41.71	0	PHI:719	GzFUS1	I1RUB2	Fusarium_graminearum	unaffected_pathogenicity
GME148_g	44.79	0	PHI:1169__PHI:1172	HDF2	I1RKC4	Fusarium_graminearum	reduced_virulence
GME1502_g	74.52	0	PHI:1211	(Sc_Ctk1)	I1RRQ8	Fusarium_graminearum	reduced_virulence
GME1504_g	43.22	4e-138	PHI:785	MGG_04128	G4NIS9	Magnaporthe_oryzae	reduced_virulence
GME1516_g	75	0	PHI:1583	GzOB023	V6RLW4	Fusarium_graminearum	unaffected_pathogenicity
GME1517_g	81.4	0	PHI:3816	GSN1	G4MUX6	Magnaporthe_oryzae	reduced_virulence
GME1526_g	45.64	3e-165	PHI:3457	PHO840	J9W1N5	Cryptococcus_neoformans	reduced_virulence
GME1552_g	62.71	0	PHI:1287	FGSG_07381	I1RT82	Fusarium_graminearum	unaffected_pathogenicity
GME1553_g	44.91	0	PHI:6188	Ubp5	A0A095CIZ4	Cryptococcus_gattii	reduced_virulence
GME1562_g	63.19	0	PHI:3824	MET12	G4MZ63	Magnaporthe_oryzae	loss_of_pathogenicity__unaffected_pathogenicity
GME1585_g	63.52	0	PHI:713	PKS13_(ZEA2)	Q2VLJ3	Fusarium_graminearum	unaffected_pathogenicity
GME159_g	70.26	0	PHI:2143	MoVPR	G4MUF4	Magnaporthe_oryzae	reduced_virulence
GME1663_g	42.07	1e-160	PHI:1759	GzZC074	I1RXS2	Fusarium_graminearum	unaffected_pathogenicity
GME1664_g	47.56	8e-98	PHI:419	CSH1	Q7Z8E8	Candida_albicans	reduced_virulence
GME1667_g	55.39	2e-140	PHI:2107	Zinc-regulated_transporter_2	G4N402	Magnaporthe_oryzae	reduced_virulence__unaffected_pathogenicity
GME1677_g	44.44	2e-60	PHI:1381	GzC2H044	I1RRI0	Fusarium_graminearum	unaffected_pathogenicity
GME1678_g	80.24	1e-99	PHI:5303	AaGPx3	D2IV72	Alternaria_alternata	reduced_virulence
GME1684_g	49.83	7e-85	PHI:469	TOXG	Q9UW18	Cochliobolus_carbonum	reduced_virulence
GME1725_g	42.23	2e-104	PHI:220	MAN1	Q9HFU4	Cryptococcus_neoformans	reduced_virulence
GME1775_g	66.34	0	PHI:2534	ERG11A	Q4WNT5	Aspergillus_fumigatus	loss_of_pathogenicity__lethal__unaffected_pathogenicity
GME177_g	42.71	2e-74	PHI:479	MEP1	C5P3X6	Coccidioides_posadasii	reduced_virulence
GME1798_g	48.83	1e-65	PHI:3238	ctrC	B0XUP5	Aspergillus_fumigatus	unaffected_pathogenicity
GME1800_g	40.06	1e-146	PHI:1296	GzAPSES004	I1S0Z2	Fusarium_graminearum	reduced_virulence
GME1809_g	68.52	0	PHI:2095	Calcium-transporting_ATPase_3	G4MXG4	Magnaporthe_oryzae	reduced_virulence
GME1812_g	86.35	0	PHI:3277	gnoA	Q4WIQ3	Aspergillus_fumigatus	unaffected_pathogenicity
GME1828_g	53.93	1e-92	PHI:1201	(Bud32)	Q4HYC1	Fusarium_graminearum	reduced_virulence
GME1830_g	68.71	0	PHI:1602	GzOB043	I1RZY1	Fusarium_graminearum	unaffected_pathogenicity
GME1839_g	43.6	0	PHI:5033	MoSRE1	G4NB40	Magnaporthe_oryzae	unaffected_pathogenicity
GME183_g	48.69	0	PHI:4750	ChPMA2	A0A0D5BX39	Colletotrichum_higginsianum	loss_of_pathogenicity
GME1841_g	60.14	8e-113	PHI:257	GAS2	Q9P470	Magnaporthe_oryzae	reduced_virulence
GME1846_g	48.81	0	PHI:1358	GzC2H018	I1RG87	Fusarium_graminearum	unaffected_pathogenicity
GME1848_g	46.74	0	PHI:505	MIP1	P15801	Saccharomyces_cerevisiae	reduced_virulence
GME1861_g	47.88	0	PHI:1752	GzZC067	I1RZR8	Fusarium_graminearum	unaffected_pathogenicity
GME1876_g	73.42	2e-75	PHI:1590	GzOB030	I1RWI5	Fusarium_graminearum	lethal
GME187_g	55.71	4e-139	PHI:2255	Abd1	Q0U2A0	Parastagonospora_nodorum	unaffected_pathogenicity
GME1933_g	40.75	2e-89	PHI:423	VAD1	Q58Z64	Cryptococcus_neoformans	reduced_virulence
GME1934_g	55.8	0	PHI:1375	GzC2H038	I1RPA0	Fusarium_graminearum	unaffected_pathogenicity
GME1994_g	61.4	0	PHI:1671	GzCCHC011	Q4HWE2	Fusarium_graminearum	reduced_virulence
GME2017_g	47.24	0	PHI:2296	tmpL	B6RIT9	Alternaria_brassicicola	reduced_virulence
GME201_g	53.75	2e-75	PHI:1309	GzbHLH010	I1RNI6	Fusarium_graminearum	lethal
GME2026_g	58.82	2e-81	PHI:256	GAS1	Q96TN6	Magnaporthe_oryzae	reduced_virulence
GME2031_g	40.75	3e-84	PHI:1513	GzHOME011	I1RXH8	Fusarium_graminearum	unaffected_pathogenicity
GME2033_g	70.22	0	PHI:5082	MoAcat1	G4MVC4	Magnaporthe_oryzae	reduced_virulence
GME2034_g	41.22	2e-67	PHI:2117	SPM1	P58371	Magnaporthe_oryzae	reduced_virulence
GME205_g	45.66	0	PHI:1620	GzJUM002	I1RD69	Fusarium_graminearum	unaffected_pathogenicity
GME2069_g	64.13	1e-167	PHI:860	MSP1	Q5EMY3	Magnaporthe_oryzae	reduced_virulence
GME2077_g	40	5e-42	PHI:3436	sagB	Q1J7H9	Streptococcus_pyogenes	unaffected_pathogenicity
GME2087_g	69.63	0	PHI:1230	FGSG_06959	V6RFV4	Fusarium_graminearum	lethal
GME2091_g	58.46	5e-105	PHI:888	MGG_01707	G4MUW5	Magnaporthe_oryzae	reduced_virulence
GME2095_g	73.9	0	PHI:1226	FGSG_05845	I1RP88	Fusarium_graminearum	lethal
GME2096_g	62.33	0	PHI:1553	GzMyb017	I1S7F8	Fusarium_graminearum	reduced_virulence
GME2109_g	56.07	2e-98	PHI:159	URA5	O74686	Histoplasma_capsulatum	loss_of_pathogenicity
GME2112_g	41.49	4e-68	PHI:1995	GzZC310	I1R9P3	Fusarium_graminearum	unaffected_pathogenicity
GME2122_g	49.62	4e-154	PHI:1275	FGSG_12887	I1S7R2	Fusarium_graminearum	unaffected_pathogenicity
GME2134_g	45.21	2e-86	PHI:6265	Eng1	C0NFK7	Histoplasma_capsulatum	reduced_virulence
GME2157_g	44.48	0	PHI:1935	GzZC250	I1RFP7	Fusarium_graminearum	unaffected_pathogenicity
GME2197_g	44.17	3e-99	PHI:2209	endo-1_4-beta-xylanase_[GH10_family]	G4N1Y8	Magnaporthe_oryzae	reduced_virulence
GME2212_g	49.31	0	PHI:1675	GzDHHC003	Q4I8B6	Fusarium_graminearum	unaffected_pathogenicity
GME2213_g	64.58	1e-125	PHI:2545	TIF35	Q4X1I3	Aspergillus_fumigatus	lethal
GME2231_g	54.05	0	PHI:1253	FGSG_06970	I1RS57	Fusarium_graminearum	unaffected_pathogenicity
GME2235_g	51.47	6e-151	PHI:6261	PsAAT3	G4YQK3	Phytophthora_sojae	reduced_virulence
GME223_g	71.9	0	PHI:3385	FVEG_12529	W7MS09	Fusarium_verticillioides	unaffected_pathogenicity
GME2268_g	50.98	1e-118	PHI:4615	Pr1	P29138	Metarhizium_anisopliae	unaffected_pathogenicity
GME226_g	44.97	2e-148	PHI:3205__PHI:3901	Mid1__afmid1	Q4WTR6	Aspergillus_fumigatus	reduced_virulence
GME2273_g	45.95	0	PHI:6074	Tpd3	Q5ADN1	Candida_albicans	reduced_virulence
GME2294_g	52.44	0	PHI:733	FBP1	I1REK5	Fusarium_graminearum	reduced_virulence
GME2304_g	46.17	3e-153	PHI:398	PacC	Q00202	Aspergillus_nidulans	reduced_virulence
GME2338_g	53.59	0	PHI:4944	KU80	F9X9S4	Zymoseptoria_tritici	unaffected_pathogenicity
GME2339_g	67.26	0	PHI:542	BCCAT2	Q96WN1	Botrytis_cinerea	unaffected_pathogenicity
GME2340_g	61.02	0	PHI:6260	Vdpf	G2XED6	Verticillium_dahliae	reduced_virulence
GME2344_g	42.01	0	PHI:494	PPOA	Q4WPX2	Aspergillus_fumigatus	increased_virulence_(hypervirulence)
GME235_g	48.94	2e-72	PHI:1581	GzOB021	I1RPX8	Fusarium_graminearum	unaffected_pathogenicity
GME2362_g	58.15	0	PHI:1052	PHL1	B2CG58	Cercospora_zeae-maydis	unaffected_pathogenicity
GME2368_g	40.95	1e-79	PHI:2140	MoVam7	G4MLE6	Magnaporthe_oryzae	loss_of_pathogenicity
GME2372_g	54.28	0	PHI:2989__PHI:5680	MGG_06243.6__FZC76	G4N8I4	Magnaporthe_oryzae	reduced_virulence__unaffected_pathogenicity
GME2384_g	49.3	2e-84	PHI:1432	GzC2H100	I1S7Z8	Fusarium_graminearum	unaffected_pathogenicity
GME2393_g	56.03	0	PHI:4468	mkkA	A0A068BFA5	Epichloe_festucae	increased_virulence_(hypervirulence)
GME2405_g	47.11	1e-37	PHI:1627	GzTF2S002	I1RW90	Fusarium_graminearum	unaffected_pathogenicity
GME2411_g	43.99	1e-168	PHI:24	Avenacinase_gene	Q00903	Gaeumannomyces_graminis	loss_of_pathogenicity__unaffected_pathogenicity
GME2435_g	41.27	7e-97	PHI:1823	GzZC138	I1RXK4	Fusarium_graminearum	unaffected_pathogenicity
GME2439_g	42.93	0	PHI:55	PKS1	Q92217	Cochliobolus_heterostrophus	reduced_virulence
GME2445_g	43.18	1e-149	PHI:2920	FET3-1	E3QRA4	Colletotrichum_graminicola	reduced_virulence
GME2469_g	43.14	2e-70	PHI:2452	FAED1	I1S2N6	Fusarium_graminearum	unaffected_pathogenicity
GME2501_g	55.92	0	PHI:3299__PHI:4505	patK__PePatK	A0A075TRC0	Penicillium_expansum	unaffected_pathogenicity
GME2505_g	40.1	8e-102	PHI:716	ZEB1	Q2VLJ1	Fusarium_graminearum	unaffected_pathogenicity
GME2528_g	53.73	0	PHI:112	MAK1	Q01446	Nectria_haematococca	reduced_virulence
GME2536_g	63.25	4e-159	PHI:2257	Pbl1	Q0UHM8	Parastagonospora_nodorum	unaffected_pathogenicity
GME2540_g	42.7	2e-140	PHI:1901	GzZC216	I1RK07	Fusarium_graminearum	unaffected_pathogenicity
GME2654_g	50.24	2e-136	PHI:2316	ChVel1	G4XKY8	Cochliobolus_heterostrophus	increased_virulence_(hypervirulence)__reduced_virulence
GME2688_g	55.06	0	PHI:2527	SEC31	Q4X0M4	Aspergillus_fumigatus	lethal__loss_of_pathogenicity
GME269_g	40.13	4e-106	PHI:2570	CYB2	Q6FM61	Candida_glabrata	reduced_virulence
GME2716_g	51.83	0	PHI:494	PPOA	Q4WPX2	Aspergillus_fumigatus	increased_virulence_(hypervirulence)
GME2757_g	75.3	0	PHI:1289	FGSG_04416	I1RKK5	Fusarium_graminearum	unaffected_pathogenicity
GME2763_g	45.11	4e-119	PHI:6261	PsAAT3	G4YQK3	Phytophthora_sojae	reduced_virulence
GME2797_g	49.95	0	PHI:5562	Nrf1	Q9HEW7	Passalora_fulva	unaffected_pathogenicity
GME2800_g	59.53	0	PHI:5233	MoARG5_6	G5EH72	Magnaporthe_oryzae	loss_of_pathogenicity
GME2821_g	52.36	2e-69	PHI:179	PELA	Q04701	Nectria_haematococca	reduced_virulence
GME2826_g	61.61	0	PHI:1685	GzRad003	I1S5Z3	Fusarium_graminearum	unaffected_pathogenicity
GME2837_g	75.26	1e-52	PHI:2293	cycA	B0XTA5	Aspergillus_fumigatus	reduced_virulence
GME2841_g	47.64	3e-180	PHI:1555	GzMyb019	I1RDG6	Fusarium_graminearum	unaffected_pathogenicity
GME2851_g	76.27	0	PHI:3234	MoLYS20	G4NCG1	Magnaporthe_oryzae	reduced_virulence
GME2859_g	52.76	0	PHI:719	GzFUS1	I1RUB2	Fusarium_graminearum	unaffected_pathogenicity
GME286_g	77.81	5e-162	PHI:254	FOW1	Q8TGD1	Fusarium_oxysporum	reduced_virulence
GME2884_g	40.34	2e-149	PHI:24	Avenacinase_gene	Q00903	Gaeumannomyces_graminis	loss_of_pathogenicity__unaffected_pathogenicity
GME288_g	70.87	0	PHI:6348	MoPmt2	G4MTN1	Magnaporthe_oryzae	reduced_virulence
GME2899_g	47.01	8e-171	PHI:477	ICL1	Q59RB8	Candida_albicans	reduced_virulence
GME2975_g	51.32	1e-76	PHI:2837	OXI1	D2SZX7	Cochliobolus_heterostrophus	reduced_virulence
GME2995_g	74.29	1e-47	PHI:1063	MNH6	Q2Q466	Magnaporthe_oryzae	reduced_virulence
GME3076_g	54.6	7e-56	PHI:2383	MfCUT1	Q2VF46	Monilinia_fructicola	increased_virulence_(hypervirulence)
GME3080_g	63.46	1e-125	PHI:569	XYL3	O59937	Fusarium_oxysporum	unaffected_pathogenicity
GME3086_g	48.42	9e-171	PHI:33	PHR1	P43076	Candida_albicans	reduced_virulence
GME3090_g	49.04	8e-64	PHI:179	PELA	Q04701	Nectria_haematococca	reduced_virulence
GME30_g	42.18	4e-37	PHI:1371	GzC2H034	I1RM60	Fusarium_graminearum	unaffected_pathogenicity
GME3110_g	45.94	4e-94	PHI:4619	PcPL16	A0A0D3LXF0	Phytophthora_capsici	increased_virulence_(hypervirulence)__reduced_virulence
GME3112_g	46.18	1e-82	PHI:278__PHI:1028	BCPME1__bcpme1	Q9C2Y1	Botrytis_cinerea	reduced_virulence__unaffected_pathogenicity
GME315_g	61.4	2e-64	PHI:1670	GzCCHC010	I1S0Q0	Fusarium_graminearum	unaffected_pathogenicity
GME3172_g	40.15	0	PHI:721	GRS1	I1RJE8	Fusarium_graminearum	unaffected_pathogenicity
GME3186_g	48.64	0	PHI:1781	GzZC096	I1S389	Fusarium_graminearum	unaffected_pathogenicity
GME3203_g	47.78	2e-150	PHI:2823	PES1	Q59X38	Candida_albicans	reduced_virulence
GME3219_g	43.07	6e-66	PHI:4615	Pr1	P29138	Metarhizium_anisopliae	unaffected_pathogenicity
GME3226_g	51.47	1e-114	PHI:1088	FGSG_09759	I1RZC6	Fusarium_graminearum	unaffected_pathogenicity
GME3229_g	43.51	8e-114	PHI:1711	GzZC026	I1REQ5	Fusarium_graminearum	unaffected_pathogenicity
GME325_g	57.08	0	PHI:2161	2018-09-01	G4NGK7	Magnaporthe_oryzae	loss_of_pathogenicity
GME3278_g	89.44	1e-105	PHI:1563	GzOB003	I1RAX7	Fusarium_graminearum	unaffected_pathogenicity
GME3285_g	82.59	7e-142	PHI:5190	MoPRX1	G4MXC5	Magnaporthe_oryzae	reduced_virulence
GME3288_g	44.4	2e-122	PHI:3134	pykF	Q66A26	Yersinia_pseudotuberculosis	reduced_virulence
GME3340_g	40	2e-93	PHI:2145	MoSSADH	G4MXJ4	Magnaporthe_oryzae	loss_of_pathogenicity
GME3341_g	42.7	4e-77	PHI:2382	Upa2	Q6QIY0	Ustilago_maydis	unaffected_pathogenicity
GME3346_g	43.02	6e-67	PHI:524	CLN1	Q4U320	Ustilago_maydis	loss_of_pathogenicity__unaffected_pathogenicity
GME3357_g	67.58	1e-116	PHI:2186	PIC5	G4N6E2	Magnaporthe_oryzae	reduced_virulence
GME3369_g	69.98	0	PHI:3257	MoIlv1	G4MU34	Magnaporthe_oryzae	reduced_virulence
GME3372_g	60.87	9e-148	PHI:811	MGG_10510	G4MS40	Magnaporthe_oryzae	reduced_virulence
GME3396_g	57.58	0	PHI:2075	Moatg7	Q52CS0	Magnaporthe_oryzae	loss_of_pathogenicity
GME3402_g	46.56	2e-114	PHI:4906	Gyp1	Q5A679	Candida_albicans	reduced_virulence
GME3417_g	59.49	4e-158	PHI:772__PHI:797	MGG_01481	G4MSX7	Magnaporthe_oryzae	loss_of_pathogenicity__reduced_virulence
GME3418_g	55.3	3e-119	PHI:1678	GzGRF	I1RMC1	Fusarium_graminearum	unaffected_pathogenicity
GME3432_g	59.62	0	PHI:1629	GzWing001	I1RAH2	Fusarium_graminearum	unaffected_pathogenicity
GME3433_g	54.76	0	PHI:1603	GzOB044	I1S0A1	Fusarium_graminearum	unaffected_pathogenicity
GME3441_g	80.18	0	PHI:3996	FgFim	I1RZL3	Fusarium_graminearum	reduced_virulence
GME3443_g	46.43	8e-138	PHI:3914	Sdh1	Q0V515	Parastagonospora_nodorum	reduced_virulence
GME3453_g	52.55	0	PHI:196	ADE2	Q92210	Candida_albicans	reduced_virulence
GME3471_g	71.76	4e-115	PHI:2442	MgNLP	F9XQ56	Zymoseptoria_tritici	unaffected_pathogenicity
GME3478_g	75.1	2e-126	PHI:861	RAS2	I1S095	Fusarium_graminearum	reduced_virulence
GME347_g	53.81	0	PHI:24	Avenacinase_gene	Q00903	Gaeumannomyces_graminis	loss_of_pathogenicity__unaffected_pathogenicity
GME3491_g	62.39	2e-100	PHI:5190	MoPRX1	G4MXC5	Magnaporthe_oryzae	reduced_virulence
GME3497_g	62.09	0	PHI:1562	GzOB002	I1RAH4	Fusarium_graminearum	lethal
GME3500_g	42.28	0	PHI:3161	Mohik5	G4MKP6	Magnaporthe_oryzae	loss_of_pathogenicity
GME3505_g	61.63	0	PHI:2538	AUR1	Q4WXL8	Aspergillus_fumigatus	unaffected_pathogenicity__lethal
GME3521_g	46.68	0	PHI:815	MGG_04685	G4MRB0	Magnaporthe_oryzae	reduced_virulence
GME3545_g	53.19	0	PHI:240__PHI:2368	BAC__bac	Q9P880	Botrytis_cinerea	reduced_virulence
GME3548_g	75.69	0	PHI:1574	GzOB014	I1RFX8	Fusarium_graminearum	lethal
GME3555_g	48.04	0	PHI:3886	UBL1	W7LZA5	Fusarium_verticillioides	reduced_virulence
GME3559_g	60.69	0	PHI:4519	LmStuA	E5AD52	Leptosphaeria_maculans	loss_of_pathogenicity
GME3562_g	47.95	0	PHI:242	CaTPS2	G1UAE0	Candida_albicans	reduced_virulence
GME3575_g	55.67	2e-174	PHI:1667	GzCCHC007	I1RZP2	Fusarium_graminearum	unaffected_pathogenicity
GME3577_g	46.06	4e-118	PHI:2607	DvrA	Q4WXK4	Aspergillus_fumigatus	increased_virulence_(hypervirulence)
GME3583_g	58.89	0	PHI:2531	PRI1	Q4WXC5	Aspergillus_fumigatus	lethal
GME3593_g	72.99	0	PHI:4658	FgHXK1	I1RAH1	Fusarium_graminearum	reduced_virulence
GME3599_g	61.25	5e-122	PHI:4041	spt3	I1RMA5	Fusarium_graminearum	reduced_virulence
GME3602_g	51.59	0	PHI:2087	Moatg26	G4N8A1	Magnaporthe_oryzae	unaffected_pathogenicity
GME361_g	86.01	0	PHI:4895	aspD	Q4WTL8	Aspergillus_fumigatus	unaffected_pathogenicity
GME3637_g	53.7	0	PHI:1579	GzOB019	I1RM25	Fusarium_graminearum	unaffected_pathogenicity
GME3643_g	50.05	0	PHI:440	PMR1	Q9P872	Candida_albicans	reduced_virulence
GME3646_g	52.78	0	PHI:6227	KRE5	E3QHX9	Colletotrichum_graminicola	reduced_virulence
GME3661_g	49.91	0	PHI:1085	Ptr2	Q6Y392	Parastagonospora_nodorum	unaffected_pathogenicity
GME3665_g	82.41	0	PHI:697	ugt51E1	Q8NJS2	Leptosphaeria_maculans	unaffected_pathogenicity
GME3687_g	67.43	0	PHI:5450	gdh2	H6ULV1	Colletotrichum_gloeosporioides	unaffected_pathogenicity__reduced_virulence
GME3691_g	40.59	2e-109	PHI:2357	CYP52X1	E2EAF6	Beauveria_bassiana	reduced_virulence
GME3720_g	75.4	0	PHI:2585__PHI:2606	SKN7	I3QHH8	Alternaria_alternata	reduced_virulence
GME3728_g	52.22	9e-150	PHI:2710	mepB	H8ZZ79	Colletotrichum_gloeosporioides	reduced_virulence
GME3730_g	67.88	0	PHI:2334	BcNma	E2GL14	Botrytis_cinerea	reduced_virulence
GME3738_g	59.81	1e-170	PHI:1233	FGSG_07855	I1RUG2	Fusarium_graminearum	lethal
GME3741_g	82.45	0	PHI:650	TPS1	Q156F5	Botrytis_cinerea	unaffected_pathogenicity
GME3761_g	50.34	0	PHI:511	CaNAG4	Q59RG0	Candida_albicans	reduced_virulence
GME3765_g	80.33	0	PHI:199	AOX1	Q9P304	Passalora_fulva	reduced_virulence
GME3776_g	73.05	0	PHI:4491	SHM	G4MRB4	Magnaporthe_oryzae	reduced_virulence
GME3786_g	67.59	0	PHI:1959	GzZC274	I1RM85	Fusarium_graminearum	unaffected_pathogenicity
GME3788_g	40.9	6e-66	PHI:6510	CshA	Q8Y8N0	Listeria_monocytogenes	unaffected_pathogenicity
GME3790_g	97.99	0	PHI:230	PTK1	Q96X31	Pyrenophora_teres	loss_of_pathogenicity
GME3796_g	42.05	0	PHI:1273	FGSG_01347	I1RCM6	Fusarium_graminearum	unaffected_pathogenicity
GME3830_g	46.54	2e-103	PHI:2400	Fgp2	I1S215	Fusarium_graminearum	unaffected_pathogenicity
GME383_g	42.2	1e-136	PHI:5078	VdCrz1	G2WYW6	Verticillium_dahliae	reduced_virulence
GME3854_g	53.09	0	PHI:24	Avenacinase_gene	Q00903	Gaeumannomyces_graminis	loss_of_pathogenicity__unaffected_pathogenicity
GME3856_g	65.09	0	PHI:1595	GzOB035	I1RX22	Fusarium_graminearum	unaffected_pathogenicity
GME3860_g	82.95	0	PHI:877	MGG_00383	G4NCL5	Magnaporthe_oryzae	reduced_virulence
GME3861_g	68.69	4e-149	PHI:1618	GzFET5	Q4IQT8	Fusarium_graminearum	unaffected_pathogenicity
GME3869_g	45.16	0	PHI:6396	MoMNR2	G4MR33	Magnaporthe_oryzae	reduced_virulence
GME3877_g	43.95	3e-95	PHI:3793	ANP1	Q6FM27	Candida_glabrata	increased_virulence_(hypervirulence)
GME3884_g	43	3e-22	PHI:810	MGG_02436	G4MRI4	Magnaporthe_oryzae	reduced_virulence
GME3886_g	41.9	1e-47	PHI:2835	RED2	C3JXE8	Cochliobolus_heterostrophus	reduced_virulence
GME3905_g	51.31	3e-95	PHI:2357	CYP52X1	E2EAF6	Beauveria_bassiana	reduced_virulence
GME3929_g	45.13	0	PHI:2290	BcBOA6	B1GVX7	Botrytis_cinerea	reduced_virulence
GME3946_g	40.83	7e-59	PHI:5440	ABA4	G4N1P8	Magnaporthe_oryzae	reduced_virulence
GME3988_g	48.77	2e-78	PHI:4041	spt3	I1RMA5	Fusarium_graminearum	reduced_virulence
GME4001_g	44.61	5e-71	PHI:1099__PHI:1100__PHI:2269	Mdh1	Q32WF7	Parastagonospora_nodorum	unaffected_pathogenicity
GME4002_g	61.94	5e-168	PHI:2255	Abd1	Q0U2A0	Parastagonospora_nodorum	unaffected_pathogenicity
GME4003_g	46.67	3e-101	PHI:1130__PHI:2256	Xdh1	Q0UA24	Parastagonospora_nodorum	unaffected_pathogenicity
GME4019_g	65.29	0	PHI:3823	MET13	G4MV96	Magnaporthe_oryzae	loss_of_pathogenicity
GME4025_g	50.56	3e-95	PHI:2322	SidH	Q4WF54	Aspergillus_fumigatus	reduced_virulence
GME4031_g	43.81	4e-53	PHI:224	PEP2	Q9C1K0	Nectria_haematococca	reduced_virulence
GME4044_g	41.57	0	PHI:243	CHIP6	O93841	Colletotrichum_gloeosporioides	reduced_virulence
GME4057_g	53.93	0	PHI:1238	FGSG_10725	I1S1V3	Fusarium_graminearum	lethal
GME4085_g	83.99	0	PHI:2548	KRR1	Q4X132	Aspergillus_fumigatus	lethal
GME4096_g	52.42	2e-37	PHI:548__PHI:2305	BcPIC5__BcFKBP12	Q2LK92	Botrytis_cinerea	reduced_virulence__increased_virulence_(hypervirulence)__unaffected_pathogenicity
GME4103_g	43.66	0	PHI:1681	GzNF001	I1REN7	Fusarium_graminearum	unaffected_pathogenicity
GME410_g	56.16	3e-175	PHI:6261	PsAAT3	G4YQK3	Phytophthora_sojae	reduced_virulence
GME4116_g	51.45	4e-125	PHI:1412	GzC2H079	I1RZ85	Fusarium_graminearum	unaffected_pathogenicity
GME4125_g	72.37	0	PHI:2034	MFP1	G4MZY1	Magnaporthe_oryzae	reduced_virulence
GME414_g	50.67	7e-48	PHI:4885	MoYpd1p	G4MTK9	Magnaporthe_oryzae	loss_of_pathogenicity
GME4170_g	67.41	0	PHI:4509	Ss-odc2	A7EZM9	Sclerotinia_sclerotiorum	reduced_virulence
GME4175_g	76.4	0	PHI:565__PHI:3044	chsG__CHSG	P54267	Aspergillus_fumigatus	reduced_virulence__unaffected_pathogenicity
GME4186_g	53.85	2e-50	PHI:1411	GzC2H078	I1RZ11	Fusarium_graminearum	lethal
GME4194_g	74.45	0	PHI:1552	GzMyb016	I1S0N5	Fusarium_graminearum	unaffected_pathogenicity
GME4196_g	41.01	2e-62	PHI:432__PHI:4212__PHI:4242	FGL1__Fgl1	Q6WER3	Fusarium_graminearum	reduced_virulence
GME4205_g	76.73	0	PHI:443	CBL1	I1RE58	Fusarium_graminearum	reduced_virulence
GME420_g	53.44	0	PHI:5387	VdCYC8	G2XAE9	Verticillium_dahliae	reduced_virulence
GME4215_g	49.21	0	PHI:2171	Peroxisomal_copper_amine_oxidase	G4NJD1	Magnaporthe_oryzae	reduced_virulence
GME4237_g	40.62	2e-33	PHI:1265	FGSG_05549	I1RNH0	Fusarium_graminearum	unaffected_pathogenicity
GME4239_g	47.7	0	PHI:2096	Calcium-transporting_ATPase_3	G4MNA5	Magnaporthe_oryzae	loss_of_pathogenicity
GME4249_g	68.04	1e-175	PHI:1231__PHI:1492	FGSG_07409__GzHMG024	Q4I5U9	Fusarium_graminearum	lethal__unaffected_pathogenicity
GME4250_g	46.91	2e-150	PHI:3389	FVEG_12521	W7MS01	Fusarium_verticillioides	unaffected_pathogenicity
GME4257_g	42.45	6e-100	PHI:812	MGG_10702	G4NIB5	Magnaporthe_oryzae	reduced_virulence
GME4265_g	52.67	6e-98	PHI:479	MEP1	C5P3X6	Coccidioides_posadasii	reduced_virulence
GME4272_g	55.23	7e-55	PHI:2383	MfCUT1	Q2VF46	Monilinia_fructicola	increased_virulence_(hypervirulence)
GME4275_g	59.1	6e-140	PHI:744	ADE5	I1RFM6	Fusarium_graminearum	reduced_virulence
GME4276_g	62.65	0	PHI:744	ADE5	I1RFM6	Fusarium_graminearum	reduced_virulence
GME4280_g	85.14	0	PHI:3138	ELP3	I1REF2	Fusarium_graminearum	reduced_virulence
GME4285_g	66.43	0	PHI:2487	ste12	B6VCT8	Botrytis_cinerea	reduced_virulence
GME4292_g	68.04	3e-106	PHI:121	PTH3	O42621	Magnaporthe_oryzae	loss_of_pathogenicity
GME4306_g	50.79	2e-40	PHI:1588	GzOB028	I1RSY2	Fusarium_graminearum	lethal
GME4331_g	77.91	3e-88	PHI:3821	SconCp	Q58PK3	Paracoccidioides_brasiliensis	reduced_virulence
GME4361_g	45.29	8e-100	PHI:1566	GzOB006	I1RC95	Fusarium_graminearum	lethal
GME4376_g	60.63	2e-125	PHI:3329	Ss-oah1	A7ESB3	Sclerotinia_sclerotiorum	reduced_virulence
GME4413_g	56.54	2e-86	PHI:1811	GzZC126	I1RUD7	Fusarium_graminearum	unaffected_pathogenicity
GME4443_g	47.27	5e-68	PHI:4980	XEG1	G5A0G9	Phytophthora_sojae	effector_(plant_avirulence_determinant)
GME4448_g	44.38	7e-164	PHI:4194	AKT7	V5XZS6	Alternaria_alternata	reduced_virulence__increased_virulence_(hypervirulence)
GME4473_g	48.88	8e-121	PHI:1487	GzHMG019	I1RQ92	Fusarium_graminearum	unaffected_pathogenicity
GME4492_g	81.14	0	PHI:2541	OLE1	Q4WGR1	Aspergillus_fumigatus	lethal
GME4510_g	48.96	6e-107	PHI:4045	Nap1	Q5AAI8	Candida_albicans	reduced_virulence
GME4514_g	79.47	0	PHI:6245	FaMyo2B	I1RTG5	Fusarium_graminearum	reduced_virulence
GME4517_g	51.32	3e-66	PHI:4925	Hbr1	Q8TG40	Candida_albicans	reduced_virulence
GME4520_g	77.01	2e-113	PHI:317	RHBA	Q8J2P6	Aspergillus_fumigatus	reduced_virulence
GME4547_g	40.77	0	PHI:3983	FGSG_02509.3_(Sc_gpi7)	I1RFM9	Fusarium_graminearum	reduced_virulence
GME4553_g	57.63	0	PHI:1202	(Sc_Cla4)	I1RS48	Fusarium_graminearum	reduced_virulence
GME4579_g	54.31	9e-133	PHI:3489	Gmt1	P0CS02	Cryptococcus_neoformans	loss_of_pathogenicity
GME458_g	68.59	0	PHI:4778	Csste11	M2TIY7	Bipolaris_sorokiniana	loss_of_pathogenicity
GME4592_g	50.98	0	PHI:1084	CpkC	Q0UGB6	Parastagonospora_nodorum	reduced_virulence
GME4593_g	55.75	0	PHI:1180	(Sc_Sat4)	I1RS32	Fusarium_graminearum	reduced_virulence
GME4595_g	87.12	0	PHI:1200__PHI:4587	(Gsk3)__Fgk3	I1RT36	Fusarium_graminearum	reduced_virulence__loss_of_pathogenicity
GME460_g	56.47	0	PHI:2025	HDL1	G4MQZ9	Magnaporthe_oryzae	unaffected_pathogenicity
GME4616_g	46.15	3e-85	PHI:2959	mdh	C5BF98	Edwardsiella_ictaluri	reduced_virulence
GME4617_g	60.58	6e-100	PHI:1463	GzCCAAT003	I1RFW6	Fusarium_graminearum	unaffected_pathogenicity
GME4624_g	42.72	4e-79	PHI:2209	endo-1_4-beta-xylanase_[GH10_family]	G4N1Y8	Magnaporthe_oryzae	reduced_virulence
GME4630_g	52.98	1e-86	PHI:1388	GzC2H051	I1RT91	Fusarium_graminearum	unaffected_pathogenicity
GME4632_g	44.07	9e-73	PHI:3174	MoSip2	G4MNE3	Magnaporthe_oryzae	loss_of_pathogenicity
GME4638_g	56.73	0	PHI:1529	Gzscp	I1RS41	Fusarium_graminearum	reduced_virulence
GME4646_g	41.99	0	PHI:1274	FGSG_05135	I1RME6	Fusarium_graminearum	unaffected_pathogenicity
GME4651_g	57.59	0	PHI:1057	MTP1	A5HF03	Magnaporthe_oryzae	unaffected_pathogenicity
GME4652_g	60.89	9e-98	PHI:2442	MgNLP	F9XQ56	Zymoseptoria_tritici	unaffected_pathogenicity
GME4657_g	46.62	2e-142	PHI:384	SPE3-LYS9	Q6RXX2	Cryptococcus_neoformans	loss_of_pathogenicity
GME4664_g	53.47	4e-90	PHI:2341	BeNEP1	Q0E7H5	Botrytis_elliptica	unaffected_pathogenicity
GME4668_g	78.74	0	PHI:595__PHI:2248	ALS1__Als1	Q1L2E2	Parastagonospora_nodorum	reduced_virulence__loss_of_pathogenicity
GME4677_g	88.98	2e-170	PHI:1584	GzOB024	I1RS24	Fusarium_graminearum	unaffected_pathogenicity
GME4684_g	56.66	2e-154	PHI:3035	FgERG3A	I1RFM2	Fusarium_graminearum	reduced_virulence
GME4688_g	70.38	0	PHI:4475	MoTup1	G4MUR7	Magnaporthe_oryzae	loss_of_pathogenicity
GME4710_g	47.39	8e-178	PHI:6395	MoALR2	G4MV40	Magnaporthe_oryzae	reduced_virulence
GME471_g	57.9	0	PHI:2551	NOC3	Q4WZG4	Aspergillus_fumigatus	lethal
GME4725_g	53.4	0	PHI:4024	MoST1	G4N740	Magnaporthe_oryzae	unaffected_pathogenicity
GME4729_g	75.79	0	PHI:6258	DHS	I1RA06	Fusarium_graminearum	increased_virulence_(hypervirulence)__unaffected_pathogenicity
GME4740_g	58.62	1e-36	PHI:1468	GzCCAAT008	Q4HTT1	Fusarium_graminearum	unaffected_pathogenicity
GME4751_g	47.11	0	PHI:1628	FgFSR1	I1RDG9	Fusarium_graminearum	reduced_virulence
GME4774_g	55.17	9e-54	PHI:1577	GzOB017	I1RK79	Fusarium_graminearum	unaffected_pathogenicity
GME4777_g	42.04	1e-95	PHI:3837	Sre1	N4XMB0	Cochliobolus_heterostrophus	reduced_virulence
GME4779_g	61.54	3e-64	PHI:1599	GzOB039	I1RZ39	Fusarium_graminearum	unaffected_pathogenicity
GME4792_g	78.17	0	PHI:1133	Lmepi	B9DR51	Leptosphaeria_maculans	loss_of_pathogenicity
GME4793_g	61.52	4e-143	PHI:1580	GzOB020	I1RM35	Fusarium_graminearum	unaffected_pathogenicity
GME4802_g	66.93	3e-118	PHI:3835	Fgrho4	V6QUU6	Fusarium_graminearum	reduced_virulence
GME4807_g	51.82	0	PHI:3801	Pmc1	J9VQQ3	Cryptococcus_neoformans	reduced_virulence
GME4811_g	60.95	2e-69	PHI:2382	Upa2	Q6QIY0	Ustilago_maydis	unaffected_pathogenicity
GME4831_g	67.48	0	PHI:1573	GzOB013	I1RFJ2	Fusarium_graminearum	lethal
GME4840_g	40.42	3e-144	PHI:552	BcLCC2	Q96WM9	Botrytis_cinerea	unaffected_pathogenicity
GME4849_g	45.77	4e-141	PHI:6266	cptRNA-ipt	M1W4B7	Claviceps_purpurea	reduced_virulence__loss_of_pathogenicity
GME4869_g	50.2	0	PHI:1555	GzMyb019	I1RDG6	Fusarium_graminearum	unaffected_pathogenicity
GME4874_g	43.12	2e-145	PHI:2731	VdSge1	G2XD29	Verticillium_dahliae	loss_of_pathogenicity
GME4906_g	49.45	6e-93	PHI:479	MEP1	C5P3X6	Coccidioides_posadasii	reduced_virulence
GME4911_g	44.38	8e-36	PHI:69	CUTA	Q00298	Botrytis_cinerea	unaffected_pathogenicity
GME495_g	45.99	2e-53	PHI:179	PELA	Q04701	Nectria_haematococca	reduced_virulence
GME5005_g	96.61	3e-82	PHI:3669	VdATG8	H9B3V9	Verticillium_dahliae	unaffected_pathogenicity
GME5011_g	94.89	0	PHI:2530	TUB1	Q4WKG5	Aspergillus_fumigatus	lethal__loss_of_pathogenicity
GME5014_g	48.79	1e-50	PHI:2849	cutA	Q99174	Fusarium_solani	unaffected_pathogenicity
GME5030_g	51.95	8e-83	PHI:338	CLB2	Q6X269	Ustilago_maydis	reduced_virulence
GME5031_g	45.5	2e-132	PHI:1915	GzZC230	I1RSL0	Fusarium_graminearum	reduced_virulence
GME5040_g	57.46	0	PHI:6125	FGSG_03402	I1RHY5	Fusarium_graminearum	unaffected_pathogenicity
GME5042_g	49.62	7e-82	PHI:59	THR1	P87025	Colletotrichum_lagenarium	reduced_virulence
GME5062_g	47.08	0	PHI:1026	bcplc1	P78585	Botrytis_cinerea	reduced_virulence
GME5071_g	69.71	0	PHI:3097	Kre2/Mnt1	J5JEX5	Beauveria_bassiana	reduced_virulence
GME5075_g	55.46	0	PHI:2326__PHI:2491	PTC1__FgPTC1	I1RJS9	Fusarium_graminearum	reduced_virulence
GME5076_g	64.43	9e-157	PHI:3175	MoSnf4	G4NGW8	Magnaporthe_oryzae	loss_of_pathogenicity
GME5092_g	60.53	0	PHI:6392	CDA3	G4NFA4	Magnaporthe_oryzae	unaffected_pathogenicity
GME5104_g	43.58	5e-61	PHI:4980	XEG1	G5A0G9	Phytophthora_sojae	effector_(plant_avirulence_determinant)
GME5105_g	46.88	2e-162	PHI:716	ZEB1	Q2VLJ1	Fusarium_graminearum	unaffected_pathogenicity
GME5110_g	42.51	3e-40	PHI:1270	FGSG_03146	I1RHA1	Fusarium_graminearum	unaffected_pathogenicity
GME5126_g	53.35	2e-139	PHI:1535	GzMADS002	I1RXD6	Fusarium_graminearum	unaffected_pathogenicity
GME5129_g	54.99	3e-149	PHI:5394	mas5	J4UPL6	Beauveria_bassiana	loss_of_pathogenicity
GME5139_g	49.05	2e-150	PHI:1674	GzDHHC002	Q4IA62	Fusarium_graminearum	unaffected_pathogenicity
GME5142_g	68.9	1e-81	PHI:1532	GzLam001	I1RTF5	Fusarium_graminearum	unaffected_pathogenicity
GME5144_g	59.08	0	PHI:2060	MgLig4	G4N5E4	Magnaporthe_oryzae	unaffected_pathogenicity
GME5146_g	44.53	3e-170	PHI:716	ZEB1	Q2VLJ1	Fusarium_graminearum	unaffected_pathogenicity
GME5160_g	45.51	3e-45	PHI:2383	MfCUT1	Q2VF46	Monilinia_fructicola	increased_virulence_(hypervirulence)
GME5176_g	51.66	7e-66	PHI:179	PELA	Q04701	Nectria_haematococca	reduced_virulence
GME5218_g	54.22	8e-84	PHI:1575	GzOB015	I1RIQ3	Fusarium_graminearum	unaffected_pathogenicity
GME5224_g	65.17	0	PHI:310	MgAtr4	Q9C1I7	Zymoseptoria_tritici	reduced_virulence
GME5227_g	56.92	0	PHI:6122	FGSG_06610	I1RR94	Fusarium_graminearum	reduced_virulence
GME5233_g	93.68	3e-116	PHI:2109	CNB	G4MNE6	Magnaporthe_oryzae	reduced_virulence__loss_of_pathogenicity
GME5239_g	46.24	2e-44	PHI:5495__PHI:5543__PHI:5576	Ecp6	B3VBK9	Passalora_fulva__Fusarium_oxysporum	effector_(plant_avirulence_determinant)
GME5250_g	41.25	4e-78	PHI:2088	Moatg27	G4MR15	Magnaporthe_oryzae	unaffected_pathogenicity
GME5271_g	60.86	0	PHI:3324	SN477	Q0V687	Parastagonospora_nodorum	unaffected_pathogenicity
GME5275_g	49.54	6e-136	PHI:3381	FVEG_12533	W7N2B4	Fusarium_verticillioides	unaffected_pathogenicity
GME5284_g	48.78	2e-91	PHI:278__PHI:1028	BCPME1__bcpme1	Q9C2Y1	Botrytis_cinerea	reduced_virulence__unaffected_pathogenicity
GME5309_g	51.91	0	PHI:1190	(Sc_Pbs2)	I1RWL6	Fusarium_graminearum	reduced_virulence
GME5328_g	48.51	0	PHI:2058	LHS1	A7U5U4	Magnaporthe_oryzae	reduced_virulence
GME5402_g	61.17	6e-155	PHI:1014	GzGPA3	I1RZX9	Fusarium_graminearum	unaffected_pathogenicity
GME5405_g	46.43	0	PHI:1210	FGSG_10095	I1S077	Fusarium_graminearum	reduced_virulence
GME5411_g	64.73	0	PHI:1175__PHI:6148	(Sc_Srb10)__FgSsn3	I1RKR8	Fusarium_graminearum	reduced_virulence
GME541_g	48.77	2e-179	PHI:1962	GzZC277	V6QY41	Fusarium_graminearum	unaffected_pathogenicity
GME5443_g	43.08	6e-88	PHI:143	CHT	P32964	Gloeocercospora_sorghi	unaffected_pathogenicity
GME5448_g	58.53	0	PHI:6208	BbCyp8	I1ZIP0	Beauveria_bassiana	unaffected_pathogenicity
GME5454_g	48.37	6e-162	PHI:4493	CGT	G4MS28	Magnaporthe_oryzae	increased_virulence_(hypervirulence)
GME5456_g	65.46	0	PHI:2521	GUS1	Q4WEM7	Aspergillus_fumigatus	lethal
GME5464_g	57.35	0	PHI:1227	FGSG_06089	I1RPV7	Fusarium_graminearum	lethal
GME546_g	75.37	0	PHI:2517	TRPS	Q4X0J6	Aspergillus_fumigatus	lethal
GME5472_g	50.18	7e-89	PHI:1099__PHI:1100__PHI:2269	Mdh1	Q32WF7	Parastagonospora_nodorum	unaffected_pathogenicity
GME5491_g	53.89	0	PHI:1621	GzRUM1	I1RP98	Fusarium_graminearum	unaffected_pathogenicity
GME5513_g	66.48	0	PHI:2522	SPE2	Q4WEN8	Aspergillus_fumigatus	lethal
GME5528_g	48.65	0	PHI:1017__PHI:2067	ABC4	G4NDE1	Magnaporthe_oryzae	reduced_virulence__loss_of_pathogenicity
GME5534_g	46.23	5e-58	PHI:479	MEP1	C5P3X6	Coccidioides_posadasii	reduced_virulence
GME5671_g	40.21	0	PHI:1681	GzNF001	I1REN7	Fusarium_graminearum	unaffected_pathogenicity
GME5677_g	46.15	5e-68	PHI:4914	ZtCBR1	F9X691	Zymoseptoria_tritici	reduced_virulence
GME5678_g	46.69	6e-148	PHI:2834	LAM1	C3PTB1	Cochliobolus_heterostrophus	reduced_virulence
GME5749_g	40.38	9e-40	PHI:211	CaTUP1	C4YFX2	Candida_albicans	reduced_virulence
GME575_g	65.48	0	PHI:2259	AAR1	G8DNT1	Bipolaris_sorokiniana	reduced_virulence
GME5808_g	57.43	4e-100	PHI:2452	FAED1	I1S2N6	Fusarium_graminearum	unaffected_pathogenicity
GME5820_g	52.42	2e-125	PHI:503	COX15	P40086	Saccharomyces_cerevisiae	reduced_virulence
GME5834_g	41.17	4e-137	PHI:4492	RanBP	G4NC32	Magnaporthe_oryzae	loss_of_pathogenicity
GME584_g	47.32	6e-102	PHI:2255	Abd1	Q0U2A0	Parastagonospora_nodorum	unaffected_pathogenicity
GME5859_g	46.45	2e-77	PHI:6471	Trr2	J4USC3	Beauveria_bassiana	reduced_virulence
GME5941_g	44.46	0	PHI:720	AUR1	I1RF58	Fusarium_graminearum	unaffected_pathogenicity
GME5961_g	71.24	2e-127	PHI:224	PEP2	Q9C1K0	Nectria_haematococca	reduced_virulence
GME5981_g	50.27	0	PHI:544	BCMFS1	Q9P8L8	Botrytis_cinerea	unaffected_pathogenicity
GME6036_g	57.43	2e-107	PHI:2476	CcpelA	G8AA67	Colletotrichum_coccodes	increased_virulence_(hypervirulence)__reduced_virulence
GME6103_g	48.34	0	PHI:202__PHI:1160__PHI:2309	BcatrB	Q9UW03	Botrytis_cinerea	unaffected_pathogenicity__reduced_virulence__chemistry_target:_sensitivity_to_chemical
GME6113_g	45.98	2e-53	PHI:3216	MoCDIP4	G4MVX4	Magnaporthe_oryzae	effector_(plant_avirulence_determinant)
GME6117_g	46.17	3e-140	PHI:6209	BbCyp9	I1ZIN3	Beauveria_bassiana	unaffected_pathogenicity
GME6125_g	52.64	0	PHI:3085	GroEL	P42375	Porphyromonas_gingivalis	increased_virulence_(hypervirulence)
GME615_g	40.49	5e-37	PHI:887	MGG_05174	G4N4U0	Magnaporthe_oryzae	reduced_virulence
GME6164_g	50.93	0	PHI:1020__PHI:1022__PHI:2362	XlnR__XLNR	A8QJI7	Fusarium_oxysporum	unaffected_pathogenicity
GME6184_g	46.79	2e-95	PHI:419	CSH1	Q7Z8E8	Candida_albicans	reduced_virulence
GME6204_g	51.89	2e-122	PHI:2258	PPT1	G8DNT2	Bipolaris_sorokiniana	reduced_virulence
GME6207_g	43.72	2e-126	PHI:4024	MoST1	G4N740	Magnaporthe_oryzae	unaffected_pathogenicity
GME6209_g	54.94	0	PHI:1637	GzWing009	Q4IEV4	Fusarium_graminearum	lethal
GME6230_g	43.82	0	PHI:1646	GzWing018	I1RW28	Fusarium_graminearum	reduced_virulence
GME6265_g	55.79	0	PHI:1793	GzZC108	I1RWT7	Fusarium_graminearum	reduced_virulence
GME6278_g	49.25	2e-107	PHI:419	CSH1	Q7Z8E8	Candida_albicans	reduced_virulence
GME6288_g	53.35	7e-113	PHI:6181	Bcmimp1	Q0E4W1	Botrytis_cinerea	unaffected_pathogenicity
GME6303_g	49.15	4e-132	PHI:3688	Fox3p	Q5AJ90	Candida_albicans	unaffected_pathogenicity
GME6305_g	53.85	5e-144	PHI:2101	Vacuolar_calcium_ion_transporter	G4NCW8	Magnaporthe_oryzae	unaffected_pathogenicity
GME6322_g	47.93	5e-70	PHI:420	SOD2	Q6TDT0	Cryptococcus_gattii	loss_of_pathogenicity
GME6345_g	50.11	7e-106	PHI:2996	MGG_06507.6	G4N6W9	Magnaporthe_oryzae	reduced_virulence
GME6347_g	62.17	0	PHI:3275	fhpA	Q4W9X3	Aspergillus_fumigatus	unaffected_pathogenicity
GME6365_g	50.94	0	PHI:3370	vph1	C4YGV6	Candida_albicans	reduced_virulence
GME6376_g	61.86	0	PHI:216	HDC1	Q9C1C6	Cochliobolus_carbonum	reduced_virulence
GME6390_g	41.96	2e-143	PHI:3039	MoSPA2	U3MXJ8	Magnaporthe_oryzae	unaffected_pathogenicity
GME6392_g	49.51	3e-144	PHI:1168__PHI:1171__PHI:1173	HDF1	I1RCN2	Fusarium_graminearum	reduced_virulence
GME6393_g	56.55	0	PHI:1249	FGSG_00786	I1RB79	Fusarium_graminearum	unaffected_pathogenicity
GME6399_g	44.4	1e-177	PHI:1919	GzZC234	I1RCQ4	Fusarium_graminearum	unaffected_pathogenicity
GME6413_g	71.15	3e-138	PHI:1531	GzSsu72	Q4IPC8	Fusarium_graminearum	unaffected_pathogenicity
GME6419_g	60.04	0	PHI:2098	Calcium-transporting_ATPase_3	G4N471	Magnaporthe_oryzae	loss_of_pathogenicity
GME641_g	61.55	0	PHI:355	GzmetE	I1RNS1	Fusarium_graminearum	reduced_virulence
GME642_g	62.82	0	PHI:6094	FgVps17	I1RYY6	Fusarium_graminearum	reduced_virulence
GME6448_g	49.51	1e-63	PHI:179	PELA	Q04701	Nectria_haematococca	reduced_virulence
GME6460_g	61.57	0	PHI:2517	TRPS	Q4X0J6	Aspergillus_fumigatus	lethal
GME6463_g	42.83	8e-126	PHI:2834	LAM1	C3PTB1	Cochliobolus_heterostrophus	reduced_virulence
GME6475_g	42.41	6e-63	PHI:432__PHI:4212__PHI:4242	FGL1__Fgl1	Q6WER3	Fusarium_graminearum	reduced_virulence
GME6484_g	70.25	0	PHI:115	PGX1	Q00359	Cochliobolus_carbonum	unaffected_pathogenicity
GME6501_g	62.71	0	PHI:2474	imd1	E3P6S0	Cryptococcus_neoformans	reduced_virulence
GME6523_g	56.08	0	PHI:1526	GzHOMEL036	I1S0J3	Fusarium_graminearum	unaffected_pathogenicity
GME6526_g	43.8	3e-151	PHI:552	BcLCC2	Q96WM9	Botrytis_cinerea	unaffected_pathogenicity
GME6528_g	89.47	3e-146	PHI:1658	GzCCCH002	I1RRW3	Fusarium_graminearum	unaffected_pathogenicity
GME6531_g	62.25	0	PHI:1006	HMR1	I1RXX1	Fusarium_graminearum	reduced_virulence
GME6546_g	82.71	1e-121	PHI:3280	CoRAS1	N4VQQ5	Colletotrichum_orbiculare	lethal
GME6547_g	88.12	0	PHI:2382	Upa2	Q6QIY0	Ustilago_maydis	unaffected_pathogenicity
GME6563_g	42.62	2e-76	PHI:1294	GzAPSES002	I1RMT5	Fusarium_graminearum	unaffected_pathogenicity
GME6569_g	58.88	1e-159	PHI:4165	ALG3	M1RXP4	Magnaporthe_oryzae	reduced_virulence
GME6570_g	54.23	1e-50	PHI:1598	GzOB038	I1RZ35	Fusarium_graminearum	reduced_virulence
GME6581_g	68.45	3e-157	PHI:854	um01947	Q4PD66	Ustilago_maydis	reduced_virulence
GME6583_g	64.49	0	PHI:2693	GcABC-G1	F0XP73	Grosmannia_clavigera	reduced_virulence
GME6610_g	48.42	0	PHI:803	MGG_04629	G4MRP7	Magnaporthe_oryzae	reduced_virulence
GME6620_g	50.34	0	PHI:96	FAS2	P43098	Candida_albicans	loss_of_pathogenicity
GME6621_g	49.85	3e-111	PHI:157	TOXF	Q9Y885	Cochliobolus_carbonum	loss_of_pathogenicity
GME6622_g	51.93	0	PHI:544	BCMFS1	Q9P8L8	Botrytis_cinerea	unaffected_pathogenicity
GME6623_g	42.22	5e-155	PHI:4194	AKT7	V5XZS6	Alternaria_alternata	reduced_virulence__increased_virulence_(hypervirulence)
GME6624_g	42.88	0	PHI:97	TOXC	Q92215	Cochliobolus_carbonum	reduced_virulence
GME6648_g	76.47	5e-102	PHI:277	BCP1	Q6WP53	Botrytis_cinerea	reduced_virulence
GME6656_g	40.19	4e-80	PHI:1369	GzC2H031	I1RLS1	Fusarium_graminearum	unaffected_pathogenicity
GME6688_g	50.1	2e-174	PHI:3381	FVEG_12533	W7N2B4	Fusarium_verticillioides	unaffected_pathogenicity
GME6716_g	45.62	0	PHI:1245	FGSG_07520	I1RTL1	Fusarium_graminearum	unaffected_pathogenicity
GME6718_g	44.03	1e-116	PHI:2037	MoRic8	G4N6E0	Magnaporthe_oryzae	loss_of_pathogenicity
GME6732_g	46.81	3e-99	PHI:2147	Erl1	G5EH97	Magnaporthe_oryzae	reduced_virulence
GME6735_g	50.65	3e-121	PHI:5633	FZC38	G4MLZ9	Magnaporthe_oryzae	unaffected_pathogenicity
GME673_g	69.49	0	PHI:3910	FgSAT	I1R9N5	Fusarium_graminearum	unaffected_pathogenicity
GME6741_g	50	0	PHI:1161	MgMfs1	A4ZGP3	Zymoseptoria_tritici	chemistry_target:_sensitivity_to_chemical
GME6749_g	42.19	9e-57	PHI:1099__PHI:1100__PHI:2269	Mdh1	Q32WF7	Parastagonospora_nodorum	unaffected_pathogenicity
GME6756_g	55.28	0	PHI:2138	SGA1	G4NCF7	Magnaporthe_oryzae	loss_of_pathogenicity__unaffected_pathogenicity
GME6764_g	41.14	7e-110	PHI:3381	FVEG_12533	W7N2B4	Fusarium_verticillioides	unaffected_pathogenicity
GME6765_g	41.29	8e-151	PHI:5659	FZC61	G4N6W1	Magnaporthe_oryzae	unaffected_pathogenicity
GME6784_g	51.62	0	PHI:2549	MAK5	Q4WMS3	Aspergillus_fumigatus	lethal
GME6785_g	70.08	0	PHI:1594	GzOB034	V6RRH2	Fusarium_graminearum	unaffected_pathogenicity
GME6789_g	77.54	0	PHI:1178__PHI:4941	(Sc_Cdc28)__cdc2A	I1RW16	Fusarium_graminearum	reduced_virulence__loss_of_pathogenicity__lethal
GME6819_g	58.1	0	PHI:1076__PHI:2127	STE20__MGSTE20p	C6KEF5	Zymoseptoria_tritici	unaffected_pathogenicity
GME6827_g	47.86	1e-148	PHI:1379	GzC2H042	I1RQS8	Fusarium_graminearum	reduced_virulence
GME6856_g	52.21	6e-79	PHI:544	BCMFS1	Q9P8L8	Botrytis_cinerea	unaffected_pathogenicity
GME6891_g	68.12	0	PHI:1570	GzOB010	I1RE46	Fusarium_graminearum	unaffected_pathogenicity
GME6892_g	50.68	0	PHI:734	FOW2	Q0WXM3	Fusarium_oxysporum	loss_of_pathogenicity
GME6893_g	60.7	6e-141	PHI:4989	Ppt1	W6ZBM1	Bipolaris_oryzae	reduced_virulence
GME6895_g	50.6	6e-151	PHI:2535	ERG11B	E9QY26	Aspergillus_fumigatus	unaffected_pathogenicity__lethal__loss_of_pathogenicity
GME6917_g	48.12	5e-178	PHI:1555	GzMyb019	I1RDG6	Fusarium_graminearum	unaffected_pathogenicity
GME6927_g	61.37	0	PHI:2116__PHI:2301	CHS7	B5M4A8	Magnaporthe_oryzae	reduced_virulence
GME6957_g	61.99	1e-124	PHI:2322	SidH	Q4WF54	Aspergillus_fumigatus	reduced_virulence
GME695_g	61.66	0	PHI:825	SE	Q4JEX9	Trichophyton_rubrum	chemistry_target:_resistance_to_chemical
GME6982_g	66.36	0	PHI:261	ICL1	Q86ZF1	Leptosphaeria_maculans	reduced_virulence
GME6991_g	58.91	8e-175	PHI:1616	GzssDB001	I1RE55	Fusarium_graminearum	unaffected_pathogenicity
GME6993_g	43.73	0	PHI:24	Avenacinase_gene	Q00903	Gaeumannomyces_graminis	loss_of_pathogenicity__unaffected_pathogenicity
GME7003_g	68.59	0	PHI:3048	CSMA	Q4X0H6	Aspergillus_fumigatus	reduced_virulence
GME7004_g	60.33	0	PHI:2302	CHS5	G4XVC0	Magnaporthe_oryzae	loss_of_pathogenicity
GME7006_g	57.17	6e-162	PHI:1288__PHI:6300	FGSG_01963__FgPDK1	I1RE83	Fusarium_graminearum	unaffected_pathogenicity__reduced_virulence
GME701_g	49.14	4e-58	PHI:2819	CaEss1	G1UA02	Candida_albicans	reduced_virulence
GME7043_g	41.11	0	PHI:3061__PHI:4055	MoRga1__Rga1	G4NF65	Magnaporthe_oryzae	unaffected_pathogenicity
GME7082_g	54.11	0	PHI:1542	GzMyb006	I1RE51	Fusarium_graminearum	unaffected_pathogenicity
GME7084_g	57.05	0	PHI:3697__PHI:3925	FgABC1__FgABC3	I1RL06	Fusarium_graminearum	reduced_virulence
GME7092_g	68.19	0	PHI:3037	FgERG5A	I1RE80	Fusarium_graminearum	reduced_virulence
GME7121_g	74.88	0	PHI:2336	NIA1	O00101	Parastagonospora_nodorum	unaffected_pathogenicity
GME7128_g	46.95	2e-141	PHI:2661	MedA	Q4X0J5	Aspergillus_fumigatus	reduced_virulence
GME7133_g	61.22	2e-91	PHI:1097	FGSG_01974	I1RE92	Fusarium_graminearum	reduced_virulence
GME7138_g	79.75	8e-93	PHI:1571	GzOB011	I1RE76	Fusarium_graminearum	unaffected_pathogenicity
GME7146_g	56.43	1e-113	PHI:3896	Clt-1	D0E2X6	Cochliobolus_lunatus	reduced_virulence
GME7148_g	54.12	0	PHI:1555	GzMyb019	I1RDG6	Fusarium_graminearum	unaffected_pathogenicity
GME7152_g	76.61	0	PHI:2539	CDS1	Q4WJ71	Aspergillus_fumigatus	lethal
GME7165_g	40.22	3e-72	PHI:5034	MoADH1	G4NHC2	Magnaporthe_oryzae	unaffected_pathogenicity
GME7171_g	40.43	5e-23	PHI:2644	thioredoxin_1	P0AA28	Salmonella_enterica	reduced_virulence
GME7175_g	51.62	0	PHI:1683	GzRad001	I1RK33	Fusarium_graminearum	lethal
GME7186_g	54.77	0	PHI:2325__PHI:2502	TEP1__FgTep1p	I1RM09	Fusarium_graminearum	reduced_virulence
GME7195_g	83.09	0	PHI:4893	aspB	Q4WGK7	Aspergillus_fumigatus	unaffected_pathogenicity__increased_virulence_(hypervirulence)
GME7201_g	48.56	5e-119	PHI:3688	Fox3p	Q5AJ90	Candida_albicans	unaffected_pathogenicity
GME7217_g	95.77	0	PHI:2365	Hog1	Q4W6D3	Cochliobolus_heterostrophus	reduced_virulence
GME7218_g	83.94	0	PHI:574	BCG3	Q589C6	Botrytis_cinerea	reduced_virulence
GME7234_g	75.37	0	PHI:2911	Ss-pth2	A7F6V9	Sclerotinia_sclerotiorum	reduced_virulence
GME7236_g	51.58	6e-95	PHI:2959	mdh	C5BF98	Edwardsiella_ictaluri	reduced_virulence
GME7238_g	71.52	0	PHI:2100	Spf1	G4NI28	Magnaporthe_oryzae	reduced_virulence__loss_of_pathogenicity
GME7241_g	44.64	0	PHI:1293__PHI:3853	GzAPSES001__FgSWI6	I1RK32	Fusarium_graminearum	reduced_virulence
GME7244_g	77.7	1e-178	PHI:1582	GzOB022	I1RQ81	Fusarium_graminearum	unaffected_pathogenicity
GME7245_g	60.52	0	PHI:2094	Yvc1	G4NII5	Magnaporthe_oryzae	reduced_virulence__loss_of_pathogenicity
GME7256_g	61.52	5e-167	PHI:6124	FGSG_07678	I1RU06	Fusarium_graminearum	reduced_virulence
GME7269_g	53.96	0	PHI:1078	Mes1	I1RRG0	Fusarium_graminearum	reduced_virulence
GME7274_g	49.02	1e-32	PHI:1653	GzWing026	I1S2A0	Fusarium_graminearum	unaffected_pathogenicity
GME7279_g	46.91	0	PHI:4525	PFP1	X5FD66	Rhynchosporium_commune	reduced_virulence
GME7290_g	60.73	0	PHI:3716	AbPf2	T1PTC5	Alternaria_brassicicola	loss_of_pathogenicity
GME7309_g	44.54	2e-109	PHI:3383	FVEG_12531	W7N2A8	Fusarium_verticillioides	unaffected_pathogenicity
GME7336_g	45.75	2e-132	PHI:1356	GzC2H016	I1RE06	Fusarium_graminearum	unaffected_pathogenicity
GME7351_g	86.02	0	PHI:6272	FgHSP90	I1REC7	Fusarium_graminearum	reduced_virulence
GME7352_g	48.54	7e-97	PHI:2382	Upa2	Q6QIY0	Ustilago_maydis	unaffected_pathogenicity
GME7363_g	51.81	4e-46	PHI:1549__PHI:2385	MYT2	I1RTN5	Fusarium_graminearum	unaffected_pathogenicity__reduced_virulence
GME7378_g	68.84	0	PHI:6207	BbCyp6	I1V1W1	Beauveria_bassiana	reduced_virulence
GME7379_g	77.72	0	PHI:2255	Abd1	Q0U2A0	Parastagonospora_nodorum	unaffected_pathogenicity
GME737_g	41.67	1e-35	PHI:3216	MoCDIP4	G4MVX4	Magnaporthe_oryzae	effector_(plant_avirulence_determinant)
GME7387_g	49.31	0	PHI:2113	Kin4	G4MWY5	Magnaporthe_oryzae	loss_of_pathogenicity__reduced_virulence
GME7398_g	55.84	8e-140	PHI:569	XYL3	O59937	Fusarium_oxysporum	unaffected_pathogenicity
GME739_g	40.71	3e-57	PHI:2038	Mir1	G4MQZ2	Magnaporthe_oryzae	unaffected_pathogenicity
GME7415_g	78.66	0	PHI:3443	BcNoxD	M7UB04	Botrytis_cinerea	reduced_virulence
GME7423_g	43.86	6e-141	PHI:1565	GzOB005	I1RBF6	Fusarium_graminearum	unaffected_pathogenicity
GME7424_g	64.56	1e-32	PHI:1564	GzOB004	Q4IPZ1	Fusarium_graminearum	unaffected_pathogenicity
GME7430_g	81.14	2e-158	PHI:3270	ARSEF_2860	J5K8Q8	Beauveria_bassiana	reduced_virulence
GME7434_g	76.67	0	PHI:2482	AlHK1	Q09JB7	Alternaria_longipes	increased_virulence_(hypervirulence)
GME7439_g	50.47	2e-81	PHI:1427	GzC2H095	I1S4N1	Fusarium_graminearum	unaffected_pathogenicity
GME7443_g	45.16	2e-90	PHI:346	CRU1	Q8J214	Ustilago_maydis	reduced_virulence
GME7445_g	45.5	2e-124	PHI:5365	SomA	Q4WAR8	Aspergillus_fumigatus	reduced_virulence
GME7461_g	55.87	9e-91	PHI:4845	PL1332	A0A0E3USI9	Alternaria_brassicicola	reduced_virulence
GME7474_g	56.56	0	PHI:243	CHIP6	O93841	Colletotrichum_gloeosporioides	reduced_virulence
GME7478_g	67.05	6e-35	PHI:1301	GzbHLH002	I1RB45	Fusarium_graminearum	unaffected_pathogenicity
GME7482_g	46.86	2e-89	PHI:509	AFT3	Q96VB3	Alternaria_alternata	loss_of_pathogenicity
GME7488_g	63.81	0	PHI:244	CLAP1	Q8J286	Colletotrichum_lindemuthianum	loss_of_pathogenicity
GME7499_g	49.89	0	PHI:3374	FgSln1	I1S028	Fusarium_graminearum	reduced_virulence
GME7504_g	45.12	0	PHI:6090	katE	A0A0R1BRS8	Acinetobacter_nosocomialis	increased_virulence_(hypervirulence)
GME752_g	69.28	0	PHI:2370	bcpka1	C0H5W3	Botrytis_cinerea	reduced_virulence
GME7532_g	50.94	2e-148	PHI:1443	GzGATA001	I1RB11	Fusarium_graminearum	unaffected_pathogenicity
GME7536_g	60.62	5e-158	PHI:4561	Gcn5	Q59PZ5	Candida_albicans	loss_of_pathogenicity
GME7549_g	80	6e-105	PHI:2313	SCD	F8R4X8	Metarhizium_anisopliae	increased_virulence_(hypervirulence)
GME7551_g	59.36	0	PHI:4555	URE1	A0A095EN78	Cryptococcus_gattii	reduced_virulence
GME7579_g	69.83	0	PHI:1130__PHI:2256	Xdh1	Q0UA24	Parastagonospora_nodorum	unaffected_pathogenicity
GME7593_g	60.95	4e-158	PHI:2462	RGSB	W7MHG4	Fusarium_verticillioides	unaffected_pathogenicity
GME7597_g	42.82	0	PHI:3162	Mohik8	G4MXJ1	Magnaporthe_oryzae	loss_of_pathogenicity
GME7603_g	41.8	1e-64	PHI:2832	AKT3-1	Q9P4U9	Alternaria_alternata	loss_of_pathogenicity
GME7622_g	40.19	0	PHI:5189	MoLDS1	G4N2X9	Magnaporthe_oryzae	reduced_virulence
GME7654_g	42.11	0	PHI:24	Avenacinase_gene	Q00903	Gaeumannomyces_graminis	loss_of_pathogenicity__unaffected_pathogenicity
GME7661_g	55.03	0	PHI:1406	GzC2H070	I1RX04	Fusarium_graminearum	lethal
GME7663_g	64.54	5e-152	PHI:2071	Moatg3	Q51LD2	Magnaporthe_oryzae	loss_of_pathogenicity
GME7673_g	69.67	0	PHI:6095	FgVps5	I1REC4	Fusarium_graminearum	reduced_virulence
GME7688_g	61.89	8e-162	PHI:2839	RED1	Q8NJQ2	Cochliobolus_heterostrophus	reduced_virulence
GME7728_g	64.64	0	PHI:2183	CPXB	A4QUT2	Magnaporthe_oryzae	unaffected_pathogenicity
GME7735_g	50.09	0	PHI:2357	CYP52X1	E2EAF6	Beauveria_bassiana	reduced_virulence
GME7747_g	48.92	5e-83	PHI:2029	TGL2	G4NEK6	Magnaporthe_oryzae	unaffected_pathogenicity
GME7780_g	81.53	3e-113	PHI:2189	MoGIS2	G4MRA3	Magnaporthe_oryzae	reduced_virulence
GME7784_g	53.12	2e-104	PHI:3881	LaeA	Q2KNE4	Aspergillus_flavus	reduced_virulence
GME7785_g	56	0	PHI:5643	FZC46	G4MWV1	Magnaporthe_oryzae	unaffected_pathogenicity
GME7806_g	40.93	1e-138	PHI:544	BCMFS1	Q9P8L8	Botrytis_cinerea	unaffected_pathogenicity
GME7815_g	48.92	0	PHI:5276	AOL_s00215g283	G1XU04	Arthrobotrys_oligospora	increased_virulence_(hypervirulence)
GME7835_g	50.12	3e-151	PHI:3385	FVEG_12529	W7MS09	Fusarium_verticillioides	unaffected_pathogenicity
GME7839_g	49.63	1e-137	PHI:3391	FVEG_12519	W7N293	Fusarium_verticillioides	unaffected_pathogenicity
GME7860_g	40.34	0	PHI:2290	BcBOA6	B1GVX7	Botrytis_cinerea	reduced_virulence
GME7914_g	49.54	2e-64	PHI:179	PELA	Q04701	Nectria_haematococca	reduced_virulence
GME7922_g	56.29	0	PHI:6183	FgVps27	I1RW84	Fusarium_graminearum	reduced_virulence
GME7927_g	53.38	9e-147	PHI:3381	FVEG_12533	W7N2B4	Fusarium_verticillioides	unaffected_pathogenicity
GME7958_g	76.12	0	PHI:6280	bmiro	J4W8U0	Beauveria_bassiana	reduced_virulence
GME7968_g	44.87	5e-164	PHI:3600	plb1	Q8TG07	Candida_glabrata	unaffected_pathogenicity
GME7982_g	61.35	0	PHI:1167	NPC1	I1RY25	Fusarium_graminearum	reduced_virulence
GME7987_g	74.58	0	PHI:1041	Lmpma1	B3LDT4	Leptosphaeria_maculans	loss_of_pathogenicity
GME7993_g	49.8	3e-164	PHI:3822	GIT3	Q5A1L6	Candida_albicans	reduced_virulence
GME7995_g	58.55	5e-93	PHI:5017	MoPEX11A	G4MVK9	Magnaporthe_oryzae	reduced_virulence
GME8009_g	56.18	6e-157	PHI:1242	FGSG_08631	I1RWG2	Fusarium_graminearum	unaffected_pathogenicity
GME8014_g	59.02	3e-41	PHI:2079	Moatg12	Q51P78	Magnaporthe_oryzae	loss_of_pathogenicity
GME8029_g	55.52	0	PHI:2373	YAP1	B9V258	Alternaria_alternata	loss_of_pathogenicity
GME8031_g	44.88	0	PHI:1030	bcatrA	O60034	Botrytis_cinerea	unaffected_pathogenicity
GME8032_g	64.03	0	PHI:424	PCK1	F5HAA8	Cryptococcus_neoformans	reduced_virulence
GME8042_g	68.24	0	PHI:1555	GzMyb019	I1RDG6	Fusarium_graminearum	unaffected_pathogenicity
GME8044_g	44.8	7e-148	PHI:3914	Sdh1	Q0V515	Parastagonospora_nodorum	reduced_virulence
GME8050_g	48.4	1e-78	PHI:1271	FGSG_00132	I1R9J1	Fusarium_graminearum	unaffected_pathogenicity
GME806_g	45.53	5e-29	PHI:1653	GzWing026	I1S2A0	Fusarium_graminearum	unaffected_pathogenicity
GME809_g	48.14	3e-161	PHI:1614	GzSART1	I1RQD8	Fusarium_graminearum	unaffected_pathogenicity
GME8104_g	52.22	0	PHI:3030	PMT1	F5HFL6	Cryptococcus_neoformans	lethal
GME811_g	63.64	2e-51	PHI:2016	PTH2	G4NCA2	Magnaporthe_oryzae	loss_of_pathogenicity
GME8133_g	89.46	0	PHI:1235	FGSG_08731	I1RWQ2	Fusarium_graminearum	lethal
GME8136_g	54	3e-92	PHI:1589	GzOB029	I1RWH5	Fusarium_graminearum	unaffected_pathogenicity
GME8141_g	40.03	2e-122	PHI:1578	GzOB018	I1RKY2	Fusarium_graminearum	unaffected_pathogenicity
GME8143_g	54.82	0	PHI:2728	FgERG4	I1RZZ3	Fusarium_graminearum	reduced_virulence
GME8160_g	77.13	2e-154	PHI:6076	RPS41	Q5A5Q8	Candida_albicans	reduced_virulence
GME8174_g	40.04	6e-127	PHI:4194	AKT7	V5XZS6	Alternaria_alternata	reduced_virulence__increased_virulence_(hypervirulence)
GME8191_g	63	0	PHI:1666	GzCCHC006	I1RX47	Fusarium_graminearum	unaffected_pathogenicity
GME8192_g	52.35	0	PHI:893	MGG_02986	G4NL37	Magnaporthe_oryzae	reduced_virulence
GME8199_g	44.17	0	PHI:3063	MoRga3	G4NKL4	Magnaporthe_oryzae	unaffected_pathogenicity
GME8225_g	53.61	7e-73	PHI:386	TSA1	Q7Z9J6	Cryptococcus_neoformans	reduced_virulence
GME8243_g	48.27	8e-160	PHI:552	BcLCC2	Q96WM9	Botrytis_cinerea	unaffected_pathogenicity
GME8255_g	44.3	2e-48	PHI:2154	RBP35	G5EI55	Magnaporthe_oryzae	reduced_virulence
GME8258_g	41.97	4e-103	PHI:566	cel2	Q9C1F9	Cochliobolus_carbonum	unaffected_pathogenicity
GME8283_g	67.53	0	PHI:265	MET3	Q8TG24	Cryptococcus_neoformans	loss_of_pathogenicity
GME828_g	40.74	5e-65	PHI:1371	GzC2H034	I1RM60	Fusarium_graminearum	unaffected_pathogenicity
GME8293_g	85.86	3e-128	PHI:3831	Fgrac1	V6RR76	Fusarium_graminearum	reduced_virulence
GME8303_g	76.22	2e-85	PHI:1061	MgRho3	A0SXQ6	Magnaporthe_oryzae	loss_of_pathogenicity
GME8323_g	44.85	3e-36	PHI:69	CUTA	Q00298	Botrytis_cinerea	unaffected_pathogenicity
GME8333_g	47.17	2e-44	PHI:1338	GzbZIP020	I1S8Y4	Fusarium_graminearum	unaffected_pathogenicity
GME8336_g	40	2e-71	PHI:6492	lipA	V5VBJ6	Acinetobacter_baumannii	reduced_virulence
GME8337_g	51.47	1e-172	PHI:4896	aspE	Q4WWT7	Aspergillus_fumigatus	unaffected_pathogenicity
GME833_g	54.1	0	PHI:310	MgAtr4	Q9C1I7	Zymoseptoria_tritici	reduced_virulence
GME8359_g	45.15	0	PHI:1657	GzCCCH001	I1RF25	Fusarium_graminearum	unaffected_pathogenicity
GME8361_g	55	5e-88	PHI:2341	BeNEP1	Q0E7H5	Botrytis_elliptica	unaffected_pathogenicity
GME8391_g	54.67	0	PHI:226	PEX6	Q9C1E9	Colletotrichum_lagenarium	loss_of_pathogenicity
GME8392_g	53.67	0	PHI:2028	TGL1-2	G4NBI7	Magnaporthe_oryzae	unaffected_pathogenicity
GME8396_g	49.08	8e-156	PHI:2074	Moatg6	G4N6Q1	Magnaporthe_oryzae	loss_of_pathogenicity
GME8408_g	51.31	0	PHI:3457	PHO840	J9W1N5	Cryptococcus_neoformans	reduced_virulence
GME8412_g	59.67	2e-105	PHI:222	PELB	O59939	Colletotrichum_gloeosporioides	reduced_virulence
GME8413_g	44.41	6e-102	PHI:469	TOXG	Q9UW18	Cochliobolus_carbonum	reduced_virulence
GME8422_g	61.14	2e-82	PHI:6443	hapC	Q4WK36	Aspergillus_fumigatus	reduced_virulence
GME8489_g	54.86	0	PHI:1348	GzC2H008	I1RC07	Fusarium_graminearum	reduced_virulence
GME8492_g	50.66	4e-54	PHI:1461	GzCCAAT001	I1RA31	Fusarium_graminearum	unaffected_pathogenicity
GME8499_g	57.04	1e-143	PHI:1219	FGSG_01137	I1RC35	Fusarium_graminearum	lethal
GME8511_g	45.93	0	PHI:1579	GzOB019	I1RM25	Fusarium_graminearum	unaffected_pathogenicity
GME8533_g	41.58	0	PHI:1920	GzZC235	I1RCK0	Fusarium_graminearum	unaffected_pathogenicity
GME8544_g	40	6e-59	PHI:2117	SPM1	P58371	Magnaporthe_oryzae	reduced_virulence
GME8569_g	92.83	0	PHI:1218	FGSG_00677	I1RAY2	Fusarium_graminearum	lethal
GME8571_g	47.11	0	PHI:1554	GzMyb018	I1RC64	Fusarium_graminearum	unaffected_pathogenicity
GME8575_g	43.86	0	PHI:2018__PHI:2106	MoPLC2__1-phosphatidylinositol-4_5-bisphosphate_phosphodiesterase_delta_1	G4N054	Magnaporthe_oryzae	loss_of_pathogenicity__reduced_virulence
GME8592_g	73.44	0	PHI:2530	TUB1	Q4WKG5	Aspergillus_fumigatus	lethal__loss_of_pathogenicity
GME8607_g	56.32	0	PHI:2714	PEX5	I1RC71	Fusarium_graminearum	reduced_virulence
GME8614_g	40.8	3e-70	PHI:5394	mas5	J4UPL6	Beauveria_bassiana	loss_of_pathogenicity
GME8618_g	68.71	3e-158	PHI:6470	Trr1	J5K974	Beauveria_bassiana	unaffected_pathogenicity
GME8628_g	46.43	7e-84	PHI:1626	GzTF2S001	V6QWX8	Fusarium_graminearum	unaffected_pathogenicity
GME8634_g	43.47	0	PHI:1503	GzHMG035	I1S828	Fusarium_graminearum	unaffected_pathogenicity
GME863_g	50.8	6e-165	PHI:1376	GzC2H039	I1RPM7	Fusarium_graminearum	unaffected_pathogenicity
GME8645_g	60.84	0	PHI:2086	Moatg24	Q522W5	Magnaporthe_oryzae	unaffected_pathogenicity
GME8666_g	77.04	1e-112	PHI:4917	BbbqrA	J5JYY9	Beauveria_bassiana	unaffected_pathogenicity__reduced_virulence__increased_virulence_(hypervirulence)
GME8680_g	59.29	7e-39	PHI:335	CGRA	Q9HEQ8	Aspergillus_fumigatus	reduced_virulence
GME8694_g	45.8	0	PHI:2453	Snt2	D9J222	Fusarium_oxysporum	reduced_virulence
GME8706_g	51.03	0	PHI:1713	GzZC028	I1RGG4	Fusarium_graminearum	unaffected_pathogenicity
GME8713_g	55.76	0	PHI:4603	KexB	Q4WQI8	Aspergillus_fumigatus	reduced_virulence
GME8740_g	46.37	0	PHI:1943	GzZC258	I1RY79	Fusarium_graminearum	unaffected_pathogenicity
GME8747_g	52.96	0	PHI:1692	GzZC007	I1RYR6	Fusarium_graminearum	unaffected_pathogenicity
GME8750_g	58.15	2e-119	PHI:5039	BUB2	N4VRT7	Colletotrichum_orbiculare	reduced_virulence
GME8767_g	60.57	2e-177	PHI:1248	FGSG_06832	I1RRU2	Fusarium_graminearum	unaffected_pathogenicity
GME8777_g	42.52	2e-75	PHI:2838	TOX9	D2SZX8	Cochliobolus_heterostrophus	reduced_virulence
GME8778_g	58.48	0	PHI:1212	(Sc_Rim15)	I1RCJ5	Fusarium_graminearum	reduced_virulence
GME8780_g	51.65	0	PHI:3060__PHI:4054	Molrg1__Lrg1	G4MZD0	Magnaporthe_oryzae	loss_of_pathogenicity
GME8782_g	45.85	0	PHI:1572	GzOB012	I1RE94	Fusarium_graminearum	unaffected_pathogenicity
GME8785_g	40.57	2e-91	PHI:1426	GzC2H094	I1S4M4	Fusarium_graminearum	unaffected_pathogenicity
GME880_g	46.13	5e-120	PHI:1130__PHI:2256	Xdh1	Q0UA24	Parastagonospora_nodorum	unaffected_pathogenicity
GME8813_g	41.85	0	PHI:6484	CRP1	Q9UVL6	Candida_albicans	reduced_virulence
GME8815_g	50.07	0	PHI:399	PMT4	Q59X23	Candida_albicans	reduced_virulence
GME8816_g	51.35	1e-109	PHI:5470	MoNgt1	G4MNK1	Magnaporthe_oryzae	reduced_virulence
GME8821_g	46.15	5e-106	PHI:1566	GzOB006	I1RC95	Fusarium_graminearum	lethal
GME8824_g	40.58	1e-62	PHI:2038	Mir1	G4MQZ2	Magnaporthe_oryzae	unaffected_pathogenicity
GME8832_g	40.98	2e-123	PHI:1319	GzbZIP001	I1RAI5	Fusarium_graminearum	reduced_virulence
GME8847_g	41.69	6e-95	PHI:423	VAD1	Q58Z64	Cryptococcus_neoformans	reduced_virulence
GME8848_g	59.87	2e-130	PHI:1622	GzJUM004	I1RRU8	Fusarium_graminearum	unaffected_pathogenicity
GME8861_g	57.74	7e-64	PHI:6199	BbCypA	Q86ZF8	Beauveria_bassiana	unaffected_pathogenicity
GME8865_g	83	0	PHI:1082__PHI:2271	CpkA	Q00LS5	Parastagonospora_nodorum	reduced_virulence__unaffected_pathogenicity
GME8869_g	41.33	0	PHI:1597	GzOB037	I1RYF6	Fusarium_graminearum	unaffected_pathogenicity
GME886_g	61.5	7e-90	PHI:339	CLPT1	Q96VL3	Colletotrichum_lindemuthianum	reduced_virulence
GME8875_g	67.49	0	PHI:3050	CHSF	Q4WC58	Aspergillus_fumigatus	reduced_virulence
GME8895_g	55.62	2e-70	PHI:1567	GzOB007	I1RCB7	Fusarium_graminearum	unaffected_pathogenicity
GME8914_g	67.58	0	PHI:5083	MoAcat2	G4N745	Magnaporthe_oryzae	reduced_virulence
GME8916_g	50.48	2e-104	PHI:6265	Eng1	C0NFK7	Histoplasma_capsulatum	reduced_virulence
GME8932_g	45.55	2e-85	PHI:2568	CAP2	Q5AMP9	Candida_albicans	reduced_virulence
GME8946_g	83.86	0	PHI:445	NOS1	I1RA52	Fusarium_graminearum	reduced_virulence
GME8950_g	59.02	0	PHI:1291	TOP1	I1RRX4	Fusarium_graminearum	reduced_virulence
GME8957_g	53.21	0	PHI:24	Avenacinase_gene	Q00903	Gaeumannomyces_graminis	loss_of_pathogenicity__unaffected_pathogenicity
GME8967_g	53.62	0	PHI:4024	MoST1	G4N740	Magnaporthe_oryzae	unaffected_pathogenicity
GME8980_g	68.48	0	PHI:2114	Calnexin	G4MTZ0	Magnaporthe_oryzae	loss_of_pathogenicity
GME8988_g	44.73	2e-56	PHI:2837	OXI1	D2SZX7	Cochliobolus_heterostrophus	reduced_virulence
GME8989_g	42.32	2e-133	PHI:6123	FGSG_03366	I1RHV1	Fusarium_graminearum	reduced_virulence
GME9004_g	54.07	0	PHI:112	MAK1	Q01446	Nectria_haematococca	reduced_virulence
GME9028_g	48.97	0	PHI:310	MgAtr4	Q9C1I7	Zymoseptoria_tritici	reduced_virulence
GME9030_g	49.72	7e-179	PHI:3381	FVEG_12533	W7N2B4	Fusarium_verticillioides	unaffected_pathogenicity
GME9035_g	63.71	2e-157	PHI:143	CHT	P32964	Gloeocercospora_sorghi	unaffected_pathogenicity
GME909_g	40.76	4e-56	PHI:339	CLPT1	Q96VL3	Colletotrichum_lindemuthianum	reduced_virulence
GME90_g	40.31	6e-81	PHI:2710	mepB	H8ZZ79	Colletotrichum_gloeosporioides	reduced_virulence
GME9158_g	76.5	0	PHI:415	IPMDH	F5HCK8	Parastagonospora_nodorum	loss_of_pathogenicity
GME9164_g	78.03	4e-164	PHI:2038	Mir1	G4MQZ2	Magnaporthe_oryzae	unaffected_pathogenicity
GME9173_g	65.38	1e-164	PHI:4891	orf19.5352	Q5A5P7	Candida_albicans	unaffected_pathogenicity
GME9199_g	64.32	0	PHI:304	GzCPS1	Q86ZP4	Fusarium_graminearum	reduced_virulence
GME919_g	67.89	2e-91	PHI:6093	FgVps29	I1RD63	Fusarium_graminearum	reduced_virulence
GME923_g	54.71	1e-167	PHI:4904	Glr1	C4YR40	Candida_albicans	reduced_virulence
GME9241_g	64.11	7e-162	PHI:4233	ftr1	N4X9G3	Cochliobolus_heterostrophus	reduced_virulence
GME9242_g	60.93	0	PHI:2920	FET3-1	E3QRA4	Colletotrichum_graminicola	reduced_virulence
GME9246_g	45.16	2e-135	PHI:1869	GzZC184	I1RDY4	Fusarium_graminearum	unaffected_pathogenicity
GME9259_g	48.05	2e-142	PHI:1826	GzZC141	I1S2I6	Fusarium_graminearum	unaffected_pathogenicity
GME928_g	72.26	0	PHI:1203	(Sc_Yck1/2/3)	I1S050	Fusarium_graminearum	reduced_virulence
GME9301_g	41	2e-77	PHI:5111	FAM1	N4VSY8	Colletotrichum_orbiculare	loss_of_pathogenicity
GME9308_g	44.07	3e-46	PHI:1383	GzC2H046	I1RS27	Fusarium_graminearum	unaffected_pathogenicity
GME9319_g	89.66	0	PHI:2318	AaSLT2	D3J127	Alternaria_alternata	reduced_virulence
GME9338_g	42.14	3e-133	PHI:2357	CYP52X1	E2EAF6	Beauveria_bassiana	reduced_virulence
GME933_g	52.82	0	PHI:1251	FGSG_01506	I1RD19	Fusarium_graminearum	unaffected_pathogenicity
GME9340_g	42.94	0	PHI:3387	FVEG_12523	W7MT31	Fusarium_verticillioides	unaffected_pathogenicity
GME934_g	60.81	0	PHI:343	CPRGS-1	Q6B971	Cryphonectria_parasitica	loss_of_pathogenicity
GME9350_g	65.36	4e-70	PHI:213	CPA1	Q9P8W9	Cryptococcus_neoformans	reduced_virulence
GME9360_g	42.24	0	PHI:5594	FZC5	G4MW86	Magnaporthe_oryzae	unaffected_pathogenicity
GME9386_g	49.34	6e-158	PHI:112	MAK1	Q01446	Nectria_haematococca	reduced_virulence
GME9389_g	42.82	0	PHI:24	Avenacinase_gene	Q00903	Gaeumannomyces_graminis	loss_of_pathogenicity__unaffected_pathogenicity
GME9403_g	40.09	2e-111	PHI:1668	GzCCHC008	I1S0C1	Fusarium_graminearum	unaffected_pathogenicity
GME9407_g	58.98	0	PHI:4169	LmSNF1	E5ADK1	Leptosphaeria_maculans	loss_of_pathogenicity
GME9412_g	66.88	8e-69	PHI:1533	GzLam002	I1S0F5	Fusarium_graminearum	reduced_virulence
GME9413_g	72.02	0	PHI:696	NTH1	Q8NJR9	Leptosphaeria_maculans	unaffected_pathogenicity
GME9424_g	50.7	2e-60	PHI:1040	Lmgpi15	B5DBZ7	Leptosphaeria_maculans	reduced_virulence
GME9427_g	66.45	0	PHI:1045	MgBcy1	F9WW98	Zymoseptoria_tritici	reduced_virulence
GME9461_g	52.6	0	PHI:3457	PHO840	J9W1N5	Cryptococcus_neoformans	reduced_virulence
GME9471_g	46.68	4e-140	PHI:1414	GzC2H081	I1RZL0	Fusarium_graminearum	unaffected_pathogenicity
GME9482_g	41.73	1e-142	PHI:6121	FGSG_03243	I1RHI8	Fusarium_graminearum	reduced_virulence
GME9501_g	83.99	0	PHI:261	ICL1	Q86ZF1	Leptosphaeria_maculans	reduced_virulence
GME9510_g	63.16	0	PHI:724__PHI:730	PKS9__KSA1	I1RSU2	Fusarium_graminearum	unaffected_pathogenicity
GME9519_g	86.05	1e-100	PHI:2108	CAM	Q9UWF0	Magnaporthe_oryzae	loss_of_pathogenicity__reduced_virulence
GME9534_g	50.76	2e-119	PHI:1585	GzOB025	I1RS43	Fusarium_graminearum	unaffected_pathogenicity
GME9541_g	47.02	3e-149	PHI:1886	GzZC201	I1RU19	Fusarium_graminearum	unaffected_pathogenicity
GME9545_g	66.16	1e-154	PHI:6259	DOHH	A0A0E0SEE4	Fusarium_graminearum	reduced_virulence__unaffected_pathogenicity
GME9566_g	48.42	1e-47	PHI:4642	VPS20	J9VKA8	Cryptococcus_neoformans	loss_of_pathogenicity
GME9578_g	53.03	3e-21	PHI:6469	CgSmt3	A0A0W0C7W8	Candida_glabrata	lethal
GME9604_g	50.99	3e-143	PHI:144	CHT42	O59928	Trichoderma_virens	reduced_virulence
GME9605_g	54.18	0	PHI:2357	CYP52X1	E2EAF6	Beauveria_bassiana	reduced_virulence
GME9615_g	69.51	0	PHI:1072__PHI:2124	STE7__MGSTE7p	C5MK57	Zymoseptoria_tritici	loss_of_pathogenicity
GME9616_g	51.81	0	PHI:1601	GzOB042	Q4HYQ4	Fusarium_graminearum	unaffected_pathogenicity
GME9629_g	51.61	9e-120	PHI:1335__PHI:3110__PHI:3808__PHI:4244	GzbZIP017__FgATF1__Atf1__FgOS-2	I1S0C0	Fusarium_graminearum	reduced_virulence__increased_virulence_(hypervirulence)
GME9640_g	53.97	0	PHI:6122	FGSG_06610	I1RR94	Fusarium_graminearum	reduced_virulence
GME9641_g	47.67	4e-85	PHI:59	THR1	P87025	Colletotrichum_lagenarium	reduced_virulence
GME9644_g	41.35	8e-61	PHI:1089	FGSG_02549	I1RFR2	Fusarium_graminearum	reduced_virulence
GME9647_g	70.24	0	PHI:3045	CHSA	Q4WIH1	Aspergillus_fumigatus	unaffected_pathogenicity
GME9652_g	54.08	4e-146	PHI:1135	LmIFRD	C6KED4	Leptosphaeria_maculans	loss_of_pathogenicity
GME9656_g	43.64	7e-59	PHI:262	MAD2	Q59VQ3	Candida_albicans	reduced_virulence
GME9683_g	54.99	0	PHI:2514	PFS2	Q4X1Y0	Aspergillus_fumigatus	lethal
GME9689_g	60.09	0	PHI:4943	KU70	F9X7N2	Zymoseptoria_tritici	unaffected_pathogenicity
GME9698_g	76.94	0	PHI:2532	HEM15	Q4WUA3	Aspergillus_fumigatus	lethal
GME9711_g	75.78	6e-133	PHI:224	PEP2	Q9C1K0	Nectria_haematococca	reduced_virulence
GME9715_g	41.61	2e-26	PHI:2807	Ss-Sl2	A7EKS0	Sclerotinia_sclerotiorum	unaffected_pathogenicity
GME9724_g	54.79	0	PHI:1440__PHI:5574	GzNot002__FgNOT3	I1SA65	Fusarium_graminearum	reduced_virulence
GME9727_g	51.23	5e-108	PHI:3226	pnl1	T2C7K6	Penicillium_digitatum	reduced_virulence
GME972_g	62.28	0	PHI:4508	Ss-odc1	A7EU07	Sclerotinia_sclerotiorum	unaffected_pathogenicity
GME9746_g	67.66	1e-105	PHI:1608	GzP53L001	Q4IR08	Fusarium_graminearum	unaffected_pathogenicity
GME9747_g	41.75	0	PHI:799	MGG_03530	G4N7R4	Magnaporthe_oryzae	reduced_virulence
GME9764_g	44.22	0	PHI:5592	FZC3	G4MUB7	Magnaporthe_oryzae	unaffected_pathogenicity
GME9771_g	55.09	1e-92	PHI:4990	ras3	J5K8H0	Beauveria_bassiana	reduced_virulence
GME9789_g	79.15	0	PHI:2913__PHI:2933	AaNoxB__NoxB	J7H173	Alternaria_alternata	reduced_virulence__loss_of_pathogenicity
GME978_g	80.31	0	PHI:4688	MET6	G4ML75	Magnaporthe_oryzae	loss_of_pathogenicity
GME9790_g	45.13	1e-69	PHI:2837	OXI1	D2SZX7	Cochliobolus_heterostrophus	reduced_virulence
GME9795_g	76.63	4e-146	PHI:685__PHI:2022	BUF__BUF1	Q12634	Magnaporthe_oryzae	loss_of_pathogenicity
GME9796_g	64.57	0	PHI:2506	Amr1	G3F820	Alternaria_brassicicola	increased_virulence_(hypervirulence)
GME9799_g	70.33	0	PHI:2260	PKS1	G8DNT0	Bipolaris_sorokiniana	unaffected_pathogenicity
GME9804_g	41.62	6e-124	PHI:1297	GzAT001	I1RPU1	Fusarium_graminearum	reduced_virulence
GME9805_g	43.18	8e-98	PHI:1566	GzOB006	I1RC95	Fusarium_graminearum	lethal
GME9814_g	59.78	5e-41	PHI:1397	GzC2H060	I1RUQ2	Fusarium_graminearum	unaffected_pathogenicity
GME9827_g	51.66	2e-67	PHI:4644	VPS4	J9VX80	Cryptococcus_neoformans	loss_of_pathogenicity
GME9830_g	47.28	1e-152	PHI:1605	GzOB046	I1S216	Fusarium_graminearum	unaffected_pathogenicity
GME9839_g	88.15	1e-77	PHI:1468	GzCCAAT008	Q4HTT1	Fusarium_graminearum	unaffected_pathogenicity
GME9841_g	52.93	1e-172	PHI:2182	MoAtg4	B6VCT6	Magnaporthe_oryzae	loss_of_pathogenicity
GME9846_g	50.14	6e-111	PHI:1493	GzHMG025	I1RUP7	Fusarium_graminearum	unaffected_pathogenicity
GME9848_g	52.79	0	PHI:1451	GzGH	I1RQL1	Fusarium_graminearum	unaffected_pathogenicity
GME9853_g	64.94	0	PHI:1500	GzHMG032	I1S2F2	Fusarium_graminearum	unaffected_pathogenicity
GME9884_g	45.59	0	PHI:1255	FGSG_06206	I1RQ67	Fusarium_graminearum	unaffected_pathogenicity
GME98_g	47.34	0	PHI:255	FUM1_(FUM5)	Q9Y8A2	Fusarium_fujikuroi	unaffected_pathogenicity
GME9919_g	52.41	2e-180	PHI:33	PHR1	P43076	Candida_albicans	reduced_virulence
GME9924_g	47.55	3e-76	PHI:2841	CnSEC14-2	F6K8L6	Cryptococcus_neoformans	unaffected_pathogenicity
GME9944_g	45.22	0	PHI:5434	Mero-Bck1	E9EX34	Metarhizium_robertsii	reduced_virulence
GME9949_g	47.61	0	PHI:1447	GzGATA005	I1RUP1	Fusarium_graminearum	unaffected_pathogenicity
GME9956_g	41	0	PHI:2215	BIM1	G4N983	Magnaporthe_oryzae	reduced_virulence

## Sheet: LW.Transcription_Factor.table
Additional file 26: Table S10 Annotation of the CAZy categories, PHI and TF in LW-Hubei isolate.
#Gene_ID	Transcription factor:Family/IPR_define
GME12779_g	Centromere protein B, DNA-binding region:IPR006600:Centromere protein B, DNA-binding region
GME1273_g	Zn2Cys6:IPR007219:Fungal specific transcription factor
GME4472_g	Winged helix repressor DNA-binding:IPR011991:Winged helix repressor DNA-binding
GME11956_g	C2H2 zinc finger:IPR007087:Zinc finger, C2H2-type
GME2995_g	HMG:IPR009071:High mobility group box
GME1596_g	Zinc finger, CCHC-type:IPR001878:Zinc finger, CCHC-type
GME3186_g	Zn2Cys6:IPR001138:Fungal transcriptional regulatory protein, N-terminal
GME8814_g	Zinc finger, GRF-type:IPR010666:Zinc finger, GRF-type
GME6892_g	Zn2Cys6:IPR001138:Fungal transcriptional regulatory protein, N-terminal//Zn2Cys6:IPR007219:Fungal specific transcription factor
GME13465_g	HMG:IPR000637:HMG-I and HMG-Y, DNA-binding
GME9412_g	Helix-turn-helix type 3:IPR001387:Helix-turn-helix type 3//Lambda repressor-like, DNA-binding:IPR010982:Lambda repressor-like, DNA-binding
GME1152_g	bZIP:IPR004827:Basic-leucine zipper (bZIP) transcription factor
GME13735_g	Zn2Cys6:IPR001138:Fungal transcriptional regulatory protein, N-terminal
GME9764_g	Zn2Cys6:IPR001138:Fungal transcriptional regulatory protein, N-terminal//Zn2Cys6:IPR007219:Fungal specific transcription factor
GME13548_g	C2H2 zinc finger:IPR007087:Zinc finger, C2H2-type
GME9034_g	Zn2Cys6:IPR007219:Fungal specific transcription factor
GME11018_g	Winged helix repressor DNA-binding:IPR011991:Winged helix repressor DNA-binding
GME3557_g	Winged helix repressor DNA-binding:IPR011991:Winged helix repressor DNA-binding
GME4088_g	Zn2Cys6:IPR001138:Fungal transcriptional regulatory protein, N-terminal
GME7661_g	C2H2 zinc finger:IPR007087:Zinc finger, C2H2-type
GME6915_g	Winged helix repressor DNA-binding:IPR011991:Winged helix repressor DNA-binding
GME2161_g	bZIP:IPR004827:Basic-leucine zipper (bZIP) transcription factor
GME984_g	Winged helix repressor DNA-binding:IPR011991:Winged helix repressor DNA-binding
GME1956_g	Zn2Cys6:IPR001138:Fungal transcriptional regulatory protein, N-terminal//Zn2Cys6:IPR007219:Fungal specific transcription factor
GME3205_g	Zn2Cys6:IPR007219:Fungal specific transcription factor
GME11588_g	Zn2Cys6:IPR001138:Fungal transcriptional regulatory protein, N-terminal
GME10673_g	Zn2Cys6:IPR007219:Fungal specific transcription factor
GME1505_g	Zinc finger, CCHC-type:IPR001878:Zinc finger, CCHC-type
GME13439_g	Winged helix repressor DNA-binding:IPR011991:Winged helix repressor DNA-binding
GME4730_g	Myb:IPR001005:Myb, DNA-binding//Homeodomain-like:IPR009057:Homeodomain-like
GME5884_g	Zn2Cys6:IPR001138:Fungal transcriptional regulatory protein, N-terminal
GME1939_g	Zn2Cys6:IPR001138:Fungal transcriptional regulatory protein, N-terminal//Zn2Cys6:IPR007219:Fungal specific transcription factor
GME6222_g	APSES:IPR003163:DNA-binding, yeast
GME7607_g	Zn2Cys6:IPR001138:Fungal transcriptional regulatory protein, N-terminal//Zn2Cys6:IPR007219:Fungal specific transcription factor
GME12446_g	C2H2 zinc finger:IPR007087:Zinc finger, C2H2-type
GME6171_g	Winged helix repressor DNA-binding:IPR011991:Winged helix repressor DNA-binding
GME6147_g	C2H2 zinc finger:IPR007087:Zinc finger, C2H2-type
GME1483_g	Winged helix repressor DNA-binding:IPR011991:Winged helix repressor DNA-binding
GME3191_g	Zn2Cys6:IPR001138:Fungal transcriptional regulatory protein, N-terminal//C2H2 zinc finger:IPR007087:Zinc finger, C2H2-type//Zn2Cys6:IPR007219:Fungal specific transcription factor
GME10596_g	Winged helix repressor DNA-binding:IPR011991:Winged helix repressor DNA-binding
GME9541_g	Zn2Cys6:IPR001138:Fungal transcriptional regulatory protein, N-terminal
GME3418_g	Zinc finger, GRF-type:IPR010666:Zinc finger, GRF-type
GME12902_g	Zn2Cys6:IPR001138:Fungal transcriptional regulatory protein, N-terminal//C2H2 zinc finger:IPR007087:Zinc finger, C2H2-type//Zn2Cys6:IPR007219:Fungal specific transcription factor
GME1064_g	C2H2 zinc finger:IPR007087:Zinc finger, C2H2-type
GME6580_g	Zn2Cys6:IPR007219:Fungal specific transcription factor
GME11567_g	Zn2Cys6:IPR001138:Fungal transcriptional regulatory protein, N-terminal
GME8386_g	Negative transcriptional regulator:IPR007396:Negative transcriptional regulator
GME430_g	Zn2Cys6:IPR001138:Fungal transcriptional regulatory protein, N-terminal
GME4896_g	Zn2Cys6:IPR007219:Fungal specific transcription factor
GME2400_g	Forkhead:IPR001766:Fork head transcription factor//Winged helix repressor DNA-binding:IPR011991:Winged helix repressor DNA-binding
GME10802_g	Homeobox:IPR001356:Homeobox//Homeodomain-like:IPR009057:Homeodomain-like
GME11583_g	Zn2Cys6:IPR001138:Fungal transcriptional regulatory protein, N-terminal
GME9846_g	HMG:IPR009071:High mobility group box
GME2527_g	Zn2Cys6:IPR007219:Fungal specific transcription factor
GME9559_g	Zn2Cys6:IPR001138:Fungal transcriptional regulatory protein, N-terminal
GME12242_g	Zn2Cys6:IPR007219:Fungal specific transcription factor
GME5034_g	C2H2 zinc finger:IPR007087:Zinc finger, C2H2-type
GME661_g	C2H2 zinc finger:IPR007087:Zinc finger, C2H2-type
GME11614_g	Winged helix repressor DNA-binding:IPR011991:Winged helix repressor DNA-binding
GME13296_g	Zn2Cys6:IPR001138:Fungal transcriptional regulatory protein, N-terminal
GME12302_g	Zinc finger, Rad18-type putative:IPR006642:Zinc finger, Rad18-type putative
GME10114_g	Zn2Cys6:IPR001138:Fungal transcriptional regulatory protein, N-terminal//Zn2Cys6:IPR007219:Fungal specific transcription factor
GME8320_g	HMG:IPR009071:High mobility group box
GME7469_g	C2H2 zinc finger:IPR007087:Zinc finger, C2H2-type
GME7302_g	Zinc finger, CCHC-type:IPR001878:Zinc finger, CCHC-type
GME13558_g	Homeodomain-like:IPR009057:Homeodomain-like
GME6073_g	C2H2 zinc finger:IPR007087:Zinc finger, C2H2-type
GME11918_g	Winged helix repressor DNA-binding:IPR011991:Winged helix repressor DNA-binding
GME7442_g	Zn2Cys6:IPR001138:Fungal transcriptional regulatory protein, N-terminal//Zn2Cys6:IPR007219:Fungal specific transcription factor
GME7003_g	Homeodomain-like:IPR009057:Homeodomain-like
GME2971_g	Zn2Cys6:IPR007219:Fungal specific transcription factor
GME1464_g	Zn2Cys6:IPR007219:Fungal specific transcription factor
GME13030_g	Zn2Cys6:IPR007219:Fungal specific transcription factor
GME979_g	Winged helix repressor DNA-binding:IPR011991:Winged helix repressor DNA-binding
GME8900_g	Bromodomain transcription factor:IPR006565:Bromodomain transcription factor
GME9259_g	Zn2Cys6:IPR001138:Fungal transcriptional regulatory protein, N-terminal//Zn2Cys6:IPR007219:Fungal specific transcription factor
GME8836_g	Winged helix repressor DNA-binding:IPR011991:Winged helix repressor DNA-binding
GME4186_g	C2H2 zinc finger:IPR007087:Zinc finger, C2H2-type
GME5721_g	Myb:IPR001005:Myb, DNA-binding//Homeodomain-like:IPR009057:Homeodomain-like
GME5478_g	C2H2 zinc finger:IPR007087:Zinc finger, C2H2-type
GME1663_g	Zn2Cys6:IPR001138:Fungal transcriptional regulatory protein, N-terminal//Zn2Cys6:IPR007219:Fungal specific transcription factor
GME10027_g	Zn2Cys6:IPR001138:Fungal transcriptional regulatory protein, N-terminal
GME5044_g	Zn2Cys6:IPR001138:Fungal transcriptional regulatory protein, N-terminal//Zn2Cys6:IPR007219:Fungal specific transcription factor
GME2340_g	Zn2Cys6:IPR001138:Fungal transcriptional regulatory protein, N-terminal//Zn2Cys6:IPR007219:Fungal specific transcription factor
GME8723_g	C2H2 zinc finger:IPR007087:Zinc finger, C2H2-type//Zn2Cys6:IPR007219:Fungal specific transcription factor
GME12401_g	Zn2Cys6:IPR001138:Fungal transcriptional regulatory protein, N-terminal
GME11357_g	Zn2Cys6:IPR001138:Fungal transcriptional regulatory protein, N-terminal//Zn2Cys6:IPR007219:Fungal specific transcription factor
GME10605_g	Zn2Cys6:IPR001138:Fungal transcriptional regulatory protein, N-terminal
GME12725_g	C2H2 zinc finger:IPR007087:Zinc finger, C2H2-type
GME6513_g	Zn2Cys6:IPR001138:Fungal transcriptional regulatory protein, N-terminal//Zn2Cys6:IPR007219:Fungal specific transcription factor
GME13632_g	Zn2Cys6:IPR001138:Fungal transcriptional regulatory protein, N-terminal//Zn2Cys6:IPR007219:Fungal specific transcription factor
GME1321_g	Zn2Cys6:IPR001138:Fungal transcriptional regulatory protein, N-terminal//Zn2Cys6:IPR007219:Fungal specific transcription factor
GME2031_g	Zn2Cys6:IPR001138:Fungal transcriptional regulatory protein, N-terminal//Homeobox:IPR001356:Homeobox//Centromere protein B, DNA-binding region:IPR006600:Centromere protein B, DNA-binding region//C2H2 zinc finger:IPR007087:Zinc finger, C2H2-type//Homeodomain-like:IPR009057:Homeodomain-like
GME8533_g	Zn2Cys6:IPR001138:Fungal transcriptional regulatory protein, N-terminal//Zn2Cys6:IPR007219:Fungal specific transcription factor
GME806_g	Winged helix repressor DNA-binding:IPR011991:Winged helix repressor DNA-binding
GME873_g	Homeobox:IPR001356:Homeobox//Centromere protein B, DNA-binding region:IPR006600:Centromere protein B, DNA-binding region//C2H2 zinc finger:IPR007087:Zinc finger, C2H2-type//Homeodomain-like:IPR009057:Homeodomain-like
GME1861_g	Zn2Cys6:IPR001138:Fungal transcriptional regulatory protein, N-terminal//Zn2Cys6:IPR007219:Fungal specific transcription factor
GME11222_g	HMG:IPR009071:High mobility group box
GME5855_g	Zn2Cys6:IPR001138:Fungal transcriptional regulatory protein, N-terminal
GME3170_g	Myb:IPR001005:Myb, DNA-binding//Homeodomain-like:IPR009057:Homeodomain-like
GME828_g	C2H2 zinc finger:IPR007087:Zinc finger, C2H2-type
GME11387_g	Zn2Cys6:IPR001138:Fungal transcriptional regulatory protein, N-terminal
GME12824_g	Winged helix repressor DNA-binding:IPR011991:Winged helix repressor DNA-binding
GME3577_g	C2H2 zinc finger:IPR007087:Zinc finger, C2H2-type
GME13651_g	Homeobox:IPR001356:Homeobox//Homeodomain-like:IPR009057:Homeodomain-like
GME13526_g	Winged helix repressor DNA-binding:IPR011991:Winged helix repressor DNA-binding
GME1800_g	APSES:IPR003163:DNA-binding, yeast
GME9290_g	Zn2Cys6:IPR001138:Fungal transcriptional regulatory protein, N-terminal//Zn2Cys6:IPR007219:Fungal specific transcription factor
GME13266_g	Winged helix repressor DNA-binding:IPR011991:Winged helix repressor DNA-binding
GME7377_g	Zn2Cys6:IPR001138:Fungal transcriptional regulatory protein, N-terminal
GME7647_g	Zn2Cys6:IPR001138:Fungal transcriptional regulatory protein, N-terminal
GME11462_g	C2H2 zinc finger:IPR007087:Zinc finger, C2H2-type
GME11057_g	Zn2Cys6:IPR007219:Fungal specific transcription factor
GME10939_g	Zn2Cys6:IPR001138:Fungal transcriptional regulatory protein, N-terminal//Zn2Cys6:IPR007219:Fungal specific transcription factor
GME11977_g	Zn2Cys6:IPR001138:Fungal transcriptional regulatory protein, N-terminal//Zn2Cys6:IPR007219:Fungal specific transcription factor
GME12832_g	Zn2Cys6:IPR001138:Fungal transcriptional regulatory protein, N-terminal
GME2412_g	Zn2Cys6:IPR007219:Fungal specific transcription factor
GME4194_g	Myb:IPR001005:Myb, DNA-binding//Homeodomain-like:IPR009057:Homeodomain-like
GME8224_g	Myb:IPR001005:Myb, DNA-binding//Homeodomain-like:IPR009057:Homeodomain-like
GME11606_g	Winged helix repressor DNA-binding:IPR011991:Winged helix repressor DNA-binding
GME7740_g	Zn2Cys6:IPR001138:Fungal transcriptional regulatory protein, N-terminal
GME9060_g	Zn2Cys6:IPR001138:Fungal transcriptional regulatory protein, N-terminal//Zn2Cys6:IPR007219:Fungal specific transcription factor
GME5943_g	Zn2Cys6:IPR001138:Fungal transcriptional regulatory protein, N-terminal
GME11295_g	Zn2Cys6:IPR001138:Fungal transcriptional regulatory protein, N-terminal
GME13514_g	Zn2Cys6:IPR001138:Fungal transcriptional regulatory protein, N-terminal//Zn2Cys6:IPR007219:Fungal specific transcription factor
GME4116_g	C2H2 zinc finger:IPR007087:Zinc finger, C2H2-type
GME9219_g	Winged helix repressor DNA-binding:IPR011991:Winged helix repressor DNA-binding
GME1257_g	C2H2 zinc finger:IPR007087:Zinc finger, C2H2-type
GME2896_g	Zn2Cys6:IPR001138:Fungal transcriptional regulatory protein, N-terminal
GME4993_g	C2H2 zinc finger:IPR007087:Zinc finger, C2H2-type//Zn2Cys6:IPR007219:Fungal specific transcription factor
GME13292_g	Grainyhead/CP2:IPR007604:CP2 transcription factor
GME11575_g	Winged helix repressor DNA-binding:IPR011991:Winged helix repressor DNA-binding
GME11238_g	C2H2 zinc finger:IPR007087:Zinc finger, C2H2-type
GME11144_g	Zn2Cys6:IPR007219:Fungal specific transcription factor
GME14027_g	bZIP:IPR004827:Basic-leucine zipper (bZIP) transcription factor
GME5444_g	Zn2Cys6:IPR001138:Fungal transcriptional regulatory protein, N-terminal//Zn2Cys6:IPR007219:Fungal specific transcription factor
GME9814_g	C2H2 zinc finger:IPR007087:Zinc finger, C2H2-type
GME8148_g	Zn2Cys6:IPR001138:Fungal transcriptional regulatory protein, N-terminal
GME8088_g	Zn2Cys6:IPR001138:Fungal transcriptional regulatory protein, N-terminal
GME8057_g	AT-rich interaction region:IPR001606:AT-rich interaction region//RFX DNA-binding domain:IPR003150:DNA-binding RFX
GME11221_g	APSES:IPR003163:DNA-binding, yeast
GME6379_g	Winged helix repressor DNA-binding:IPR011991:Winged helix repressor DNA-binding
GME4588_g	RFX DNA-binding domain:IPR003150:DNA-binding RFX//Winged helix repressor DNA-binding:IPR011991:Winged helix repressor DNA-binding
GME13839_g	Zinc finger, PARP-type:IPR001510:Zinc finger, PARP-type
GME7311_g	Zn2Cys6:IPR001138:Fungal transcriptional regulatory protein, N-terminal//Zn2Cys6:IPR007219:Fungal specific transcription factor
GME11706_g	Zn2Cys6:IPR001138:Fungal transcriptional regulatory protein, N-terminal//Zn2Cys6:IPR007219:Fungal specific transcription factor
GME8628_g	Transcription factor TFIIS:IPR001222:Transcription factor TFIIS
GME7241_g	APSES:IPR003163:DNA-binding, yeast
GME7287_g	Zn2Cys6:IPR001138:Fungal transcriptional regulatory protein, N-terminal
GME13356_g	Zn2Cys6:IPR001138:Fungal transcriptional regulatory protein, N-terminal//Zn2Cys6:IPR007219:Fungal specific transcription factor
GME11467_g	Winged helix repressor DNA-binding:IPR011991:Winged helix repressor DNA-binding
GME7369_g	Zn2Cys6:IPR001138:Fungal transcriptional regulatory protein, N-terminal
GME6053_g	Zn2Cys6:IPR001138:Fungal transcriptional regulatory protein, N-terminal
GME12337_g	Winged helix repressor DNA-binding:IPR011991:Winged helix repressor DNA-binding
GME11081_g	Winged helix repressor DNA-binding:IPR011991:Winged helix repressor DNA-binding
GME809_g	SART1:IPR005011:SART-1 protein
GME6105_g	Zn2Cys6:IPR007219:Fungal specific transcription factor
GME8650_g	C2H2 zinc finger:IPR007087:Zinc finger, C2H2-type
GME6143_g	Zn2Cys6:IPR001138:Fungal transcriptional regulatory protein, N-terminal
GME8489_g	C2H2 zinc finger:IPR007087:Zinc finger, C2H2-type
GME12116_g	bZIP:IPR004827:Basic-leucine zipper (bZIP) transcription factor
GME4452_g	Zn2Cys6:IPR001138:Fungal transcriptional regulatory protein, N-terminal
GME11995_g	Zn2Cys6:IPR001138:Fungal transcriptional regulatory protein, N-terminal//Zn2Cys6:IPR007219:Fungal specific transcription factor
GME8976_g	Zn2Cys6:IPR007219:Fungal specific transcription factor
GME4435_g	Zn2Cys6:IPR007219:Fungal specific transcription factor
GME2463_g	Zn2Cys6:IPR001138:Fungal transcriptional regulatory protein, N-terminal
GME6724_g	Homeodomain-like:IPR009057:Homeodomain-like
GME4296_g	Forkhead:IPR001766:Fork head transcription factor//Winged helix repressor DNA-binding:IPR011991:Winged helix repressor DNA-binding
GME863_g	C2H2 zinc finger:IPR007087:Zinc finger, C2H2-type
GME7290_g	Zn2Cys6:IPR001138:Fungal transcriptional regulatory protein, N-terminal//Zn2Cys6:IPR007219:Fungal specific transcription factor
GME5031_g	Zn2Cys6:IPR001138:Fungal transcriptional regulatory protein, N-terminal
GME3229_g	Zn2Cys6:IPR001138:Fungal transcriptional regulatory protein, N-terminal
GME1166_g	Winged helix repressor DNA-binding:IPR011991:Winged helix repressor DNA-binding
GME6950_g	Zn2Cys6:IPR007219:Fungal specific transcription factor
GME2327_g	Homeobox:IPR001356:Homeobox//Homeodomain-like:IPR009057:Homeodomain-like
GME6459_g	Zn2Cys6:IPR001138:Fungal transcriptional regulatory protein, N-terminal
GME12637_g	Zn2Cys6:IPR007219:Fungal specific transcription factor
GME12939_g	Homeodomain-like:IPR009057:Homeodomain-like
GME9120_g	Zn2Cys6:IPR001138:Fungal transcriptional regulatory protein, N-terminal//Zn2Cys6:IPR007219:Fungal specific transcription factor
GME7636_g	Zn2Cys6:IPR001138:Fungal transcriptional regulatory protein, N-terminal
GME8837_g	Winged helix repressor DNA-binding:IPR011991:Winged helix repressor DNA-binding
GME11913_g	Zn2Cys6:IPR001138:Fungal transcriptional regulatory protein, N-terminal
GME8706_g	Zn2Cys6:IPR007219:Fungal specific transcription factor
GME11477_g	C2H2 zinc finger:IPR007087:Zinc finger, C2H2-type//Zn2Cys6:IPR007219:Fungal specific transcription factor
GME12864_g	C2H2 zinc finger:IPR007087:Zinc finger, C2H2-type
GME7690_g	TEA/ATTS:IPR000818:TEA/ATTS
GME6690_g	Zn2Cys6:IPR007219:Fungal specific transcription factor
GME2372_g	Zn2Cys6:IPR001138:Fungal transcriptional regulatory protein, N-terminal//Zn2Cys6:IPR007219:Fungal specific transcription factor
GME7888_g	Zinc finger, MIZ-type:IPR004181:Zinc finger, MIZ-type
GME10387_g	Zn2Cys6:IPR001138:Fungal transcriptional regulatory protein, N-terminal
GME5440_g	C2H2 zinc finger:IPR007087:Zinc finger, C2H2-type
GME8305_g	Winged helix repressor DNA-binding:IPR011991:Winged helix repressor DNA-binding
GME11031_g	Zn2Cys6:IPR001138:Fungal transcriptional regulatory protein, N-terminal//Zn2Cys6:IPR007219:Fungal specific transcription factor
GME8448_g	Zn2Cys6:IPR007219:Fungal specific transcription factor
GME9650_g	HMG:IPR009071:High mobility group box
GME2051_g	C2H2 zinc finger:IPR007087:Zinc finger, C2H2-type
GME3852_g	Zn2Cys6:IPR001138:Fungal transcriptional regulatory protein, N-terminal
GME13207_g	Zn2Cys6:IPR001138:Fungal transcriptional regulatory protein, N-terminal//Zn2Cys6:IPR007219:Fungal specific transcription factor
GME5720_g	Winged helix repressor DNA-binding:IPR011991:Winged helix repressor DNA-binding
GME2130_g	Zn2Cys6:IPR001138:Fungal transcriptional regulatory protein, N-terminal
GME8651_g	C2H2 zinc finger:IPR007087:Zinc finger, C2H2-type
GME13789_g	Heteromeric CCAAT factors:IPR003958:Transcription factor CBF/NF-Y/archaeal histone
GME8236_g	Winged helix repressor DNA-binding:IPR011991:Winged helix repressor DNA-binding
GME11231_g	C2H2 zinc finger:IPR007087:Zinc finger, C2H2-type
GME6483_g	Forkhead:IPR001766:Fork head transcription factor//Winged helix repressor DNA-binding:IPR011991:Winged helix repressor DNA-binding
GME3906_g	Zn2Cys6:IPR001138:Fungal transcriptional regulatory protein, N-terminal//Zn2Cys6:IPR007219:Fungal specific transcription factor
GME10088_g	Zn2Cys6:IPR001138:Fungal transcriptional regulatory protein, N-terminal
GME7363_g	Homeodomain-like:IPR009057:Homeodomain-like
GME3762_g	Zn2Cys6:IPR001138:Fungal transcriptional regulatory protein, N-terminal//Zn2Cys6:IPR007219:Fungal specific transcription factor
GME6656_g	Zinc finger, BED-type predicted:IPR003656:Zinc finger, BED-type predicted//C2H2 zinc finger:IPR007087:Zinc finger, C2H2-type
GME1297_g	Zn2Cys6:IPR001138:Fungal transcriptional regulatory protein, N-terminal
GME12973_g	Zn2Cys6:IPR001138:Fungal transcriptional regulatory protein, N-terminal//Zn2Cys6:IPR007219:Fungal specific transcription factor
GME5639_g	C2H2 zinc finger:IPR007087:Zinc finger, C2H2-type
GME9246_g	Zn2Cys6:IPR001138:Fungal transcriptional regulatory protein, N-terminal
GME7547_g	HMG:IPR009071:High mobility group box
GME1414_g	Zn2Cys6:IPR007219:Fungal specific transcription factor
GME13128_g	Winged helix repressor DNA-binding:IPR011991:Winged helix repressor DNA-binding
GME586_g	Zn2Cys6:IPR007219:Fungal specific transcription factor
GME9471_g	C2H2 zinc finger:IPR007087:Zinc finger, C2H2-type
GME1281_g	C2H2 zinc finger:IPR007087:Zinc finger, C2H2-type
GME7566_g	C2H2 zinc finger:IPR007087:Zinc finger, C2H2-type
GME9704_g	Zn2Cys6:IPR007219:Fungal specific transcription factor
GME13404_g	Bromodomain transcription factor:IPR006565:Bromodomain transcription factor
GME8785_g	C2H2 zinc finger:IPR007087:Zinc finger, C2H2-type
GME3472_g	Myb:IPR001005:Myb, DNA-binding//Homeodomain-like:IPR009057:Homeodomain-like
GME7892_g	Zinc finger, DHHC-type:IPR001594:Zinc finger, DHHC-type
GME4341_g	Zn2Cys6:IPR001138:Fungal transcriptional regulatory protein, N-terminal//Zn2Cys6:IPR007219:Fungal specific transcription factor
GME7891_g	Homeodomain-like:IPR009057:Homeodomain-like
GME10627_g	C2H2 zinc finger:IPR007087:Zinc finger, C2H2-type
GME9857_g	Winged helix repressor DNA-binding:IPR011991:Winged helix repressor DNA-binding
GME12080_g	Zn2Cys6:IPR001138:Fungal transcriptional regulatory protein, N-terminal
GME7004_g	Homeodomain-like:IPR009057:Homeodomain-like
GME9654_g	C2H2 zinc finger:IPR007087:Zinc finger, C2H2-type//Zn2Cys6:IPR007219:Fungal specific transcription factor
GME8175_g	Zn2Cys6:IPR001138:Fungal transcriptional regulatory protein, N-terminal//Zn2Cys6:IPR007219:Fungal specific transcription factor
GME541_g	Zn2Cys6:IPR001138:Fungal transcriptional regulatory protein, N-terminal
GME3002_g	bZIP:IPR004827:Basic-leucine zipper (bZIP) transcription factor
GME4949_g	Centromere protein B, DNA-binding region:IPR006600:Centromere protein B, DNA-binding region//Homeodomain-like:IPR009057:Homeodomain-like
GME5169_g	Zn2Cys6:IPR007219:Fungal specific transcription factor
GME10719_g	Winged helix repressor DNA-binding:IPR011991:Winged helix repressor DNA-binding
GME6506_g	Zn2Cys6:IPR001138:Fungal transcriptional regulatory protein, N-terminal//Zn2Cys6:IPR007219:Fungal specific transcription factor
GME13703_g	Zn2Cys6:IPR001138:Fungal transcriptional regulatory protein, N-terminal
GME13060_g	Winged helix repressor DNA-binding:IPR011991:Winged helix repressor DNA-binding
GME9308_g	C2H2 zinc finger:IPR007087:Zinc finger, C2H2-type
GME7532_g	GATA type zinc finger:IPR000679:Zinc finger, GATA-type
GME4016_g	bZIP:IPR004827:Basic-leucine zipper (bZIP) transcription factor
GME12682_g	Zinc finger, CCHC-type:IPR001878:Zinc finger, CCHC-type
GME8521_g	Winged helix repressor DNA-binding:IPR011991:Winged helix repressor DNA-binding
GME10431_g	Homeodomain-like:IPR009057:Homeodomain-like
GME12195_g	Winged helix repressor DNA-binding:IPR011991:Winged helix repressor DNA-binding
GME1396_g	Zn2Cys6:IPR001138:Fungal transcriptional regulatory protein, N-terminal//Zn2Cys6:IPR007219:Fungal specific transcription factor
GME12033_g	Zn2Cys6:IPR001138:Fungal transcriptional regulatory protein, N-terminal
GME6599_g	Myb:IPR001005:Myb, DNA-binding//Homeodomain-like:IPR009057:Homeodomain-like
GME11335_g	Zn2Cys6:IPR001138:Fungal transcriptional regulatory protein, N-terminal//Zn2Cys6:IPR007219:Fungal specific transcription factor
GME13145_g	C2H2 zinc finger:IPR007087:Zinc finger, C2H2-type
GME1049_g	Zn2Cys6:IPR001138:Fungal transcriptional regulatory protein, N-terminal//Zn2Cys6:IPR007219:Fungal specific transcription factor
GME407_g	Zn2Cys6:IPR001138:Fungal transcriptional regulatory protein, N-terminal
GME6130_g	Zn2Cys6:IPR007219:Fungal specific transcription factor
GME10158_g	Zn2Cys6:IPR001138:Fungal transcriptional regulatory protein, N-terminal//Zn2Cys6:IPR007219:Fungal specific transcription factor
GME8086_g	Winged helix repressor DNA-binding:IPR011991:Winged helix repressor DNA-binding
GME9627_g	Forkhead:IPR001766:Fork head transcription factor//Winged helix repressor DNA-binding:IPR011991:Winged helix repressor DNA-binding
GME3586_g	Winged helix repressor DNA-binding:IPR011991:Winged helix repressor DNA-binding
GME343_g	Zn2Cys6:IPR001138:Fungal transcriptional regulatory protein, N-terminal
GME3808_g	Winged helix repressor DNA-binding:IPR011991:Winged helix repressor DNA-binding
GME4349_g	Zn2Cys6:IPR001138:Fungal transcriptional regulatory protein, N-terminal
GME6433_g	Zn2Cys6:IPR001138:Fungal transcriptional regulatory protein, N-terminal//Zn2Cys6:IPR007219:Fungal specific transcription factor
GME10592_g	Zn2Cys6:IPR001138:Fungal transcriptional regulatory protein, N-terminal//Zn2Cys6:IPR007219:Fungal specific transcription factor
GME3555_g	Winged helix repressor DNA-binding:IPR011991:Winged helix repressor DNA-binding
GME10374_g	HMG:IPR009071:High mobility group box
GME3572_g	Winged helix repressor DNA-binding:IPR011991:Winged helix repressor DNA-binding
GME11572_g	SGT1:IPR010770:SGT1
GME6765_g	Zn2Cys6:IPR001138:Fungal transcriptional regulatory protein, N-terminal
GME7785_g	Zn2Cys6:IPR001138:Fungal transcriptional regulatory protein, N-terminal//Zn2Cys6:IPR007219:Fungal specific transcription factor
GME2574_g	Winged helix repressor DNA-binding:IPR011991:Winged helix repressor DNA-binding
GME1840_g	GATA type zinc finger:IPR000679:Zinc finger, GATA-type
GME4136_g	Zinc finger, CCHC-type:IPR001878:Zinc finger, CCHC-type
GME12885_g	C2H2 zinc finger:IPR007087:Zinc finger, C2H2-type
GME13253_g	bZIP:IPR004827:Basic-leucine zipper (bZIP) transcription factor
GME4685_g	C2H2 zinc finger:IPR007087:Zinc finger, C2H2-type
GME8410_g	Zn2Cys6:IPR001138:Fungal transcriptional regulatory protein, N-terminal//Zn2Cys6:IPR007219:Fungal specific transcription factor
GME12396_g	C2H2 zinc finger:IPR007087:Zinc finger, C2H2-type
GME13844_g	Winged helix repressor DNA-binding:IPR011991:Winged helix repressor DNA-binding
GME11686_g	C2H2 zinc finger:IPR007087:Zinc finger, C2H2-type//Zn2Cys6:IPR007219:Fungal specific transcription factor
GME5143_g	C2H2 zinc finger:IPR007087:Zinc finger, C2H2-type
GME5876_g	Zn2Cys6:IPR001138:Fungal transcriptional regulatory protein, N-terminal
GME8029_g	bZIP:IPR004827:Basic-leucine zipper (bZIP) transcription factor
GME7768_g	Homeodomain-like:IPR009057:Homeodomain-like
GME9029_g	Zn2Cys6:IPR001138:Fungal transcriptional regulatory protein, N-terminal//Zn2Cys6:IPR007219:Fungal specific transcription factor
GME1478_g	Zn2Cys6:IPR001138:Fungal transcriptional regulatory protein, N-terminal
GME3720_g	Winged helix repressor DNA-binding:IPR011991:Winged helix repressor DNA-binding
GME6905_g	GATA type zinc finger:IPR000679:Zinc finger, GATA-type
GME30_g	C2H2 zinc finger:IPR007087:Zinc finger, C2H2-type
GME9864_g	Winged helix repressor DNA-binding:IPR011991:Winged helix repressor DNA-binding
GME1367_g	Zn2Cys6:IPR007219:Fungal specific transcription factor
GME8368_g	Zn2Cys6:IPR001138:Fungal transcriptional regulatory protein, N-terminal//Zn2Cys6:IPR007219:Fungal specific transcription factor
GME2170_g	Zinc finger, CCHC-type:IPR001878:Zinc finger, CCHC-type
GME7161_g	Winged helix repressor DNA-binding:IPR011991:Winged helix repressor DNA-binding
GME12648_g	Zn2Cys6:IPR001138:Fungal transcriptional regulatory protein, N-terminal
GME7175_g	Zinc finger, Rad18-type putative:IPR006642:Zinc finger, Rad18-type putative//C2H2 zinc finger:IPR007087:Zinc finger, C2H2-type
GME1994_g	Zinc finger, CCHC-type:IPR001878:Zinc finger, CCHC-type
GME3384_g	C2H2 zinc finger:IPR007087:Zinc finger, C2H2-type
GME11207_g	Zn2Cys6:IPR007219:Fungal specific transcription factor
GME13845_g	Winged helix repressor DNA-binding:IPR011991:Winged helix repressor DNA-binding
GME13259_g	Zn2Cys6:IPR007219:Fungal specific transcription factor
GME13070_g	Homeodomain-like:IPR009057:Homeodomain-like
GME11754_g	Zn2Cys6:IPR001138:Fungal transcriptional regulatory protein, N-terminal//Zn2Cys6:IPR007219:Fungal specific transcription factor
GME2540_g	Zn2Cys6:IPR001138:Fungal transcriptional regulatory protein, N-terminal
GME8740_g	Zn2Cys6:IPR001138:Fungal transcriptional regulatory protein, N-terminal
GME1234_g	Winged helix repressor DNA-binding:IPR011991:Winged helix repressor DNA-binding
GME13612_g	Zn2Cys6:IPR001138:Fungal transcriptional regulatory protein, N-terminal//Zn2Cys6:IPR007219:Fungal specific transcription factor
GME2775_g	Zn2Cys6:IPR001138:Fungal transcriptional regulatory protein, N-terminal//Zn2Cys6:IPR007219:Fungal specific transcription factor
GME7753_g	Zn2Cys6:IPR001138:Fungal transcriptional regulatory protein, N-terminal//Zn2Cys6:IPR007219:Fungal specific transcription factor
GME710_g	DDT:IPR004022:DDT
GME5986_g	Winged helix repressor DNA-binding:IPR011991:Winged helix repressor DNA-binding
GME6563_g	APSES:IPR003163:DNA-binding, yeast
GME8003_g	Winged helix repressor DNA-binding:IPR011991:Winged helix repressor DNA-binding
GME11304_g	MADS-box:IPR002100:Transcription factor, MADS-box
GME7881_g	Zn2Cys6:IPR007219:Fungal specific transcription factor
GME264_g	Zn2Cys6:IPR001138:Fungal transcriptional regulatory protein, N-terminal
GME5812_g	Zn2Cys6:IPR001138:Fungal transcriptional regulatory protein, N-terminal
GME5976_g	Zn2Cys6:IPR001138:Fungal transcriptional regulatory protein, N-terminal
GME7343_g	Winged helix repressor DNA-binding:IPR011991:Winged helix repressor DNA-binding
GME3305_g	C2H2 zinc finger:IPR007087:Zinc finger, C2H2-type
GME473_g	Zn2Cys6:IPR001138:Fungal transcriptional regulatory protein, N-terminal
GME11252_g	Zn2Cys6:IPR007219:Fungal specific transcription factor
GME7439_g	C2H2 zinc finger:IPR007087:Zinc finger, C2H2-type
GME12654_g	bZIP:IPR004827:Basic-leucine zipper (bZIP) transcription factor
GME2212_g	Zinc finger, DHHC-type:IPR001594:Zinc finger, DHHC-type
GME12618_g	ssDNA-binding transcriptional regulator:IPR009044:ssDNA-binding transcriptional regulator
GME1827_g	C2H2 zinc finger:IPR007087:Zinc finger, C2H2-type
GME1846_g	Zn2Cys6:IPR007219:Fungal specific transcription factor
GME744_g	Zn2Cys6:IPR001138:Fungal transcriptional regulatory protein, N-terminal
GME13442_g	bZIP:IPR004827:Basic-leucine zipper (bZIP) transcription factor
GME9582_g	Winged helix repressor DNA-binding:IPR011991:Winged helix repressor DNA-binding
GME11812_g	Bromodomain transcription factor:IPR006565:Bromodomain transcription factor
GME13233_g	Homeobox:IPR001356:Homeobox//Homeodomain-like:IPR009057:Homeodomain-like
GME3087_g	Zn2Cys6:IPR007219:Fungal specific transcription factor
GME3908_g	Zn2Cys6:IPR007219:Fungal specific transcription factor
GME2096_g	Myb:IPR001005:Myb, DNA-binding//Homeodomain-like:IPR009057:Homeodomain-like
GME13423_g	Zn2Cys6:IPR001138:Fungal transcriptional regulatory protein, N-terminal
GME3700_g	Zn2Cys6:IPR001138:Fungal transcriptional regulatory protein, N-terminal
GME8481_g	MADS-box:IPR002100:Transcription factor, MADS-box
GME10480_g	Homeodomain-like:IPR009057:Homeodomain-like
GME5688_g	Zn2Cys6:IPR001138:Fungal transcriptional regulatory protein, N-terminal//Zn2Cys6:IPR007219:Fungal specific transcription factor
GME2614_g	Zn2Cys6:IPR001138:Fungal transcriptional regulatory protein, N-terminal
GME8492_g	Heteromeric CCAAT factors:IPR001289:CCAAT-binding transcription factor, subunit B
GME11536_g	Zn2Cys6:IPR007219:Fungal specific transcription factor
GME4223_g	Myb:IPR001005:Myb, DNA-binding//Homeodomain-like:IPR009057:Homeodomain-like
GME1783_g	Winged helix repressor DNA-binding:IPR011991:Winged helix repressor DNA-binding
GME4271_g	Zn2Cys6:IPR001138:Fungal transcriptional regulatory protein, N-terminal//Zn2Cys6:IPR007219:Fungal specific transcription factor
GME8191_g	Zinc finger, CCHC-type:IPR001878:Zinc finger, CCHC-type
GME13185_g	C2H2 zinc finger:IPR007087:Zinc finger, C2H2-type
GME2048_g	p53-like transcription factor:IPR008967:p53-like transcription factor, DNA-binding
GME2405_g	Transcription factor TFIIS:IPR001222:Transcription factor TFIIS
GME9804_g	AT-rich interaction region:IPR001606:AT-rich interaction region
GME8769_g	Zinc finger, DHHC-type:IPR001594:Zinc finger, DHHC-type
GME851_g	Zn2Cys6:IPR001138:Fungal transcriptional regulatory protein, N-terminal//Zn2Cys6:IPR007219:Fungal specific transcription factor
GME2243_g	Zn2Cys6:IPR001138:Fungal transcriptional regulatory protein, N-terminal//Zn2Cys6:IPR007219:Fungal specific transcription factor
GME75_g	Zn2Cys6:IPR001138:Fungal transcriptional regulatory protein, N-terminal
GME5512_g	Zn2Cys6:IPR001138:Fungal transcriptional regulatory protein, N-terminal
GME8397_g	Myb:IPR001005:Myb, DNA-binding//Homeodomain-like:IPR009057:Homeodomain-like
GME13663_g	Zn2Cys6:IPR001138:Fungal transcriptional regulatory protein, N-terminal//Zn2Cys6:IPR007219:Fungal specific transcription factor
GME5274_g	Zn2Cys6:IPR001138:Fungal transcriptional regulatory protein, N-terminal
GME5321_g	C2H2 zinc finger:IPR007087:Zinc finger, C2H2-type
GME13738_g	bZIP:IPR004827:Basic-leucine zipper (bZIP) transcription factor
GME3899_g	HMG:IPR000637:HMG-I and HMG-Y, DNA-binding//Zn2Cys6:IPR001138:Fungal transcriptional regulatory protein, N-terminal
GME11950_g	Homeobox:IPR001356:Homeobox//Homeodomain-like:IPR009057:Homeodomain-like
GME8195_g	bZIP:IPR004827:Basic-leucine zipper (bZIP) transcription factor
GME4465_g	Winged helix repressor DNA-binding:IPR011991:Winged helix repressor DNA-binding
GME8209_g	Zinc finger, DHHC-type:IPR001594:Zinc finger, DHHC-type
GME174_g	Homeodomain-like:IPR009057:Homeodomain-like
GME5142_g	Helix-turn-helix type 3:IPR001387:Helix-turn-helix type 3//Lambda repressor-like, DNA-binding:IPR010982:Lambda repressor-like, DNA-binding
GME12617_g	Zn2Cys6:IPR001138:Fungal transcriptional regulatory protein, N-terminal//Zn2Cys6:IPR007219:Fungal specific transcription factor
GME6925_g	Zn2Cys6:IPR007219:Fungal specific transcription factor
GME8822_g	C2H2 zinc finger:IPR007087:Zinc finger, C2H2-type
GME10417_g	Winged helix repressor DNA-binding:IPR011991:Winged helix repressor DNA-binding
GME7182_g	Winged helix repressor DNA-binding:IPR011991:Winged helix repressor DNA-binding
GME5139_g	Zinc finger, DHHC-type:IPR001594:Zinc finger, DHHC-type
GME934_g	Winged helix repressor DNA-binding:IPR011991:Winged helix repressor DNA-binding
GME11724_g	Zn2Cys6:IPR001138:Fungal transcriptional regulatory protein, N-terminal//Zn2Cys6:IPR007219:Fungal specific transcription factor
GME95_g	Zn2Cys6:IPR001138:Fungal transcriptional regulatory protein, N-terminal
GME2826_g	Zinc finger, Rad18-type putative:IPR006642:Zinc finger, Rad18-type putative
GME5451_g	Winged helix repressor DNA-binding:IPR011991:Winged helix repressor DNA-binding
GME10078_g	Heteromeric CCAAT factors:IPR003958:Transcription factor CBF/NF-Y/archaeal histone
GME1197_g	Negative transcriptional regulator:IPR007396:Negative transcriptional regulator
GME10018_g	Zn2Cys6:IPR001138:Fungal transcriptional regulatory protein, N-terminal//C2H2 zinc finger:IPR007087:Zinc finger, C2H2-type//Zn2Cys6:IPR007219:Fungal specific transcription factor
GME2139_g	Winged helix repressor DNA-binding:IPR011991:Winged helix repressor DNA-binding
GME3798_g	Zn2Cys6:IPR001138:Fungal transcriptional regulatory protein, N-terminal//Zn2Cys6:IPR007219:Fungal specific transcription factor
GME2209_g	Zn2Cys6:IPR007219:Fungal specific transcription factor
GME12695_g	Homeodomain-like:IPR009057:Homeodomain-like
GME13618_g	CCR4-Not complex component, Not1:IPR007196:CCR4-Not complex component, Not1
GME2818_g	Winged helix repressor DNA-binding:IPR011991:Winged helix repressor DNA-binding
GME5646_g	Zn2Cys6:IPR001138:Fungal transcriptional regulatory protein, N-terminal//Zn2Cys6:IPR007219:Fungal specific transcription factor
GME714_g	Heteromeric CCAAT factors:IPR003958:Transcription factor CBF/NF-Y/archaeal histone
GME12928_g	Zn2Cys6:IPR001138:Fungal transcriptional regulatory protein, N-terminal
GME186_g	Zn2Cys6:IPR007219:Fungal specific transcription factor
GME9403_g	Zinc finger, CCHC-type:IPR001878:Zinc finger, CCHC-type
GME2304_g	C2H2 zinc finger:IPR007087:Zinc finger, C2H2-type
GME11758_g	Zn2Cys6:IPR001138:Fungal transcriptional regulatory protein, N-terminal
GME4943_g	Myb:IPR001005:Myb, DNA-binding//Homeodomain-like:IPR009057:Homeodomain-like
GME5356_g	Zn2Cys6:IPR001138:Fungal transcriptional regulatory protein, N-terminal
GME11530_g	Zn2Cys6:IPR001138:Fungal transcriptional regulatory protein, N-terminal//Zn2Cys6:IPR007219:Fungal specific transcription factor
GME9027_g	Zn2Cys6:IPR007219:Fungal specific transcription factor
GME11052_g	Winged helix repressor DNA-binding:IPR011991:Winged helix repressor DNA-binding
GME589_g	C2H2 zinc finger:IPR007087:Zinc finger, C2H2-type
GME5726_g	Winged helix repressor DNA-binding:IPR011991:Winged helix repressor DNA-binding
GME7576_g	Zn2Cys6:IPR007219:Fungal specific transcription factor
GME9691_g	YL1 nuclear protein:IPR008895:YL1 nuclear
GME6157_g	Winged helix repressor DNA-binding:IPR011991:Winged helix repressor DNA-binding
GME4285_g	Homeobox:IPR003120:Transcription factor, STE-like//C2H2 zinc finger:IPR007087:Zinc finger, C2H2-type
GME13421_g	Zn2Cys6:IPR001138:Fungal transcriptional regulatory protein, N-terminal//C2H2 zinc finger:IPR007087:Zinc finger, C2H2-type
GME315_g	Zinc finger, CCHC-type:IPR001878:Zinc finger, CCHC-type
GME7034_g	Homeobox:IPR001356:Homeobox//Homeodomain-like:IPR009057:Homeodomain-like
GME461_g	HMG:IPR009071:High mobility group box
GME11901_g	Zn2Cys6:IPR001138:Fungal transcriptional regulatory protein, N-terminal
GME4427_g	Zn2Cys6:IPR001138:Fungal transcriptional regulatory protein, N-terminal
GME11373_g	Zn2Cys6:IPR001138:Fungal transcriptional regulatory protein, N-terminal//Zn2Cys6:IPR007219:Fungal specific transcription factor
GME1917_g	bZIP:IPR004827:Basic-leucine zipper (bZIP) transcription factor
GME5616_g	Zinc finger, CCHC-type:IPR001878:Zinc finger, CCHC-type
GME3931_g	Zn2Cys6:IPR001138:Fungal transcriptional regulatory protein, N-terminal
GME7926_g	Zn2Cys6:IPR007219:Fungal specific transcription factor
GME4753_g	Winged helix repressor DNA-binding:IPR011991:Winged helix repressor DNA-binding
GME9848_g	Grainyhead/CP2:IPR007604:CP2 transcription factor
GME9391_g	Homeodomain-like:IPR009057:Homeodomain-like
GME1791_g	Homeobox:IPR001356:Homeobox//Homeodomain-like:IPR009057:Homeodomain-like
GME3642_g	Winged helix repressor DNA-binding:IPR011991:Winged helix repressor DNA-binding
GME3673_g	Homeobox:IPR001356:Homeobox//C2H2 zinc finger:IPR007087:Zinc finger, C2H2-type//Homeodomain-like:IPR009057:Homeodomain-like
GME13271_g	C2H2 zinc finger:IPR007087:Zinc finger, C2H2-type
GME9901_g	Zn2Cys6:IPR001138:Fungal transcriptional regulatory protein, N-terminal//C2H2 zinc finger:IPR007087:Zinc finger, C2H2-type//Zn2Cys6:IPR007219:Fungal specific transcription factor
GME1220_g	Myb:IPR001005:Myb, DNA-binding//Homeodomain-like:IPR009057:Homeodomain-like
GME11415_g	Zinc finger, CCHC-type:IPR001878:Zinc finger, CCHC-type
GME8196_g	Zn2Cys6:IPR001138:Fungal transcriptional regulatory protein, N-terminal
GME13784_g	p53-like transcription factor:IPR008967:p53-like transcription factor, DNA-binding
GME5697_g	Zn2Cys6:IPR007219:Fungal specific transcription factor
GME11526_g	C2H2 zinc finger:IPR007087:Zinc finger, C2H2-type
GME10855_g	Zinc finger, DHHC-type:IPR001594:Zinc finger, DHHC-type
GME8180_g	Zn2Cys6:IPR007219:Fungal specific transcription factor
GME6175_g	Zn2Cys6:IPR001138:Fungal transcriptional regulatory protein, N-terminal
GME5979_g	Myb:IPR001005:Myb, DNA-binding//Homeodomain-like:IPR009057:Homeodomain-like
GME6114_g	Zn2Cys6:IPR001138:Fungal transcriptional regulatory protein, N-terminal
GME6164_g	Zn2Cys6:IPR001138:Fungal transcriptional regulatory protein, N-terminal//Zn2Cys6:IPR007219:Fungal specific transcription factor
GME5777_g	Zn2Cys6:IPR001138:Fungal transcriptional regulatory protein, N-terminal
GME10143_g	C2H2 zinc finger:IPR007087:Zinc finger, C2H2-type
GME3559_g	APSES:IPR003163:DNA-binding, yeast
GME383_g	C2H2 zinc finger:IPR007087:Zinc finger, C2H2-type
GME4485_g	Zn2Cys6:IPR007219:Fungal specific transcription factor
GME8832_g	bZIP:IPR004827:Basic-leucine zipper (bZIP) transcription factor
GME522_g	Zn2Cys6:IPR001138:Fungal transcriptional regulatory protein, N-terminal
GME8437_g	bZIP:IPR004827:Basic-leucine zipper (bZIP) transcription factor
GME11757_g	Zn2Cys6:IPR007219:Fungal specific transcription factor
GME2743_g	Zn2Cys6:IPR001138:Fungal transcriptional regulatory protein, N-terminal//Zn2Cys6:IPR007219:Fungal specific transcription factor
GME7477_g	Winged helix repressor DNA-binding:IPR011991:Winged helix repressor DNA-binding
GME13274_g	HMG:IPR009071:High mobility group box
GME1073_g	Zn2Cys6:IPR001138:Fungal transcriptional regulatory protein, N-terminal//Zn2Cys6:IPR007219:Fungal specific transcription factor
GME5289_g	Zn2Cys6:IPR001138:Fungal transcriptional regulatory protein, N-terminal//Zn2Cys6:IPR007219:Fungal specific transcription factor
GME91_g	Zn2Cys6:IPR001138:Fungal transcriptional regulatory protein, N-terminal
GME2754_g	C2H2 zinc finger:IPR007087:Zinc finger, C2H2-type
GME10564_g	C2H2 zinc finger:IPR007087:Zinc finger, C2H2-type
GME9629_g	bZIP:IPR004827:Basic-leucine zipper (bZIP) transcription factor
GME5813_g	bZIP:IPR004827:Basic-leucine zipper (bZIP) transcription factor
GME9818_g	Winged helix repressor DNA-binding:IPR011991:Winged helix repressor DNA-binding
GME10963_g	Zn2Cys6:IPR007219:Fungal specific transcription factor
GME4073_g	C2H2 zinc finger:IPR007087:Zinc finger, C2H2-type//Zn2Cys6:IPR007219:Fungal specific transcription factor
GME5912_g	Zn2Cys6:IPR001138:Fungal transcriptional regulatory protein, N-terminal//Zn2Cys6:IPR007219:Fungal specific transcription factor
GME4777_g	GATA type zinc finger:IPR000679:Zinc finger, GATA-type
GME7725_g	C2H2 zinc finger:IPR007087:Zinc finger, C2H2-type
GME5900_g	Winged helix repressor DNA-binding:IPR011991:Winged helix repressor DNA-binding
GME11896_g	C2H2 zinc finger:IPR007087:Zinc finger, C2H2-type//Zn2Cys6:IPR007219:Fungal specific transcription factor
GME3337_g	bZIP:IPR004827:Basic-leucine zipper (bZIP) transcription factor
GME252_g	Zn2Cys6:IPR001138:Fungal transcriptional regulatory protein, N-terminal
GME4549_g	Winged helix repressor DNA-binding:IPR011991:Winged helix repressor DNA-binding
GME6345_g	C2H2 zinc finger:IPR007087:Zinc finger, C2H2-type
GME9059_g	Zn2Cys6:IPR001138:Fungal transcriptional regulatory protein, N-terminal
GME10528_g	C2H2 zinc finger:IPR007087:Zinc finger, C2H2-type
GME7667_g	Zn2Cys6:IPR001138:Fungal transcriptional regulatory protein, N-terminal
GME6740_g	Zn2Cys6:IPR001138:Fungal transcriptional regulatory protein, N-terminal//Zn2Cys6:IPR007219:Fungal specific transcription factor
GME2575_g	Helix-turn-helix, Psq:IPR007889:Helix-turn-helix, Psq//Homeodomain-like:IPR009057:Homeodomain-like
GME4178_g	Zn2Cys6:IPR001138:Fungal transcriptional regulatory protein, N-terminal
GME12304_g	Heteromeric CCAAT factors:IPR003958:Transcription factor CBF/NF-Y/archaeal histone
GME12272_g	bZIP:IPR004827:Basic-leucine zipper (bZIP) transcription factor
GME3262_g	Zn2Cys6:IPR001138:Fungal transcriptional regulatory protein, N-terminal
GME9208_g	Zinc finger, CCHC-type:IPR001878:Zinc finger, CCHC-type
GME10507_g	Zn2Cys6:IPR001138:Fungal transcriptional regulatory protein, N-terminal//Zn2Cys6:IPR007219:Fungal specific transcription factor
GME13764_g	Winged helix repressor DNA-binding:IPR011991:Winged helix repressor DNA-binding
GME5862_g	Winged helix repressor DNA-binding:IPR011991:Winged helix repressor DNA-binding
GME8056_g	Zn2Cys6:IPR001138:Fungal transcriptional regulatory protein, N-terminal
GME12293_g	Zn2Cys6:IPR001138:Fungal transcriptional regulatory protein, N-terminal//Zn2Cys6:IPR007219:Fungal specific transcription factor
GME528_g	GCN5-like 1:IPR009395:GCN5-like 1
GME9011_g	Zn2Cys6:IPR001138:Fungal transcriptional regulatory protein, N-terminal//Zn2Cys6:IPR007219:Fungal specific transcription factor
GME13915_g	bZIP:IPR004827:Basic-leucine zipper (bZIP) transcription factor
GME5430_g	bZIP:IPR004827:Basic-leucine zipper (bZIP) transcription factor
GME137_g	Myb:IPR001005:Myb, DNA-binding//Homeodomain-like:IPR009057:Homeodomain-like
GME6827_g	C2H2 zinc finger:IPR007087:Zinc finger, C2H2-type
GME7156_g	Homeodomain-like:IPR009057:Homeodomain-like
GME13183_g	Winged helix repressor DNA-binding:IPR011991:Winged helix repressor DNA-binding
GME5621_g	Zn2Cys6:IPR001138:Fungal transcriptional regulatory protein, N-terminal//Zn2Cys6:IPR007219:Fungal specific transcription factor
GME9914_g	Zn2Cys6:IPR001138:Fungal transcriptional regulatory protein, N-terminal
GME3169_g	Winged helix repressor DNA-binding:IPR011991:Winged helix repressor DNA-binding
GME13075_g	Zn2Cys6:IPR001138:Fungal transcriptional regulatory protein, N-terminal
GME7703_g	Zinc finger, MIZ-type:IPR004181:Zinc finger, MIZ-type
GME12586_g	Negative transcriptional regulator:IPR007396:Negative transcriptional regulator
GME11872_g	Winged helix repressor DNA-binding:IPR011991:Winged helix repressor DNA-binding
GME10404_g	Myb:IPR001005:Myb, DNA-binding//Homeodomain-like:IPR009057:Homeodomain-like
GME1206_g	Forkhead:IPR001766:Fork head transcription factor//Winged helix repressor DNA-binding:IPR011991:Winged helix repressor DNA-binding
GME3506_g	C2H2 zinc finger:IPR007087:Zinc finger, C2H2-type
GME7274_g	Winged helix repressor DNA-binding:IPR011991:Winged helix repressor DNA-binding
GME8963_g	C2H2 zinc finger:IPR007087:Zinc finger, C2H2-type
GME2797_g	GATA type zinc finger:IPR000679:Zinc finger, GATA-type
GME3234_g	Zn2Cys6:IPR001138:Fungal transcriptional regulatory protein, N-terminal
GME4855_g	Winged helix repressor DNA-binding:IPR011991:Winged helix repressor DNA-binding
GME4683_g	Zinc finger, MIZ-type:IPR004181:Zinc finger, MIZ-type
GME14087_g	C2H2 zinc finger:IPR007087:Zinc finger, C2H2-type
GME6399_g	Zn2Cys6:IPR001138:Fungal transcriptional regulatory protein, N-terminal//Zn2Cys6:IPR007219:Fungal specific transcription factor
GME2822_g	Zn2Cys6:IPR001138:Fungal transcriptional regulatory protein, N-terminal
GME2157_g	Zn2Cys6:IPR001138:Fungal transcriptional regulatory protein, N-terminal//Zn2Cys6:IPR007219:Fungal specific transcription factor
GME5246_g	bZIP:IPR004827:Basic-leucine zipper (bZIP) transcription factor
GME3786_g	Zn2Cys6:IPR001138:Fungal transcriptional regulatory protein, N-terminal
GME13630_g	Zn2Cys6:IPR001138:Fungal transcriptional regulatory protein, N-terminal//Zn2Cys6:IPR007219:Fungal specific transcription factor
GME13278_g	HMG:IPR009071:High mobility group box
GME4458_g	Zn2Cys6:IPR001138:Fungal transcriptional regulatory protein, N-terminal
GME12889_g	Zn2Cys6:IPR007219:Fungal specific transcription factor
GME9562_g	Homeodomain-like:IPR009057:Homeodomain-like
GME5946_g	Winged helix repressor DNA-binding:IPR011991:Winged helix repressor DNA-binding
GME9360_g	Zn2Cys6:IPR001138:Fungal transcriptional regulatory protein, N-terminal//Zn2Cys6:IPR007219:Fungal specific transcription factor
GME60_g	Zn2Cys6:IPR001138:Fungal transcriptional regulatory protein, N-terminal
GME7012_g	Myb:IPR001005:Myb, DNA-binding//Homeodomain-like:IPR009057:Homeodomain-like
GME6388_g	Winged helix repressor DNA-binding:IPR011991:Winged helix repressor DNA-binding
GME13898_g	Myb:IPR001005:Myb, DNA-binding//Homeodomain-like:IPR009057:Homeodomain-like
GME4932_g	Zn2Cys6:IPR007219:Fungal specific transcription factor
GME12125_g	GATA type zinc finger:IPR000679:Zinc finger, GATA-type
GME12292_g	Zn2Cys6:IPR001138:Fungal transcriptional regulatory protein, N-terminal//Zn2Cys6:IPR007219:Fungal specific transcription factor
GME7082_g	Myb:IPR001005:Myb, DNA-binding//Homeodomain-like:IPR009057:Homeodomain-like//Winged helix repressor DNA-binding:IPR011991:Winged helix repressor DNA-binding
GME8634_g	Homeodomain-like:IPR009057:Homeodomain-like//HMG:IPR009071:High mobility group box//Winged helix repressor DNA-binding:IPR011991:Winged helix repressor DNA-binding
GME134_g	Forkhead:IPR001766:Fork head transcription factor//Winged helix repressor DNA-binding:IPR011991:Winged helix repressor DNA-binding
GME59_g	bZIP:IPR004827:Basic-leucine zipper (bZIP) transcription factor
GME8747_g	Zn2Cys6:IPR001138:Fungal transcriptional regulatory protein, N-terminal//Zn2Cys6:IPR007219:Fungal specific transcription factor
GME8694_g	Homeodomain-like:IPR009057:Homeodomain-like
GME5926_g	Zn2Cys6:IPR007219:Fungal specific transcription factor
GME2435_g	Zn2Cys6:IPR007219:Fungal specific transcription factor
GME2315_g	Centromere protein B, DNA-binding region:IPR006600:Centromere protein B, DNA-binding region//Helix-turn-helix, Psq:IPR007889:Helix-turn-helix, Psq//Homeodomain-like:IPR009057:Homeodomain-like
GME7670_g	Zn2Cys6:IPR001138:Fungal transcriptional regulatory protein, N-terminal
GME9949_g	GATA type zinc finger:IPR000679:Zinc finger, GATA-type
GME7780_g	Zinc finger, CCHC-type:IPR001878:Zinc finger, CCHC-type
GME3268_g	Zn2Cys6:IPR001138:Fungal transcriptional regulatory protein, N-terminal
GME3199_g	Zn2Cys6:IPR007219:Fungal specific transcription factor
GME12159_g	Winged helix repressor DNA-binding:IPR011991:Winged helix repressor DNA-binding
GME8333_g	bZIP:IPR004827:Basic-leucine zipper (bZIP) transcription factor
GME9796_g	Zn2Cys6:IPR001138:Fungal transcriptional regulatory protein, N-terminal//C2H2 zinc finger:IPR007087:Zinc finger, C2H2-type
GME2215_g	Zn2Cys6:IPR001138:Fungal transcriptional regulatory protein, N-terminal
GME6254_g	Zn2Cys6:IPR007219:Fungal specific transcription factor
GME6609_g	Zn2Cys6:IPR001138:Fungal transcriptional regulatory protein, N-terminal
GME6225_g	Zn2Cys6:IPR001138:Fungal transcriptional regulatory protein, N-terminal//Zn2Cys6:IPR007219:Fungal specific transcription factor
GME8422_g	Heteromeric CCAAT factors:IPR003956:Histone-like transcription factor CBF/NF-Y/archaeal histone, subunit A//Heteromeric CCAAT factors:IPR003958:Transcription factor CBF/NF-Y/archaeal histone
GME9546_g	Transcription factor TFIIS:IPR001222:Transcription factor TFIIS
GME7809_g	Zn2Cys6:IPR001138:Fungal transcriptional regulatory protein, N-terminal//Zn2Cys6:IPR007219:Fungal specific transcription factor
GME2384_g	C2H2 zinc finger:IPR007087:Zinc finger, C2H2-type
GME2216_g	bZIP:IPR004827:Basic-leucine zipper (bZIP) transcription factor
GME12817_g	Zn2Cys6:IPR001138:Fungal transcriptional regulatory protein, N-terminal//Zn2Cys6:IPR007219:Fungal specific transcription factor
GME8630_g	C2H2 zinc finger:IPR007087:Zinc finger, C2H2-type
GME6808_g	Zn2Cys6:IPR001138:Fungal transcriptional regulatory protein, N-terminal
GME9374_g	C2H2 zinc finger:IPR007087:Zinc finger, C2H2-type
GME5491_g	AT-rich interaction region:IPR001606:AT-rich interaction region
GME9708_g	Winged helix repressor DNA-binding:IPR011991:Winged helix repressor DNA-binding
GME2171_g	Zn2Cys6:IPR001138:Fungal transcriptional regulatory protein, N-terminal//Zn2Cys6:IPR007219:Fungal specific transcription factor
GME13949_g	Zn2Cys6:IPR001138:Fungal transcriptional regulatory protein, N-terminal//Zn2Cys6:IPR007219:Fungal specific transcription factor
GME7705_g	Zn2Cys6:IPR007219:Fungal specific transcription factor
GME3575_g	Zinc finger, CCHC-type:IPR001878:Zinc finger, CCHC-type
GME5150_g	Zn2Cys6:IPR001138:Fungal transcriptional regulatory protein, N-terminal//Zn2Cys6:IPR007219:Fungal specific transcription factor
GME918_g	bZIP:IPR004827:Basic-leucine zipper (bZIP) transcription factor
GME4617_g	Heteromeric CCAAT factors:IPR003958:Transcription factor CBF/NF-Y/archaeal histone
GME10291_g	Homeodomain-like:IPR009057:Homeodomain-like
GME7943_g	C2H2 zinc finger:IPR007087:Zinc finger, C2H2-type//Zn2Cys6:IPR007219:Fungal specific transcription factor
GME6142_g	Zn2Cys6:IPR001138:Fungal transcriptional regulatory protein, N-terminal//Zn2Cys6:IPR007219:Fungal specific transcription factor
GME8319_g	Mating-type protein MAT alpha 1:IPR006856:Mating-type protein MAT alpha 1
