# Supplementary material for: Comprehensive analysis of full genome sequence and Bd-milRNA/target mRNAs to discover the mechanism of hypovirulence in Botryosphaeria dothidea strains on pear infection with BdCV1 and BdPV1
Source: IMA Fungus. 2019 Jun 7;10:3. doi: 10.1186/s43008-019-0008-4 (PMC7325678; doi:10.1186/s43008-019-0008-4)
Supplement: Supplementary file 35 — Table S19. The target gene of known Bd-milRNAs predicted by psRobot and/or TargetFinder software. (XLSX 575 kb) [file 43008_2019_8_MOESM35_ESM.xlsx]

## Sheet: MockvsLW-C
Additional file 35: Table S19 The target gene of known Bd-milRNAs predicted by psRobot and/or TargetFinder software.
psRobot							TargetFinder
#Bd-milRNA	Score	mRNA	Pairing target and Bd-milRNA				#Bd-milRNA	mRNA	Score	Match_pos	Strand	Pairing target and Bd-milRNA
>Bd-milR1061-3p	Score: 0.0	GME13923_g					query=Bd-milR1061-3p, target=GME11440_g, score=0, range=4047-4067, strand=1
Query: 1 TAAGTAGTCCAATGCAAAATG 21							target 5' CAUUUUGCAUUGGACUACUUA 3'
|||||||||||||||||||||							:::::::::::::::::::::
Sbjct: 2547 ATTCATCAGGTTACGTTTTAC 2527							query 3' GUAAAACGUAACCUGAUGAAU 5'
							query=Bd-milR1061-3p, target=GME13923_g, score=0, range=2527-2547, strand=1
>Bd-milR1061-3p	Score: 0.0	GME11440_g
							target 5' CAUUUUGCAUUGGACUACUUA 3'
Query: 1 TAAGTAGTCCAATGCAAAATG 21							:::::::::::::::::::::
|||||||||||||||||||||							query 3' GUAAAACGUAACCUGAUGAAU 5'
Sbjct: 4067 ATTCATCAGGTTACGTTTTAC 4047
							query=Bd-milR1061-3p, target=GME2482_g, score=0, range=1310-1330, strand=1
>Bd-milR1061-3p	Score: 2.2	GME11458_g					target 5' CAUUUUGCAUUGGACUACUUA 3'
							:::::::::::::::::::::
Query: 1 TAAGTAGTCCAATGCAAAATG 21							query 3' GUAAAACGUAACCUGAUGAAU 5'
|||||||||||||||*|**|:
Sbjct: 1085 ATTCATCAGGTTACGAT-CAT 1066							query=Bd-milR1061-3p, target=GME9977_g, score=0, range=851-871, strand=1
							target 5' CAUUUUGCAUUGGACUACUUA 3'
>Bd-milR1061-3p	Score: 0.0	GME9977_g					:::::::::::::::::::::
							query 3' GUAAAACGUAACCUGAUGAAU 5'
Query: 1 TAAGTAGTCCAATGCAAAATG 21
|||||||||||||||||||||							query=Bd-milR1061-3p, target=GME11458_g, score=4, range=1065-1085, strand=1
Sbjct: 871 ATTCATCAGGTTACGTTTTAC 851
							target 5' CUACUAGCAUUGGACUACUUA 3'
							: : :::::::::::::::
>Bd-milR1061-3p	Score: 0.0	GME2482_g					query 3' GUAAAACGUAACCUGAUGAAU 5'
Query: 1 TAAGTAGTCCAATGCAAAATG 21							query=Bd-milR482d-5p, target=GME11617_g, score=3, range=803-821, strand=1
|||||||||||||||||||||
Sbjct: 1330 ATTCATCAGGTTACGTTTTAC 1310							target 5' UGGUUCUCCCACCCACCCG 3'
							: :: :::::::::::::
							query 3' AAAAAUAGGGUGGGUGGGC 5'
>Bd-milR482d-5p	Score: 2.0	GME1352_g
							query=Bd-milR482d-5p, target=GME10726_g, score=4, range=4835-4853, strand=1
Query: 1 CGGGTGGGTGGGATAAAAA 19
|||*||*||||||||||||							target 5' UUUCUAUCCUACCUACCCC 3'
Sbjct: 1083 GCCGACACACCCTATTTTT 1065							::: :::::.:::.::::
							query 3' AAAAAUAGGGUGGGUGGGC 5'
>Bd-milR482d-5p	Score: 2.5	GME8242_g					query=Bd-milR482d-5p, target=GME1352_g, score=4, range=1065-1083, strand=1
Query: 1 CGGGTGGGTGGGATAAAAA 19							target 5' UUUUUAUCCCACACAGCCG 3'
|*|||||:||||||*||||							:::::::::::: :: :::
Sbjct: 140 GACCACCTACCCTACTTTT 122							query 3' AAAAAUAGGGUGGGUGGGC 5'
							query=Bd-milR482d-5p, target=GME8242_g, score=4, range=122-140, strand=1
>Bd-milR482d-5p	Score: 2.5	GME10726_g
							target 5' UUUUCAUCCCAUCCACCAG 3'
Query: 1 CGGGTGGGTGGGATAAAAA 19							:::: ::::::.::::: :
*||||:|||:|||||*|||							query 3' AAAAAUAGGGUGGGUGGGC 5'
Sbjct: 4853 CCCCATCCATCCTATCTTT 4835
							query=Bd-milR482d-5p, target=GME4670_g, score=4, range=12-30, strand=1
>Bd-milR482d-5p	Score: 2.5	GME4670_g					target 5' GAUAUAUCCCACCUACCCG 3'
							: :::::::::.:::::
Query: 1 CGGGTGGGTGGGATAAAAA 19							query 3' AAAAAUAGGGUGGGUGGGC 5'
|||||:|||||||||*|**
Sbjct: 30 GCCCATCCACCCTATATAG 12							query=Bd-milR160g, target=GME2909_g, score=1, range=336-356, strand=1
							target 5' GGGCAUACAAGUCAACCAGCA 3'
>Bd-milR482d-5p	Score: 2.5	GME11617_g					::::::::::::::::::::
							query 3' ACCGUAUGUUCAGUUGGUCGU 5'
Query: 1 CGGGTGGGTGGGATAAAAA 19
|||||||||||||*||**|							query=Bd-milR160g, target=GME12724_g, score=4, range=1312-1332, strand=1
Sbjct: 821 GCCCACCCACCCTCTTGGT 803
							target 5' UAGCCUACGAGUCAACCAGCU 3'
							: :: :::.:::::::::::
>Bd-milR160g	Score: 0.5	GME2909_g					query 3' ACCGUAUGUUCAGUUGGUCGU 5'
Query: 1 TGCTGGTTGACTTGTATGCCA 21							query=Bd-milR533b-5p, target=GME12354_g, score=3.5, range=3634-3654, strand=1
||||||||||||||||||||*
Sbjct: 356 ACGACCAACTGAACATACGGG 336							target 5' CUUCGCUGCCUGCGACAGCCC 3'
							::::.: :::::::::::: :
							query 3' GAAGUGUCGGACGCUGUCGCG 5'
>Bd-milR160g	Score: 2.5	GME12724_g
							query=Bd-milR533b-5p, target=GME4163_g, score=3.5, range=1081-1101, strand=1
Query: 1 TGCTGGTTGACTTGTATGCCA 21
*|||||||||||:|||*||*|							target 5' CGGCGCAGCCUGCGGCAGCGC 3'
Sbjct: 1332 TCGACCAACTGAGCATCCGAT 1312							: :.:::::::::.::::::
							query 3' GAAGUGUCGGACGCUGUCGCG 5'
>Bd-milR533b-5p	Score: 2.5	GME12354_g					query=Bd-milR533b-5p, target=GME5227_g, score=4, range=159-179, strand=1
Query: 1 GCGCTGTCGCAGGCTGTGAAG 21							target 5' GUUCACCGUCUGCGACAGCGA 3'
|*||||||||||||*|:||||							::::: :.:::::::::::
Sbjct: 3654 CCCGACAGCGTCCGTCGCTTC 3634							query 3' GAAGUGUCGGACGCUGUCGCG 5'
							query=Bd-milR533b-5p, target=GME3847_g, score=4, range=183-203, strand=1
>Bd-milR533b-5p	Score: 2.0	GME4163_g
							target 5' CGUCACCGCCGGCGACAGCGC 3'
Query: 1 GCGCTGTCGCAGGCTGTGAAG 21							: :::: ::: ::::::::::
||||||:|||||||||:|**|							query 3' GAAGUGUCGGACGCUGUCGCG 5'
Sbjct: 1101 CGCGACGGCGTCCGACGCGGC 1081
							query=Bd-milR9778, target=GME3851_g, score=2, range=805-823, strand=1
>Bd-milR533b-5p	Score: 2.5	GME3847_g					target 5' CGCCAGUUCGAGGGGUUCA 3'
							::: ::::::::::.::::
Query: 1 GCGCTGTCGCAGGCTGTGAAG 21							query 3' GCGCUCAAGCUCCCUAAGU 5'
||||||||||*|||*||||*|
Sbjct: 203 CGCGACAGCGGCCGCCACTGC 183							query=Bd-milR9778, target=GME3449_g, score=2.5, range=1049-1067, strand=1
							target 5' CUUGAGUUCGAGGGGUUCA 3'
>Bd-milR533b-5p	Score: 2.5	GME5227_g					: .:::::::::::.::::
							query 3' GCGCUCAAGCUCCCUAAGU 5'
Query: 1 GCGCTGTCGCAGGCTGTGAAG 21
*|||||||||||:|*|||||*							query=Bd-milR9778, target=GME8426_g, score=3, range=911-929, strand=1
Sbjct: 179 AGCGACAGCGTCTGCCACTTG 159
							target 5' CGCGAGUUCGAGGAGUUCA 3'
							::::::::::::: .::::
>Bd-milR9778	Score: 2.5	GME797_g					query 3' GCGCUCAAGCUCCCUAAGU 5'
Query: 1 TGAATCCCTCGAACTCGCG 19							query=Bd-milR9778, target=GME13543_g, score=3, range=1799-1817, strand=1
||||:|||||||*|||*||
Sbjct: 3904 ACTTGGGGAGCTAGAG-GC 3887							target 5' AACGGGUUCGAGGGAUUCG 3'
							::.:::::::::::::.
							query 3' GCGCUCAAGCUCCCUAAGU 5'
>Bd-milR9778	Score: 1.8	GME13543_g
							query=Bd-milR9778, target=GME8019_g, score=3, range=6295-6314, strand=1
Query: 1 TGAATCCCTCGAACTCGC-G 19
:|||||||||||||:||**|							target 5' CGACGAAUUCGAGGGAUUCU 3'
Sbjct: 1817 GCTTAGGGAGCTTGGGCAAC 1798							:: ::: ::::::::::::
							query 3' GC-GCUCAAGCUCCCUAAGU 5'
>Bd-milR9778	Score: 2.5	GME7850_g					query=Bd-milR9778, target=GME7654_g, score=3.5, range=2329-2347, strand=1
Query: 1 TGAATCCCTCGAACTCGCG 19							target 5' CGCGAGUUCGAGGCAUUUG 3'
||*||||||||||*|||*|							::::::::::::: :::..
Sbjct: 3693 ACGTAGGGAGCTTTAGCAC 3675							query 3' GCGCUCAAGCUCCCUAAGU 5'
							query=Bd-milR9778, target=GME4441_g, score=3.5, range=455-473, strand=1
>Bd-milR9778	Score: 2.5	GME8019_g
							target 5' UGGGAGUUUGAGGGAUUCU 3'
Query: 1 TGAATCCCTCGAACTCG-CG 19							.: :::::.:::::::::
*||||||||||||*|||*||							query 3' GCGCUCAAGCUCCCUAAGU 5'
Sbjct: 6314 TCTTAGGGAGCTTAAGCAGC 6295
							query=Bd-milR9778, target=GME9328_g, score=4, range=503-521, strand=1
>Bd-milR9778	Score: 1.5	GME8426_g					target 5' CGCGAGUUCGACGGCUUCA 3'
							::::::::::: :: ::::
Query: 1 TGAATCCCTCGAACTCGCG 19							query 3' GCGCUCAAGCUCCCUAAGU 5'
||||:*|||||||||||||
Sbjct: 929 ACTTGAGGAGCTTGAGCGC 911							query=Bd-milR9778, target=GME797_g, score=4, range=3887-3904, strand=1
							target 5' CG-GAGAUCGAGGGGUUCA 3'
>Bd-milR9778	Score: 1.8	GME7654_g					:: ::: :::::::.::::
							query 3' GCGCUCAAGCUCCCUAAGU 5'
Query: 1 TGAATCCCTCGAACTCGCG 19
::|||*|||||||||||||							query=Bd-milR9778, target=GME7850_g, score=4, range=3675-3693, strand=1
Sbjct: 2347 GTTTACGGAGCTTGAGCGC 2329
							target 5' CACGAUUUCGAGGGAUGCA 3'
							: ::: :::::::::: ::
>Bd-milR9778	Score: 2.2	GME4441_g					query 3' GCGCUCAAGCUCCCUAAGU 5'
Query: 1 TGAATCCCTCGAACTCGCG 19							query=Bd-milR477d, target=GME6128_g, score=3.5, range=482-502, strand=1
*|||||||||:|||||*|:
Sbjct: 473 TCTTAGGGAGTTTGAGGGT 455							target 5' GGGAGCAGCCUUUGACGAUGA 3'
							:.:: ::::::::::::: ::
							query 3' CUCU-GUCGGAAACUGCUUCU 5'
>Bd-milR9778	Score: 2.0	GME9328_g
							query=Bd-milR6149a, target=GME242_g, score=4, range=818-837, strand=1
Query: 1 TGAATCCCTCGAACTCGCG 19
||||*||*|||||||||||							target 5' GCCGCUCCGGUGCGAACACU 3'
Sbjct: 521 ACTTCGGCAGCTTGAGCGC 503							:::: ::::::::: ::::
							query 3' CGGCUAGGCCACGCAUGUGU 5'
>Bd-milR9778	Score: 1.5	GME3449_g					query=Bd-milR2925, target=GME8245_g, score=2.5, range=1028-1048, strand=1
Query: 1 TGAATCCCTCGAACTCGCG 19							target 5' ACAGGACACCGCGCCCGCGCC 3'
||||:|||||||||||:*|							::::.:: ::::::::::::
Sbjct: 1067 ACTTGGGGAGCTTGAGTTC 1049							query 3' UGUCUUGGGGCGCGGGCGCGU 5'
							query=Bd-milR2925, target=GME9160_g, score=3.5, range=258-278, strand=1
>Bd-milR9778	Score: 1.5	GME3851_g
							target 5' GCCGAGCCUCGCGCCCGCGCG 3'
Query: 1 TGAATCCCTCGAACTCGCG 19							.: ::.::.:::::::::::.
||||:||||||||||*|||							query 3' UGUCUUGGGGCGCGGGCGCGU 5'
Sbjct: 823 ACTTGGGGAGCTTGACCGC 805
							query=Bd-milR2925, target=GME3483_g, score=3.5, range=127-147, strand=1
>Bd-milR477d	Score: 2.0	GME6128_g					target 5' GCCGAAGCCCGCGCCCGCGCC 3'
							.: ::: :::::::::::::
Query: 1 TCTTCGTCAAAGGCTGTCTC 20							query 3' UGUCUUGGGGCGCGGGCGCGU 5'
||*|||||||||||||*|||
Sbjct: 502 AGTAGCAGTTTCCGAC-GAG 484							query=Bd-milR2925, target=GME9179_g, score=3.5, range=1611-1630, strand=1
							target 5' GC-GCGCCCCGCGCCCGCGCG 3'
>Bd-milR6149a	Score: 2.5	GME242_g					.: : .::::::::::::::.
							query 3' UGUCUUGGGGCGCGGGCGCGU 5'
Query: 1 TGTGTACGCACCGGATCGGC 20
*||||*|||||||||*||||							query=Bd-milR2925, target=GME12549_g, score=4, range=868-887, strand=1
Sbjct: 837 TCACAAGCGTGGCCTCGCCG 818
							target 5' GC-GAGCCCCCCGCCCGCGCA 3'
							.: ::.:::: ::::::::::
>Bd-milR2925	Score: 2.0	GME8245_g					query 3' UGUCUUGGGGCGCGGGCGCGU 5'
Query: 1 TGCGCGGGCGCGGGGTTCTGT 21							query=Bd-milR8775, target=GME13446_g, score=0, range=279-297, strand=1
*||||||||||||*||:||||
Sbjct: 1048 CCGCGCCCGCGCCACAGGACA 1028							target 5' GCUUCAGCUUCAACUACAA 3'
							:::::::::::::::::::
							query 3' CGAAGUCGAAGUUGAUGUU 5'
>Bd-milR2925	Score: 2.2	GME12549_g
							query=Bd-milR8775, target=GME42_g, score=0, range=603-621, strand=1
Query: 1 TGCGCGGGCGCGGGGTTCTGT 21
||||||||||*||||:||*|:							target 5' GCUUCAGCUUCAACUACAA 3'
Sbjct: 887 ACGCGCCCGCCCCCCGAG-CG 868							:::::::::::::::::::
							query 3' CGAAGUCGAAGUUGAUGUU 5'
>Bd-milR2925	Score: 2.0	GME9160_g					query=Bd-milR8775, target=GME11187_g, score=0, range=279-297, strand=1
Query: 1 TGCGCGGGCGCGGGGTTCTGT 21							target 5' GCUUCAGCUUCAACUACAA 3'
:|||||||||||:||:||*|:							:::::::::::::::::::
Sbjct: 278 GCGCGCCCGCGCTCCGAGCCG 258							query 3' CGAAGUCGAAGUUGAUGUU 5'
							query=Bd-milR8775, target=GME9889_g, score=0, range=279-297, strand=1
>Bd-milR2925	Score: 2.5	GME9179_g
							target 5' GCUUCAGCUUCAACUACAA 3'
Query: 1 TGCGCGGGCGCGGGGTTCTGT 21							:::::::::::::::::::
:||||||||||||||:*|*|:							query 3' CGAAGUCGAAGUUGAUGUU 5'
Sbjct: 1630 GCGCGCCCGCGCCCCGCG-CG 1611
							query=Bd-milR8775, target=GME1628_g, score=0, range=279-297, strand=1
>Bd-milR2925	Score: 2.2	GME3483_g					target 5' GCUUCAGCUUCAACUACAA 3'
							:::::::::::::::::::
Query: 1 TGCGCGGGCGCGGGGTTCTGT 21							query 3' CGAAGUCGAAGUUGAUGUU 5'
*|||||||||||||*|||*|:
Sbjct: 147 CCGCGCCCGCGCCCGAAGCCG 127							query=Bd-milR8775, target=GME3487_g, score=0, range=279-297, strand=1
							target 5' GCUUCAGCUUCAACUACAA 3'
>Bd-milR8775	Score: 2.0	GME1116_g					:::::::::::::::::::
							query 3' CGAAGUCGAAGUUGAUGUU 5'
Query: 1 TTGTAGTTGAAGCTGAAG-C 19
|||:||||||*|||||||*|							query=Bd-milR8775, target=GME13922_g, score=0, range=279-297, strand=1
Sbjct: 1633 AACGTCAACTACGACTTCTG 1614
							target 5' GCUUCAGCUUCAACUACAA 3'
							:::::::::::::::::::
>Bd-milR8775	Score: 0.0	GME72_g					query 3' CGAAGUCGAAGUUGAUGUU 5'
Query: 1 TTGTAGTTGAAGCTGAAGC 19							query=Bd-milR8775, target=GME4942_g, score=0, range=279-297, strand=1
|||||||||||||||||||
Sbjct: 624 AACATCAACTTCGACTTCG 606							target 5' GCUUCAGCUUCAACUACAA 3'
							:::::::::::::::::::
							query 3' CGAAGUCGAAGUUGAUGUU 5'
>Bd-milR8775	Score: 0.0	GME13446_g
							query=Bd-milR8775, target=GME1633_g, score=0, range=279-297, strand=1
Query: 1 TTGTAGTTGAAGCTGAAGC 19
|||||||||||||||||||							target 5' GCUUCAGCUUCAACUACAA 3'
Sbjct: 297 AACATCAACTTCGACTTCG 279							:::::::::::::::::::
							query 3' CGAAGUCGAAGUUGAUGUU 5'
>Bd-milR8775	Score: 0.0	GME13447_g					query=Bd-milR8775, target=GME2639_g, score=0, range=279-297, strand=1
Query: 1 TTGTAGTTGAAGCTGAAGC 19							target 5' GCUUCAGCUUCAACUACAA 3'
|||||||||||||||||||							:::::::::::::::::::
Sbjct: 297 AACATCAACTTCGACTTCG 279							query 3' CGAAGUCGAAGUUGAUGUU 5'
							query=Bd-milR8775, target=GME72_g, score=0, range=606-624, strand=1
>Bd-milR8775	Score: 0.0	GME13917_g
							target 5' GCUUCAGCUUCAACUACAA 3'
Query: 1 TTGTAGTTGAAGCTGAAGC 19							:::::::::::::::::::
|||||||||||||||||||							query 3' CGAAGUCGAAGUUGAUGUU 5'
Sbjct: 297 AACATCAACTTCGACTTCG 279
							query=Bd-milR8775, target=GME2484_g, score=0, range=279-297, strand=1
>Bd-milR8775	Score: 0.0	GME13922_g					target 5' GCUUCAGCUUCAACUACAA 3'
							:::::::::::::::::::
Query: 1 TTGTAGTTGAAGCTGAAGC 19							query 3' CGAAGUCGAAGUUGAUGUU 5'
|||||||||||||||||||
Sbjct: 297 AACATCAACTTCGACTTCG 279							query=Bd-milR8775, target=GME13917_g, score=0, range=279-297, strand=1
							target 5' GCUUCAGCUUCAACUACAA 3'
>Bd-milR8775	Score: 0.2	GME14048_g					:::::::::::::::::::
							query 3' CGAAGUCGAAGUUGAUGUU 5'
Query: 1 TTGTAGTTGAAGCTGAAGC 19
:||||||||||||||||||							query=Bd-milR8775, target=GME9893_g, score=0, range=279-297, strand=1
Sbjct: 624 GACATCAACTTCGACTTCG 606
							target 5' GCUUCAGCUUCAACUACAA 3'
							:::::::::::::::::::
>Bd-milR8775	Score: 2.0	GME7931_g					query 3' CGAAGUCGAAGUUGAUGUU 5'
Query: 1 TTGTAGTTGAAGCTGAAGC 19							query=Bd-milR8775, target=GME2479_g, score=0, range=279-297, strand=1
|||||||:|||||::||*|
Sbjct: 845 AACATCAGCTTCGGTTT-G 828							target 5' GCUUCAGCUUCAACUACAA 3'
							:::::::::::::::::::
							query 3' CGAAGUCGAAGUUGAUGUU 5'
>Bd-milR8775	Score: 2.0	GME8442_g
							query=Bd-milR8775, target=GME63_g, score=0, range=279-297, strand=1
Query: 1 TTGTAGTTGAAGCTGAAGC 19
*||:||||||||||||*||							target 5' GCUUCAGCUUCAACUACAA 3'
Sbjct: 404 TACGTCAACTTCGACT-CG 387							:::::::::::::::::::
							query 3' CGAAGUCGAAGUUGAUGUU 5'
>Bd-milR8775	Score: 0.0	GME8513_g					query=Bd-milR8775, target=GME13447_g, score=0, range=279-297, strand=1
Query: 1 TTGTAGTTGAAGCTGAAGC 19							target 5' GCUUCAGCUUCAACUACAA 3'
|||||||||||||||||||							:::::::::::::::::::
Sbjct: 297 AACATCAACTTCGACTTCG 279							query 3' CGAAGUCGAAGUUGAUGUU 5'
							query=Bd-milR8775, target=GME6837_g, score=0, range=279-297, strand=1
>Bd-milR8775	Score: 1.5	GME8704_g
							target 5' GCUUCAGCUUCAACUACAA 3'
Query: 1 TTGTAGTTGAAGCTGAAGC 19							:::::::::::::::::::
*|||||:|||||||||||*							query 3' CGAAGUCGAAGUUGAUGUU 5'
Sbjct: 293 CACATCGACTTCGACTTCT 275
							query=Bd-milR8775, target=GME11184_g, score=0, range=279-297, strand=1
>Bd-milR8775	Score: 2.0	GME8850_g					target 5' GCUUCAGCUUCAACUACAA 3'
							:::::::::::::::::::
Query: 1 TTGTAGTTGAAGCTGAAGC 19							query 3' CGAAGUCGAAGUUGAUGUU 5'
|||*||:|||||||||||*
Sbjct: 122 AACTTCGACTTCGACTTCA 104							query=Bd-milR8775, target=GME5768_g, score=0, range=279-297, strand=1
							target 5' GCUUCAGCUUCAACUACAA 3'
>Bd-milR8775	Score: 0.2	GME6022_g					:::::::::::::::::::
							query 3' CGAAGUCGAAGUUGAUGUU 5'
Query: 1 TTGTAGTTGAAGCTGAAGC 19
:||||||||||||||||||							query=Bd-milR8775, target=GME11181_g, score=0, range=279-297, strand=1
Sbjct: 297 GACATCAACTTCGACTTCG 279
							target 5' GCUUCAGCUUCAACUACAA 3'
							:::::::::::::::::::
>Bd-milR8775	Score: 0.0	GME10582_g					query 3' CGAAGUCGAAGUUGAUGUU 5'
Query: 1 TTGTAGTTGAAGCTGAAGC 19							query=Bd-milR8775, target=GME2481_g, score=0, range=279-297, strand=1
|||||||||||||||||||
Sbjct: 297 AACATCAACTTCGACTTCG 279							target 5' GCUUCAGCUUCAACUACAA 3'
							:::::::::::::::::::
							query 3' CGAAGUCGAAGUUGAUGUU 5'
>Bd-milR8775	Score: 2.5	GME10986_g
							query=Bd-milR8775, target=GME9974_g, score=0, range=279-297, strand=1
Query: 1 TTGTAGTTGAAGCTGAAGC 19
||||||||||*||*||||*							target 5' GCUUCAGCUUCAACUACAA 3'
Sbjct: 1328 AACATCAACTGCGCCTTCA 1310							:::::::::::::::::::
							query 3' CGAAGUCGAAGUUGAUGUU 5'
>Bd-milR8775	Score: 0.2	GME6835_g					query=Bd-milR8775, target=GME10582_g, score=0, range=279-297, strand=1
Query: 1 TTGTAGTTGAAGCTGAAGC 19							target 5' GCUUCAGCUUCAACUACAA 3'
:||||||||||||||||||							:::::::::::::::::::
Sbjct: 297 GACATCAACTTCGACTTCG 279							query 3' CGAAGUCGAAGUUGAUGUU 5'
							query=Bd-milR8775, target=GME9112_g, score=0, range=279-297, strand=1
>Bd-milR8775	Score: 0.0	GME6837_g
							target 5' GCUUCAGCUUCAACUACAA 3'
Query: 1 TTGTAGTTGAAGCTGAAGC 19							:::::::::::::::::::
|||||||||||||||||||							query 3' CGAAGUCGAAGUUGAUGUU 5'
Sbjct: 297 AACATCAACTTCGACTTCG 279
							query=Bd-milR8775, target=GME8513_g, score=0, range=279-297, strand=1
>Bd-milR8775	Score: 2.0	GME7622_g					target 5' GCUUCAGCUUCAACUACAA 3'
							:::::::::::::::::::
Query: 1 TTGTAGTTGAAGCTGAAGC 19							query 3' CGAAGUCGAAGUUGAUGUU 5'
||||*||||||||:||||*
Sbjct: 3482 AACAACAACTTCGGCTTCC 3464							query=Bd-milR8775, target=GME14080_g, score=0, range=279-297, strand=1
							target 5' GCUUCAGCUUCAACUACAA 3'
>Bd-milR8775	Score: 2.0	GME4215_g					:::::::::::::::::::
							query 3' CGAAGUCGAAGUUGAUGUU 5'
Query: 1 TTGTAGTTGAAGCTGAAGC 19
|||||||||||||:||*|*							query=Bd-milR8775, target=GME3139_g, score=0, range=279-297, strand=1
Sbjct: 914 AACATCAACTTCGGCTACA 896
							target 5' GCUUCAGCUUCAACUACAA 3'
							:::::::::::::::::::
>Bd-milR8775	Score: 0.8	GME4245_g					query 3' CGAAGUCGAAGUUGAUGUU 5'
Query: 1 TTGTAGTTGAAGCTGAAGC 19							query=Bd-milR8775, target=GME1611_g, score=0, range=4590-4608, strand=1
:|:||||||||||||||||
Sbjct: 1221 GATATCAACTTCGACTTCG 1203							target 5' GCUUCAGCUUCAACUACAA 3'
							:::::::::::::::::::
							query 3' CGAAGUCGAAGUUGAUGUU 5'
>Bd-milR8775	Score: 1.8	GME4420_g
							query=Bd-milR8775, target=GME1610_g, score=0, range=279-297, strand=1
Query: 1 TTGTAGTTGAAGCTGAAGC 19
|||:||:||||||:|||:|							target 5' GCUUCAGCUUCAACUACAA 3'
Sbjct: 18090 AACGTCGACTTCGGCTTTG 18072							:::::::::::::::::::
							query 3' CGAAGUCGAAGUUGAUGUU 5'
>Bd-milR8775	Score: 2.0	GME4858_g					query=Bd-milR8775, target=GME6022_g, score=0.5, range=279-297, strand=1
Query: 1 TTGTAGTTGAAGCTGAAGC 19							target 5' GCUUCAGCUUCAACUACAG 3'
|:|||:|:||||||||||*							::::::::::::::::::.
Sbjct: 930 AGCATTAGCTTCGACTTCT 912							query 3' CGAAGUCGAAGUUGAUGUU 5'
							query=Bd-milR8775, target=GME14057_g, score=0.5, range=279-297, strand=1
>Bd-milR8775	Score: 2.5	GME9251_g
							target 5' GCUUCAGCUUCAACUACAG 3'
Query: 1 TTGTAGTTGAAGCTGAAGC 19							::::::::::::::::::.
|||:|||:|||||||*|*|							query 3' CGAAGUCGAAGUUGAUGUU 5'
Sbjct: 565 AACGTCAGCTTCGACGTAG 547
							query=Bd-milR8775, target=GME11442_g, score=0.5, range=604-622, strand=1
>Bd-milR8775	Score: 0.0	GME9889_g					target 5' GCUUCAGCUUCAACUACAG 3'
							::::::::::::::::::.
Query: 1 TTGTAGTTGAAGCTGAAGC 19							query 3' CGAAGUCGAAGUUGAUGUU 5'
|||||||||||||||||||
Sbjct: 297 AACATCAACTTCGACTTCG 279							query=Bd-milR8775, target=GME14048_g, score=0.5, range=606-624, strand=1
							target 5' GCUUCAGCUUCAACUACAG 3'
>Bd-milR8775	Score: 0.0	GME9893_g					::::::::::::::::::.
							query 3' CGAAGUCGAAGUUGAUGUU 5'
Query: 1 TTGTAGTTGAAGCTGAAGC 19
|||||||||||||||||||							query=Bd-milR8775, target=GME6835_g, score=0.5, range=279-297, strand=1
Sbjct: 297 AACATCAACTTCGACTTCG 279
							target 5' GCUUCAGCUUCAACUACAG 3'
							::::::::::::::::::.
>Bd-milR8775	Score: 0.0	GME1628_g					query 3' CGAAGUCGAAGUUGAUGUU 5'
Query: 1 TTGTAGTTGAAGCTGAAGC 19							query=Bd-milR8775, target=GME11484_g, score=0.5, range=279-297, strand=1
|||||||||||||||||||
Sbjct: 297 AACATCAACTTCGACTTCG 279							target 5' GCUUCAGCUUCAACUACAG 3'
							::::::::::::::::::.
							query 3' CGAAGUCGAAGUUGAUGUU 5'
>Bd-milR8775	Score: 0.0	GME1633_g
							query=Bd-milR8775, target=GME11182_g, score=0.5, range=605-623, strand=1
Query: 1 TTGTAGTTGAAGCTGAAGC 19
|||||||||||||||||||							target 5' GCUUCAGCUUCAACUACAG 3'
Sbjct: 297 AACATCAACTTCGACTTCG 279							::::::::::::::::::.
							query 3' CGAAGUCGAAGUUGAUGUU 5'
>Bd-milR8775	Score: 2.5	GME1796_g					query=Bd-milR8775, target=GME12681_g, score=0.5, range=279-297, strand=1
Query: 1 TTGTAGTTGAAGCTGAAGC 19							target 5' GCUUCAGCUUCAACUACAG 3'
*|||*|||||||||||*||							::::::::::::::::::.
Sbjct: 287 CACAGCAACTTCGACTGCG 269							query 3' CGAAGUCGAAGUUGAUGUU 5'
							query=Bd-milR8775, target=GME5763_g, score=0.5, range=278-296, strand=1
>Bd-milR8775	Score: 0.0	GME3487_g
							target 5' GCUUCAGCUUCAACUACAG 3'
Query: 1 TTGTAGTTGAAGCTGAAGC 19							::::::::::::::::::.
|||||||||||||||||||							query 3' CGAAGUCGAAGUUGAUGUU 5'
Sbjct: 297 AACATCAACTTCGACTTCG 279
							query=Bd-milR8775, target=GME14075_g, score=0.5, range=279-297, strand=1
>Bd-milR8775	Score: 1.8	GME3506_g					target 5' GCUUCAGCUUCAACUACAG 3'
							::::::::::::::::::.
Query: 1 TTGTAGTTGAAGCTGAAGC 19							query 3' CGAAGUCGAAGUUGAUGUU 5'
:||*|||||||||||||*|
Sbjct: 377 GACTTCAACTTCGACTTAG 359							query=Bd-milR8775, target=GME8_g, score=0.5, range=223-241, strand=1
							target 5' GCUUCAGCUUCAACUACAG 3'
>Bd-milR8775	Score: 0.0	GME11184_g					::::::::::::::::::.
							query 3' CGAAGUCGAAGUUGAUGUU 5'
Query: 1 TTGTAGTTGAAGCTGAAGC 19
|||||||||||||||||||							query=Bd-milR8775, target=GME1622_g, score=0.5, range=279-297, strand=1
Sbjct: 297 AACATCAACTTCGACTTCG 279
							target 5' GCUUCAGCUUCAACUACAG 3'
							::::::::::::::::::.
>Bd-milR8775	Score: 0.0	GME11187_g					query 3' CGAAGUCGAAGUUGAUGUU 5'
Query: 1 TTGTAGTTGAAGCTGAAGC 19							query=Bd-milR8775, target=GME4245_g, score=1.5, range=1203-1221, strand=1
|||||||||||||||||||
Sbjct: 297 AACATCAACTTCGACTTCG 279							target 5' GCUUCAGCUUCAACUAUAG 3'
							::::::::::::::::.:.
							query 3' CGAAGUCGAAGUUGAUGUU 5'
>Bd-milR8775	Score: 0.0	GME3139_g
							query=Bd-milR8775, target=GME4215_g, score=2.5, range=896-914, strand=1
Query: 1 TTGTAGTTGAAGCTGAAGC 19
|||||||||||||||||||							target 5' ACAUCGGCUUCAACUACAA 3'
Sbjct: 297 AACATCAACTTCGACTTCG 279							: ::.:::::::::::::
							query 3' CGAAGUCGAAGUUGAUGUU 5'
>Bd-milR8775	Score: 0.2	GME11484_g					query=Bd-milR8775, target=GME4420_g, score=3, range=18072-18090, strand=1
Query: 1 TTGTAGTTGAAGCTGAAGC 19							target 5' GUUUCGGCUUCAGCUGCAA 3'
:||||||||||||||||||							:.:::.::::::.::.:::
Sbjct: 297 GACATCAACTTCGACTTCG 279							query 3' CGAAGUCGAAGUUGAUGUU 5'
							query=Bd-milR8775, target=GME8704_g, score=3, range=275-293, strand=1
>Bd-milR8775	Score: 0.2	GME12681_g
							target 5' UCUUCAGCUUCAGCUACAC 3'
Query: 1 TTGTAGTTGAAGCTGAAGC 19							:::::::::::.:::::
:||||||||||||||||||							query 3' CGAAGUCGAAGUUGAUGUU 5'
Sbjct: 297 GACATCAACTTCGACTTCG 279
							query=Bd-milR8775, target=GME8442_g, score=3, range=387-404, strand=1
>Bd-milR8775	Score: 0.0	GME2639_g					target 5' GC-UCAGCUUCAACUGCAU 3'
							:: ::::::::::::.::
Query: 1 TTGTAGTTGAAGCTGAAGC 19							query 3' CGAAGUCGAAGUUGAUGUU 5'
|||||||||||||||||||
Sbjct: 297 AACATCAACTTCGACTTCG 279							query=Bd-milR8775, target=GME7622_g, score=3.5, range=3464-3482, strand=1
							target 5' CCUUCGGCUUCAACAACAA 3'
>Bd-milR8775	Score: 0.2	GME11442_g					::::.:::::::: ::::
							query 3' CGAAGUCGAAGUUGAUGUU 5'
Query: 1 TTGTAGTTGAAGCTGAAGC 19
:||||||||||||||||||							query=Bd-milR8775, target=GME3506_g, score=3.5, range=359-377, strand=1
Sbjct: 622 GACATCAACTTCGACTTCG 604
							target 5' GAUUCAGCUUCAACUUCAG 3'
							: ::::::::::::: ::.
>Bd-milR8775	Score: 0.0	GME42_g					query 3' CGAAGUCGAAGUUGAUGUU 5'
Query: 1 TTGTAGTTGAAGCTGAAGC 19							query=Bd-milR8775, target=GME4858_g, score=4, range=912-930, strand=1
|||||||||||||||||||
Sbjct: 621 AACATCAACTTCGACTTCG 603							target 5' UCUUCAGCUUCGAUUACGA 3'
							::::::::::.:.:::.:
							query 3' CGAAGUCGAAGUUGAUGUU 5'
>Bd-milR8775	Score: 0.0	GME4942_g
							query=Bd-milR8775, target=GME7931_g, score=4, range=827-845, strand=1
Query: 1 TTGTAGTTGAAGCTGAAGC 19
|||||||||||||||||||							target 5' AGUUUGGCUUCGACUACAA 3'
Sbjct: 297 AACATCAACTTCGACTTCG 279							::..:::::.:::::::
							query 3' CGAAGUCGAAGUUGAUGUU 5'
>Bd-milR8775	Score: 0.2	GME14075_g					query=Bd-milR8775, target=GME1116_g, score=4, range=1615-1633, strand=1
Query: 1 TTGTAGTTGAAGCTGAAGC 19							target 5' UCUUCAGCAUCAACUGCAA 3'
:||||||||||||||||||							::::::: ::::::.:::
Sbjct: 297 GACATCAACTTCGACTTCG 279							query 3' CGAAGUCGAAGUUGAUGUU 5'
							query=Bd-milR8775, target=GME8850_g, score=4, range=104-122, strand=1
>Bd-milR8775	Score: 0.0	GME14080_g
							target 5' ACUUCAGCUUCAGCUUCAA 3'
Query: 1 TTGTAGTTGAAGCTGAAGC 19							:::::::::::.:: :::
|||||||||||||||||||							query 3' CGAAGUCGAAGUUGAUGUU 5'
Sbjct: 297 AACATCAACTTCGACTTCG 279
							query=Bd-milR8775, target=GME9251_g, score=4, range=547-565, strand=1
>Bd-milR8775	Score: 0.2	GME5763_g					target 5' GAUGCAGCUUCGACUGCAA 3'
							: : :::::::.:::.:::
Query: 1 TTGTAGTTGAAGCTGAAGC 19							query 3' CGAAGUCGAAGUUGAUGUU 5'
:||||||||||||||||||
Sbjct: 296 GACATCAACTTCGACTTCG 278							query=Bd-milR8775, target=GME10986_g, score=4, range=1310-1328, strand=1
							target 5' ACUUCCGCGUCAACUACAA 3'
>Bd-milR8775	Score: 0.0	GME5768_g					:::: :: ::::::::::
							query 3' CGAAGUCGAAGUUGAUGUU 5'
Query: 1 TTGTAGTTGAAGCTGAAGC 19
|||||||||||||||||||							query=Bd-milR8775, target=GME1796_g, score=4, range=269-287, strand=1
Sbjct: 297 AACATCAACTTCGACTTCG 279
							target 5' GCGUCAGCUUCAACGACAC 3'
							:: ::::::::::: :::
>Bd-milR8775	Score: 0.0	GME9974_g					query 3' CGAAGUCGAAGUUGAUGUU 5'
Query: 1 TTGTAGTTGAAGCTGAAGC 19							query=Bd-milR1086, target=GME748_g, score=3, range=365-385, strand=1
|||||||||||||||||||
Sbjct: 297 AACATCAACTTCGACTTCG 279							target 5' GCAAAAAGACGGCGGCUUAUA 3'
							:: ::::::::.:::::.:::
							query 3' CGGUUUUCUGCUGCCGAGUAU 5'
>Bd-milR8775	Score: 0.0	GME2479_g
							query=Bd-milR815a, target=GME1553_g, score=3.5, range=719-738, strand=1
Query: 1 TTGTAGTTGAAGCTGAAGC 19
|||||||||||||||||||							target 5' CUU-GUUACCUCAAUUCCCUC 3'
Sbjct: 297 AACATCAACTTCGACTTCG 279							::. ..::::::::::::::
							query 3' GAGUUGAUGGAGUUAAGGGAA 5'
>Bd-milR8775	Score: 0.0	GME2481_g					query=Bd-milR815a, target=GME7180_g, score=4, range=182-202, strand=1
Query: 1 TTGTAGTTGAAGCTGAAGC 19							target 5' UCCAGCUUCCUUAAUUCCCUU 3'
|||||||||||||||||||							. ::.:: :::.:::::::::
Sbjct: 297 AACATCAACTTCGACTTCG 279							query 3' GAGUUGAUGGAGUUAAGGGAA 5'
							query=Bd-milR815a, target=GME13208_g, score=4, range=82-102, strand=1
>Bd-milR8775	Score: 0.0	GME2484_g
							target 5' CCCAACGACCUCAAUGCCCUU 3'
Query: 1 TTGTAGTTGAAGCTGAAGC 19							: :::: :::::::: :::::
|||||||||||||||||||							query 3' GAGUUGAUGGAGUUAAGGGAA 5'
Sbjct: 297 AACATCAACTTCGACTTCG 279
							query=Bd-milR6021, target=GME13264_g, score=1, range=4356-4373, strand=1
>Bd-milR8775	Score: 0.2	GME8_g					target 5' CCCCUACGCCUCUUCCAA 3'
							:::::::::::::::::
Query: 1 TTGTAGTTGAAGCTGAAGC 19							query 3' AGGGAUGCGGAGAAGGUU 5'
:||||||||||||||||||
Sbjct: 241 GACATCAACTTCGACTTCG 223							query=Bd-milR6021, target=GME11187_g, score=1, range=6330-6347, strand=1
							target 5' CCCCUACGCCUCUUCCAA 3'
>Bd-milR8775	Score: 0.2	GME1622_g					:::::::::::::::::
							query 3' AGGGAUGCGGAGAAGGUU 5'
Query: 1 TTGTAGTTGAAGCTGAAGC 19
:||||||||||||||||||							query=Bd-milR6021, target=GME11638_g, score=1, range=2940-2957, strand=1
Sbjct: 297 GACATCAACTTCGACTTCG 279
							target 5' CCCCUACGCCUCUUCCAA 3'
							:::::::::::::::::
>Bd-milR8775	Score: 0.2	GME14057_g					query 3' AGGGAUGCGGAGAAGGUU 5'
Query: 1 TTGTAGTTGAAGCTGAAGC 19							query=Bd-milR6021, target=GME6664_g, score=1, range=2272-2289, strand=1
:||||||||||||||||||
Sbjct: 297 GACATCAACTTCGACTTCG 279							target 5' CCCCUACGCCUCUUCCAA 3'
							:::::::::::::::::
							query 3' AGGGAUGCGGAGAAGGUU 5'
>Bd-milR8775	Score: 0.0	GME63_g
							query=Bd-milR6021, target=GME40_g, score=1, range=4351-4368, strand=1
Query: 1 TTGTAGTTGAAGCTGAAGC 19
|||||||||||||||||||							target 5' CCCCUACGCCUCUUCCAA 3'
Sbjct: 297 AACATCAACTTCGACTTCG 279							:::::::::::::::::
							query 3' AGGGAUGCGGAGAAGGUU 5'
>Bd-milR8775	Score: 0.0	GME1610_g					query=Bd-milR6021, target=GME36_g, score=1, range=1294-1311, strand=1
Query: 1 TTGTAGTTGAAGCTGAAGC 19							target 5' CCCCUACGCCUCUUCCAA 3'
|||||||||||||||||||							:::::::::::::::::
Sbjct: 297 AACATCAACTTCGACTTCG 279							query 3' AGGGAUGCGGAGAAGGUU 5'
							query=Bd-milR6021, target=GME12792_g, score=1, range=4351-4368, strand=1
>Bd-milR8775	Score: 0.0	GME1611_g
							target 5' CCCCUACGCCUCUUCCAA 3'
Query: 1 TTGTAGTTGAAGCTGAAGC 19							:::::::::::::::::
|||||||||||||||||||							query 3' AGGGAUGCGGAGAAGGUU 5'
Sbjct: 4608 AACATCAACTTCGACTTCG 4590
							query=Bd-milR6021, target=GME11404_g, score=1, range=4351-4368, strand=1
>Bd-milR8775	Score: 0.0	GME11181_g					target 5' CCCCUACGCCUCUUCCAA 3'
							:::::::::::::::::
Query: 1 TTGTAGTTGAAGCTGAAGC 19							query 3' AGGGAUGCGGAGAAGGUU 5'
|||||||||||||||||||
Sbjct: 297 AACATCAACTTCGACTTCG 279							query=Bd-milR6021, target=GME13921_g, score=1, range=2933-2950, strand=1
							target 5' CCCCUACGCCUCUUCCAA 3'
>Bd-milR8775	Score: 0.2	GME11182_g					:::::::::::::::::
							query 3' AGGGAUGCGGAGAAGGUU 5'
Query: 1 TTGTAGTTGAAGCTGAAGC 19
:||||||||||||||||||							query=Bd-milR6021, target=GME9067_g, score=1, range=2270-2287, strand=1
Sbjct: 623 GACATCAACTTCGACTTCG 605
							target 5' CCCCUACGCCUCUUCCAA 3'
							:::::::::::::::::
>Bd-milR8775	Score: 0.0	GME9112_g					query 3' AGGGAUGCGGAGAAGGUU 5'
Query: 1 TTGTAGTTGAAGCTGAAGC 19							query=Bd-milR6021, target=GME9980_g, score=1, range=2270-2287, strand=1
|||||||||||||||||||
Sbjct: 297 AACATCAACTTCGACTTCG 279							target 5' CCCCUACGCCUCUUCCAA 3'
							:::::::::::::::::
							query 3' AGGGAUGCGGAGAAGGUU 5'
>Bd-milR1086	Score: 1.5	GME748_g
							query=Bd-milR6021, target=GME6829_g, score=1, range=2939-2956, strand=1
Query: 1 TATGAGCCGTCGTCTTTTGGC 21
|||:|||||:||||||||*||							target 5' CCCCUACGCCUCUUCCAA 3'
Sbjct: 385 ATATTCGGCGGCAGAAAAACG 365							:::::::::::::::::
							query 3' AGGGAUGCGGAGAAGGUU 5'
>Bd-milR815a	Score: 2.2	GME1553_g					query=Bd-milR6021, target=GME9087_g, score=1, range=2939-2956, strand=1
Query: 1 AAGGGAATTGAGGTAGTTGAG 21							target 5' CCCCUACGCCUCUUCCAA 3'
*||||||||||||||::*:||							:::::::::::::::::
Sbjct: 738 CTCCCTTAACTCCATTG-TTC 719							query 3' AGGGAUGCGGAGAAGGUU 5'
							query=Bd-milR6021, target=GME1626_g, score=1, range=2939-2956, strand=1
>Bd-milR815a	Score: 2.5	GME13208_g
							target 5' CCCCUACGCCUCUUCCAA 3'
Query: 1 AAGGGAATTGAGGTAGTTGAG 21							:::::::::::::::::
|||||*||||||||*||||*|							query 3' AGGGAUGCGGAGAAGGUU 5'
Sbjct: 102 TTCCCGTAACTCCAGCAACCC 82
							query=Bd-milR6021, target=GME12785_g, score=1, range=2939-2956, strand=1
>Bd-milR815a	Score: 2.5	GME7180_g					target 5' CCCCUACGCCUCUUCCAA 3'
							:::::::::::::::::
Query: 1 AAGGGAATTGAGGTAGTTGAG 21							query 3' AGGGAUGCGGAGAAGGUU 5'
|||||||||:|||*||:||*|
Sbjct: 202 TTCCCTTAATTCCTTCGAC-C 183							query=Bd-milR6021, target=GME5758_g, score=1, range=2939-2956, strand=1
							target 5' CCCCUACGCCUCUUCCAA 3'
>Bd-milR6021	Score: 2.5	GME1427_g					:::::::::::::::::
							query 3' AGGGAUGCGGAGAAGGUU 5'
Query: 1 TTGGAAGAGGCGTAGGGA 18
*||||||||||||**|||							query=Bd-milR6021, target=GME9073_g, score=1, range=423-440, strand=1
Sbjct: 39 TACCTTCTCCGCAAACCT 22
							target 5' CCCCUACGCCUCUUCCAA 3'
							:::::::::::::::::
>Bd-milR6021	Score: 0.5	GME1572_g					query 3' AGGGAUGCGGAGAAGGUU 5'
Query: 1 TTGGAAGAGGCGTAGGGA 18							query=Bd-milR6021, target=GME11641_g, score=1, range=423-440, strand=1
|||||||||||||||||*
Sbjct: 1307 AACCTTCTCCGCATCCCA 1290							target 5' CCCCUACGCCUCUUCCAA 3'
							:::::::::::::::::
							query 3' AGGGAUGCGGAGAAGGUU 5'
>Bd-milR6021	Score: 0.5	GME65_g
							query=Bd-milR6021, target=GME12788_g, score=1, range=2939-2956, strand=1
Query: 1 TTGGAAGAGGCGTAGGGA 18
|||||||||||||||||*							target 5' CCCCUACGCCUCUUCCAA 3'
Sbjct: 2288 AACCTTCTCCGCATCCCC 2271							:::::::::::::::::
							query 3' AGGGAUGCGGAGAAGGUU 5'
>Bd-milR6021	Score: 1.5	GME70_g					query=Bd-milR6021, target=GME6081_g, score=1, range=2940-2957, strand=1
Query: 1 TTGGAAGAGGCGTAGGGA 18							target 5' CCCCUACGCCUCUUCCAA 3'
||||||||||*||||||*							:::::::::::::::::
Sbjct: 4368 AACCTTCTCCACATCCCC 4351							query 3' AGGGAUGCGGAGAAGGUU 5'
							query=Bd-milR6021, target=GME6023_g, score=1, range=2940-2957, strand=1
>Bd-milR6021	Score: 0.5	GME74_g
							target 5' CCCCUACGCCUCUUCCAA 3'
Query: 1 TTGGAAGAGGCGTAGGGA 18							:::::::::::::::::
|||||||||||||||||*							query 3' AGGGAUGCGGAGAAGGUU 5'
Sbjct: 4370 AACCTTCTCCGCATCCCC 4353
							query=Bd-milR6021, target=GME2951_g, score=1, range=2940-2957, strand=1
>Bd-milR6021	Score: 0.5	GME901_g					target 5' CCCCUACGCCUCUUCCAA 3'
							:::::::::::::::::
Query: 1 TTGGAAGAGGCGTAGGGA 18							query 3' AGGGAUGCGGAGAAGGUU 5'
|||||||||||||||||*
Sbjct: 2288 AACCTTCTCCGCATCCCC 2271							query=Bd-milR6021, target=GME1615_g, score=1, range=1664-1681, strand=1
							target 5' CCCCUACGCCUCUUCCAA 3'
>Bd-milR6021	Score: 0.5	GME12797_g					:::::::::::::::::
							query 3' AGGGAUGCGGAGAAGGUU 5'
Query: 1 TTGGAAGAGGCGTAGGGA 18
|||||||||||||||||*							query=Bd-milR6021, target=GME6077_g, score=1, range=2940-2957, strand=1
Sbjct: 438 AACCTTCTCCGCATCCCA 421
							target 5' CCCCUACGCCUCUUCCAA 3'
							:::::::::::::::::
>Bd-milR6021	Score: 0.5	GME12915_g					query 3' AGGGAUGCGGAGAAGGUU 5'
Query: 1 TTGGAAGAGGCGTAGGGA 18							query=Bd-milR6021, target=GME5765_g, score=1, range=2940-2957, strand=1
|||||||||||||||||*
Sbjct: 2955 AACCTTCTCCGCATCCCC 2938							target 5' CCCCUACGCCUCUUCCAA 3'
							:::::::::::::::::
							query 3' AGGGAUGCGGAGAAGGUU 5'
>Bd-milR6021	Score: 2.5	GME13124_g
							query=Bd-milR6021, target=GME1967_g, score=1, range=1664-1681, strand=1
Query: 1 TTGGAAGAGGCGTAGGGA 18
|*|||||||||:||:|:|							target 5' CCCCUACGCCUCUUCCAA 3'
Sbjct: 2024 ACCCTTCTCCGTATTCTT 2007							:::::::::::::::::
							query 3' AGGGAUGCGGAGAAGGUU 5'
>Bd-milR6021	Score: 0.5	GME13264_g					query=Bd-milR6021, target=GME9890_g, score=1, range=2940-2957, strand=1
Query: 1 TTGGAAGAGGCGTAGGGA 18							target 5' CCCCUACGCCUCUUCCAA 3'
|||||||||||||||||*							:::::::::::::::::
Sbjct: 4373 AACCTTCTCCGCATCCCC 4356							query 3' AGGGAUGCGGAGAAGGUU 5'
							query=Bd-milR6021, target=GME9886_g, score=1, range=2940-2957, strand=1
>Bd-milR6021	Score: 0.5	GME13359_g
							target 5' CCCCUACGCCUCUUCCAA 3'
Query: 1 TTGGAAGAGGCGTAGGGA 18							:::::::::::::::::
|||||||||||||||||*							query 3' AGGGAUGCGGAGAAGGUU 5'
Sbjct: 4369 AACCTTCTCCGCATCCCC 4352
							query=Bd-milR6021, target=GME12676_g, score=1, range=4346-4363, strand=1
>Bd-milR6021	Score: 0.5	GME13360_g					target 5' CCCCUACGCCUCUUCCAA 3'
							:::::::::::::::::
Query: 1 TTGGAAGAGGCGTAGGGA 18							query 3' AGGGAUGCGGAGAAGGUU 5'
|||||||||||||||||*
Sbjct: 2952 AACCTTCTCCGCATCCCC 2935							query=Bd-milR6021, target=GME62_g, score=1, range=4354-4371, strand=1
							target 5' CCCCUACGCCUCUUCCAA 3'
>Bd-milR6021	Score: 0.5	GME13449_g					:::::::::::::::::
							query 3' AGGGAUGCGGAGAAGGUU 5'
Query: 1 TTGGAAGAGGCGTAGGGA 18
|||||||||||||||||*							query=Bd-milR6021, target=GME9986_g, score=1, range=4354-4371, strand=1
Sbjct: 2955 AACCTTCTCCGCATCCCC 2938
							target 5' CCCCUACGCCUCUUCCAA 3'
							:::::::::::::::::
>Bd-milR6021	Score: 0.5	GME13455_g					query 3' AGGGAUGCGGAGAAGGUU 5'
Query: 1 TTGGAAGAGGCGTAGGGA 18							query=Bd-milR6021, target=GME4966_g, score=1, range=2941-2958, strand=1
|||||||||||||||||*
Sbjct: 4372 AACCTTCTCCGCATCCCC 4355							target 5' CCCCUACGCCUCUUCCAA 3'
							:::::::::::::::::
							query 3' AGGGAUGCGGAGAAGGUU 5'
>Bd-milR6021	Score: 2.0	GME13668_g
							query=Bd-milR6021, target=GME1964_g, score=1, range=858-875, strand=1
Query: 1 TTGGAAGAGGCGTAGGGA 18
|||:||||::|||||:||							target 5' CCCCUACGCCUCUUCCAA 3'
Sbjct: 795 AACTTTCTTTGCATCTCT 778							:::::::::::::::::
							query 3' AGGGAUGCGGAGAAGGUU 5'
>Bd-milR6021	Score: 0.5	GME13921_g					query=Bd-milR6021, target=GME2480_g, score=1, range=4350-4367, strand=1
Query: 1 TTGGAAGAGGCGTAGGGA 18							target 5' CCCCUACGCCUCUUCCAA 3'
|||||||||||||||||*							:::::::::::::::::
Sbjct: 2950 AACCTTCTCCGCATCCCC 2933							query 3' AGGGAUGCGGAGAAGGUU 5'
							query=Bd-milR6021, target=GME22_g, score=1, range=2941-2958, strand=1
>Bd-milR6021	Score: 2.2	GME8101_g
							target 5' CCCCUACGCCUCUUCCAA 3'
Query: 1 TTGGAAGAGGCGTAGGGA 18							:::::::::::::::::
:|||||||:|||:|||:*							query 3' AGGGAUGCGGAGAAGGUU 5'
Sbjct: 2049 GACCTTCTTCGCGTCCTC 2032
							query=Bd-milR6021, target=GME2485_g, score=1, range=4350-4367, strand=1
>Bd-milR6021	Score: 0.5	GME8414_g					target 5' CCCCUACGCCUCUUCCAA 3'
							:::::::::::::::::
Query: 1 TTGGAAGAGGCGTAGGGA 18							query 3' AGGGAUGCGGAGAAGGUU 5'
|||||||||||||||||*
Sbjct: 4370 AACCTTCTCCGCATCCCC 4353							query=Bd-milR6021, target=GME3136_g, score=1, range=4355-4372, strand=1
							target 5' CCCCUACGCCUCUUCCAA 3'
>Bd-milR6021	Score: 2.5	GME8541_g					:::::::::::::::::
							query 3' AGGGAUGCGGAGAAGGUU 5'
Query: 1 TTGGAAGAGGCGTAGGGA 18
||||||||:|||:|*|:|							query=Bd-milR6021, target=GME9992_g, score=1, range=2266-2283, strand=1
Sbjct: 387 AACCTTCTTCGCGTACTT 370
							target 5' CCCCUACGCCUCUUCCAA 3'
							:::::::::::::::::
>Bd-milR6021	Score: 2.5	GME8847_g					query 3' AGGGAUGCGGAGAAGGUU 5'
Query: 1 TTGGAAGAGGCGTAGGGA 18							query=Bd-milR6021, target=GME37_g, score=1, range=4355-4372, strand=1
|||||||||:|||*:|:|
Sbjct: 2212 AACCTTCTCTGCACTCTT 2195							target 5' CCCCUACGCCUCUUCCAA 3'
							:::::::::::::::::
							query 3' AGGGAUGCGGAGAAGGUU 5'
>Bd-milR6021	Score: 0.5	GME9067_g
							query=Bd-milR6021, target=GME13455_g, score=1, range=4355-4372, strand=1
Query: 1 TTGGAAGAGGCGTAGGGA 18
|||||||||||||||||*							target 5' CCCCUACGCCUCUUCCAA 3'
Sbjct: 2287 AACCTTCTCCGCATCCCC 2270							:::::::::::::::::
							query 3' AGGGAUGCGGAGAAGGUU 5'
>Bd-milR6021	Score: 0.5	GME9073_g					query=Bd-milR6021, target=GME1572_g, score=1, range=1290-1307, strand=1
Query: 1 TTGGAAGAGGCGTAGGGA 18							target 5' ACCCUACGCCUCUUCCAA 3'
|||||||||||||||||*							:::::::::::::::::
Sbjct: 440 AACCTTCTCCGCATCCCC 423							query 3' AGGGAUGCGGAGAAGGUU 5'
							query=Bd-milR6021, target=GME5922_g, score=1, range=4355-4372, strand=1
>Bd-milR6021	Score: 0.5	GME9076_g
							target 5' CCCCUACGCCUCUUCCAA 3'
Query: 1 TTGGAAGAGGCGTAGGGA 18							:::::::::::::::::
|||||||||||||||||*							query 3' AGGGAUGCGGAGAAGGUU 5'
Sbjct: 2286 AACCTTCTCCGCATCCCC 2269
							query=Bd-milR6021, target=GME3311_g, score=1, range=4355-4372, strand=1
>Bd-milR6021	Score: 0.5	GME9079_g					target 5' CCCCUACGCCUCUUCCAA 3'
							:::::::::::::::::
Query: 1 TTGGAAGAGGCGTAGGGA 18							query 3' AGGGAUGCGGAGAAGGUU 5'
|||||||||||||||||*
Sbjct: 2957 AACCTTCTCCGCATCCCC 2940							query=Bd-milR6021, target=GME1618_g, score=1, range=40-57, strand=1
							target 5' ACCCUACGCCUCUUCCAA 3'
>Bd-milR6021	Score: 0.5	GME9082_g					:::::::::::::::::
							query 3' AGGGAUGCGGAGAAGGUU 5'
Query: 1 TTGGAAGAGGCGTAGGGA 18
|||||||||||||||||*							query=Bd-milR6021, target=GME14055_g, score=1, range=4355-4372, strand=1
Sbjct: 2956 AACCTTCTCCGCATCCCC 2939
							target 5' CCCCUACGCCUCUUCCAA 3'
							:::::::::::::::::
>Bd-milR6021	Score: 2.0	GME5838_g					query 3' AGGGAUGCGGAGAAGGUU 5'
Query: 1 TTGGAAGAGGCGTAGGGA 18							query=Bd-milR6021, target=GME7822_g, score=1, range=2267-2284, strand=1
||||||||:|||*||||*
Sbjct: 822 AACCTTCTTCGCCTCCCG 805							target 5' CCCCUACGCCUCUUCCAA 3'
							:::::::::::::::::
							query 3' AGGGAUGCGGAGAAGGUU 5'
>Bd-milR6021	Score: 0.5	GME5922_g
							query=Bd-milR6021, target=GME2927_g, score=1, range=2938-2955, strand=1
Query: 1 TTGGAAGAGGCGTAGGGA 18
|||||||||||||||||*							target 5' CCCCUACGCCUCUUCCAA 3'
Sbjct: 4372 AACCTTCTCCGCATCCCC 4355							:::::::::::::::::
							query 3' AGGGAUGCGGAGAAGGUU 5'
>Bd-milR6021	Score: 2.5	GME5987_g					query=Bd-milR6021, target=GME9989_g, score=1, range=2938-2955, strand=1
Query: 1 TTGGAAGAGGCGTAGGGA 18							target 5' CCCCUACGCCUCUUCCAA 3'
*:|||||||||||||*|*							:::::::::::::::::
Sbjct: 974 CGCCTTCTCCGCATCACC 957							query 3' AGGGAUGCGGAGAAGGUU 5'
							query=Bd-milR6021, target=GME3135_g, score=1, range=4353-4370, strand=1
>Bd-milR6021	Score: 0.5	GME6023_g
							target 5' CCCCUACGCCUCUUCCAA 3'
Query: 1 TTGGAAGAGGCGTAGGGA 18							:::::::::::::::::
|||||||||||||||||*							query 3' AGGGAUGCGGAGAAGGUU 5'
Sbjct: 2957 AACCTTCTCCGCATCCCC 2940
							query=Bd-milR6021, target=GME1_g, score=1, range=4356-4373, strand=1
>Bd-milR6021	Score: 0.5	GME6076_g					target 5' CCCCUACGCCUCUUCCAA 3'
							:::::::::::::::::
Query: 1 TTGGAAGAGGCGTAGGGA 18							query 3' AGGGAUGCGGAGAAGGUU 5'
|||||||||||||||||*
Sbjct: 4370 AACCTTCTCCGCATCCCA 4353							query=Bd-milR6021, target=GME74_g, score=1, range=4353-4370, strand=1
							target 5' CCCCUACGCCUCUUCCAA 3'
>Bd-milR6021	Score: 0.5	GME6077_g					:::::::::::::::::
							query 3' AGGGAUGCGGAGAAGGUU 5'
Query: 1 TTGGAAGAGGCGTAGGGA 18
|||||||||||||||||*							query=Bd-milR6021, target=GME12639_g, score=1, range=2272-2289, strand=1
Sbjct: 2957 AACCTTCTCCGCATCCCC 2940
							target 5' CCCCUACGCCUCUUCCAA 3'
							:::::::::::::::::
>Bd-milR6021	Score: 0.5	GME6080_g					query 3' AGGGAUGCGGAGAAGGUU 5'
Query: 1 TTGGAAGAGGCGTAGGGA 18							query=Bd-milR6021, target=GME9895_g, score=1, range=2267-2284, strand=1
|||||||||||||||||*
Sbjct: 441 AACCTTCTCCGCATCCCC 424							target 5' CCCCUACGCCUCUUCCAA 3'
							:::::::::::::::::
							query 3' AGGGAUGCGGAGAAGGUU 5'
>Bd-milR6021	Score: 0.5	GME6081_g
							query=Bd-milR6021, target=GME8414_g, score=1, range=4353-4370, strand=1
Query: 1 TTGGAAGAGGCGTAGGGA 18
|||||||||||||||||*							target 5' CCCCUACGCCUCUUCCAA 3'
Sbjct: 2957 AACCTTCTCCGCATCCCC 2940							:::::::::::::::::
							query 3' AGGGAUGCGGAGAAGGUU 5'
>Bd-milR6021	Score: 1.5	GME6606_g					query=Bd-milR6021, target=GME6076_g, score=1, range=4353-4370, strand=1
Query: 1 TTGGAAGAGGCGTAGGGA 18							target 5' ACCCUACGCCUCUUCCAA 3'
|::||||||:||||||||							:::::::::::::::::
Sbjct: 2462 AGTCTTCTCTGCATCCCT 2445							query 3' AGGGAUGCGGAGAAGGUU 5'
							query=Bd-milR6021, target=GME2924_g, score=1, range=2940-2957, strand=1
>Bd-milR6021	Score: 2.0	GME6633_g
							target 5' CCCCUACGCCUCUUCCAA 3'
Query: 1 TTGGAAGAGGCGTAGGGA 18							:::::::::::::::::
|||||||||*|||*||||							query 3' AGGGAUGCGGAGAAGGUU 5'
Sbjct: 1376 AACCTTCTCAGCAGCCCT 1359
							query=Bd-milR6021, target=GME9983_g, score=1, range=2269-2286, strand=1
>Bd-milR6021	Score: 0.5	GME6664_g					target 5' CCCCUACGCCUCUUCCAA 3'
							:::::::::::::::::
Query: 1 TTGGAAGAGGCGTAGGGA 18							query 3' AGGGAUGCGGAGAAGGUU 5'
|||||||||||||||||*
Sbjct: 2289 AACCTTCTCCGCATCCCC 2272							query=Bd-milR6021, target=GME12429_g, score=1, range=2269-2286, strand=1
							target 5' CCCCUACGCCUCUUCCAA 3'
>Bd-milR6021	Score: 0.5	GME6829_g					:::::::::::::::::
							query 3' AGGGAUGCGGAGAAGGUU 5'
Query: 1 TTGGAAGAGGCGTAGGGA 18
|||||||||||||||||*							query=Bd-milR6021, target=GME11094_g, score=1, range=2269-2286, strand=1
Sbjct: 2956 AACCTTCTCCGCATCCCC 2939
							target 5' CCCCUACGCCUCUUCCAA 3'
							:::::::::::::::::
>Bd-milR6021	Score: 2.5	GME10060_g					query 3' AGGGAUGCGGAGAAGGUU 5'
Query: 1 TTGGAAGAGGCGTAGGGA 18							query=Bd-milR6021, target=GME13360_g, score=1, range=2935-2952, strand=1
*||||||||*|||||*||
Sbjct: 1159 CACCTTCTCGGCATCACT 1142							target 5' CCCCUACGCCUCUUCCAA 3'
							:::::::::::::::::
							query 3' AGGGAUGCGGAGAAGGUU 5'
>Bd-milR6021	Score: 2.0	GME10401_g
							query=Bd-milR6021, target=GME9076_g, score=1, range=2269-2286, strand=1
Query: 1 TTGGAAGAGGCGTAGGGA 18
||*||||||||||||::|							target 5' CCCCUACGCCUCUUCCAA 3'
Sbjct: 1903 AAACTTCTCCGCATCTTT 1886							:::::::::::::::::
							query 3' AGGGAUGCGGAGAAGGUU 5'
>Bd-milR6021	Score: 2.5	GME10436_g					query=Bd-milR6021, target=GME6080_g, score=1, range=424-441, strand=1
Query: 1 TTGGAAGAGGCGTAGGGA 18							target 5' CCCCUACGCCUCUUCCAA 3'
||||||||:||:|*|||*							:::::::::::::::::
Sbjct: 482 AACCTTCTTCGTAACCCC 465							query 3' AGGGAUGCGGAGAAGGUU 5'
							query=Bd-milR6021, target=GME4941_g, score=1, range=4354-4371, strand=1
>Bd-milR6021	Score: 2.5	GME10747_g
							target 5' CCCCUACGCCUCUUCCAA 3'
Query: 1 TTGGAAGAGGCGTAGGGA 18							:::::::::::::::::
*||||||||||||**|||							query 3' AGGGAUGCGGAGAAGGUU 5'
Sbjct: 93 CACCTTCTCCGCACGCCT 76
							query=Bd-milR6021, target=GME11179_g, score=1, range=4354-4371, strand=1
>Bd-milR6021	Score: 0.5	GME11638_g					target 5' CCCCUACGCCUCUUCCAA 3'
							:::::::::::::::::
Query: 1 TTGGAAGAGGCGTAGGGA 18							query 3' AGGGAUGCGGAGAAGGUU 5'
|||||||||||||||||*
Sbjct: 2957 AACCTTCTCCGCATCCCC 2940							query=Bd-milR6021, target=GME12791_g, score=1, range=4354-4371, strand=1
							target 5' CCCCUACGCCUCUUCCAA 3'
>Bd-milR6021	Score: 0.5	GME11641_g					:::::::::::::::::
							query 3' AGGGAUGCGGAGAAGGUU 5'
Query: 1 TTGGAAGAGGCGTAGGGA 18
|||||||||||||||||*							query=Bd-milR6021, target=GME9109_g, score=1, range=2270-2287, strand=1
Sbjct: 440 AACCTTCTCCGCATCCCC 423
							target 5' CCCCUACGCCUCUUCCAA 3'
							:::::::::::::::::
>Bd-milR6021	Score: 0.5	GME11643_g					query 3' AGGGAUGCGGAGAAGGUU 5'
Query: 1 TTGGAAGAGGCGTAGGGA 18							query=Bd-milR6021, target=GME65_g, score=1, range=2271-2288, strand=1
|||||||||||||||||*
Sbjct: 2953 AACCTTCTCCGCATCCCC 2936							target 5' CCCCUACGCCUCUUCCAA 3'
							:::::::::::::::::
							query 3' AGGGAUGCGGAGAAGGUU 5'
>Bd-milR6021	Score: 2.0	GME11951_g
							query=Bd-milR6021, target=GME2948_g, score=1, range=2271-2288, strand=1
Query: 1 TTGGAAGAGGCGTAGGGA 18
*|||||:|||||||||:*							target 5' CCCCUACGCCUCUUCCAA 3'
Sbjct: 1118 CACCTTTTCCGCATCCTC 1101							:::::::::::::::::
							query 3' AGGGAUGCGGAGAAGGUU 5'
>Bd-milR6021	Score: 0.5	GME12283_g					query=Bd-milR6021, target=GME3145_g, score=1, range=2265-2282, strand=1
Query: 1 TTGGAAGAGGCGTAGGGA 18							target 5' CCCCUACGCCUCUUCCAA 3'
|||||||||||||||||*							:::::::::::::::::
Sbjct: 2954 AACCTTCTCCGCATCCCC 2937							query 3' AGGGAUGCGGAGAAGGUU 5'
							query=Bd-milR6021, target=GME9988_g, score=1, range=1294-1311, strand=1
>Bd-milR6021	Score: 0.5	GME12429_g
							target 5' CCCCUACGCCUCUUCCAA 3'
Query: 1 TTGGAAGAGGCGTAGGGA 18							:::::::::::::::::
|||||||||||||||||*							query 3' AGGGAUGCGGAGAAGGUU 5'
Sbjct: 2286 AACCTTCTCCGCATCCCC 2269
							query=Bd-milR6021, target=GME2935_g, score=1, range=2270-2287, strand=1
>Bd-milR6021	Score: 0.5	GME12639_g					target 5' CCCCUACGCCUCUUCCAA 3'
							:::::::::::::::::
Query: 1 TTGGAAGAGGCGTAGGGA 18							query 3' AGGGAUGCGGAGAAGGUU 5'
|||||||||||||||||*
Sbjct: 2289 AACCTTCTCCGCATCCCC 2272							query=Bd-milR6021, target=GME12790_g, score=1, range=318-335, strand=1
							target 5' CCCCUACGCCUCUUCCAA 3'
>Bd-milR6021	Score: 2.5	GME12670_g					:::::::::::::::::
							query 3' AGGGAUGCGGAGAAGGUU 5'
Query: 1 TTGGAAGAGGCGTAGGGA 18
|:||||||||||:|::|*							query=Bd-milR6021, target=GME1609_g, score=1, range=2936-2953, strand=1
Sbjct: 265 AGCCTTCTCCGCGTTTCA 248
							target 5' CCCCUACGCCUCUUCCAA 3'
							:::::::::::::::::
>Bd-milR6021	Score: 0.5	GME12676_g					query 3' AGGGAUGCGGAGAAGGUU 5'
Query: 1 TTGGAAGAGGCGTAGGGA 18							query=Bd-milR6021, target=GME1634_g, score=1, range=558-575, strand=1
|||||||||||||||||*
Sbjct: 4363 AACCTTCTCCGCATCCCC 4346							target 5' CCCCUACGCCUCUUCCAA 3'
							:::::::::::::::::
							query 3' AGGGAUGCGGAGAAGGUU 5'
>Bd-milR6021	Score: 0.5	GME6841_g
							query=Bd-milR6021, target=GME2486_g, score=1, range=3501-3518, strand=1
Query: 1 TTGGAAGAGGCGTAGGGA 18
|||||||||||||||||*							target 5' CCCCUACGCCUCUUCCAA 3'
Sbjct: 2958 AACCTTCTCCGCATCCCC 2941							:::::::::::::::::
							query 3' AGGGAUGCGGAGAAGGUU 5'
>Bd-milR6021	Score: 2.5	GME7377_g					query=Bd-milR6021, target=GME9990_g, score=1, range=3503-3520, strand=1
Query: 1 TTGGAAGAGGCGTAGGGA 18							target 5' CCCCUACGCCUCUUCCAA 3'
|||||||||||||*:|:*							:::::::::::::::::
Sbjct: 1306 AACCTTCTCCGCAGTCTC 1289							query 3' AGGGAUGCGGAGAAGGUU 5'
							query=Bd-milR6021, target=GME12795_g, score=1, range=2936-2953, strand=1
>Bd-milR6021	Score: 2.5	GME7771_g
							target 5' ACCCUACGCCUCUUCCAA 3'
Query: 1 TTGGAAGAGGCGTAGGGA 18							:::::::::::::::::
|||:|||||||||*||:*							query 3' AGGGAUGCGGAGAAGGUU 5'
Sbjct: 1012 AACTTTCTCCGCACCCTC 995
							query=Bd-milR6021, target=GME3142_g, score=1, range=1293-1310, strand=1
>Bd-milR6021	Score: 0.5	GME7822_g					target 5' CCCCUACGCCUCUUCCAA 3'
							:::::::::::::::::
Query: 1 TTGGAAGAGGCGTAGGGA 18							query 3' AGGGAUGCGGAGAAGGUU 5'
|||||||||||||||||*
Sbjct: 2284 AACCTTCTCCGCATCCCC 2267							query=Bd-milR6021, target=GME4960_g, score=1, range=2941-2958, strand=1
							target 5' CCCCUACGCCUCUUCCAA 3'
>Bd-milR6021	Score: 0.5	GME3924_g					:::::::::::::::::
							query 3' AGGGAUGCGGAGAAGGUU 5'
Query: 1 TTGGAAGAGGCGTAGGGA 18
|||||||||||||||||*							query=Bd-milR6021, target=GME3130_g, score=1, range=2941-2958, strand=1
Sbjct: 2283 AACCTTCTCCGCATCCCC 2266
							target 5' CCCCUACGCCUCUUCCAA 3'
							:::::::::::::::::
>Bd-milR6021	Score: 2.5	GME4484_g					query 3' AGGGAUGCGGAGAAGGUU 5'
Query: 1 TTGGAAGAGGCGTAGGGA 18							query=Bd-milR6021, target=GME1865_g, score=1, range=2941-2958, strand=1
|*|||||||:||||*|||
Sbjct: 1685 ACCCTTCTCTGCATGCCT 1668							target 5' CCCCUACGCCUCUUCCAA 3'
							:::::::::::::::::
							query 3' AGGGAUGCGGAGAAGGUU 5'
>Bd-milR6021	Score: 1.0	GME9752_g
							query=Bd-milR6021, target=GME6841_g, score=1, range=2941-2958, strand=1
Query: 1 TTGGAAGAGGCGTAGGGA 18
||||||||||||||||*|							target 5' CCCCUACGCCUCUUCCAA 3'
Sbjct: 566 AACCTTCTCCGCATCCAT 549							:::::::::::::::::
							query 3' AGGGAUGCGGAGAAGGUU 5'
>Bd-milR6021	Score: 0.5	GME9886_g					query=Bd-milR6021, target=GME11643_g, score=1, range=2936-2953, strand=1
Query: 1 TTGGAAGAGGCGTAGGGA 18							target 5' CCCCUACGCCUCUUCCAA 3'
|||||||||||||||||*							:::::::::::::::::
Sbjct: 2957 AACCTTCTCCGCATCCCC 2940							query 3' AGGGAUGCGGAGAAGGUU 5'
							query=Bd-milR6021, target=GME12283_g, score=1, range=2937-2954, strand=1
>Bd-milR6021	Score: 0.5	GME9890_g
							target 5' CCCCUACGCCUCUUCCAA 3'
Query: 1 TTGGAAGAGGCGTAGGGA 18							:::::::::::::::::
|||||||||||||||||*							query 3' AGGGAUGCGGAGAAGGUU 5'
Sbjct: 2957 AACCTTCTCCGCATCCCC 2940
							query=Bd-milR6021, target=GME9082_g, score=1, range=2939-2956, strand=1
>Bd-milR6021	Score: 0.5	GME9895_g					target 5' CCCCUACGCCUCUUCCAA 3'
							:::::::::::::::::
Query: 1 TTGGAAGAGGCGTAGGGA 18							query 3' AGGGAUGCGGAGAAGGUU 5'
|||||||||||||||||*
Sbjct: 2284 AACCTTCTCCGCATCCCC 2267							query=Bd-milR6021, target=GME9079_g, score=1, range=2940-2957, strand=1
							target 5' CCCCUACGCCUCUUCCAA 3'
>Bd-milR6021	Score: 0.5	GME1626_g					:::::::::::::::::
							query 3' AGGGAUGCGGAGAAGGUU 5'
Query: 1 TTGGAAGAGGCGTAGGGA 18
|||||||||||||||||*							query=Bd-milR6021, target=GME12915_g, score=1, range=2938-2955, strand=1
Sbjct: 2956 AACCTTCTCCGCATCCCC 2939
							target 5' CCCCUACGCCUCUUCCAA 3'
							:::::::::::::::::
>Bd-milR6021	Score: 0.5	GME1634_g					query 3' AGGGAUGCGGAGAAGGUU 5'
Query: 1 TTGGAAGAGGCGTAGGGA 18							query=Bd-milR6021, target=GME13449_g, score=1, range=2938-2955, strand=1
|||||||||||||||||*
Sbjct: 575 AACCTTCTCCGCATCCCC 558							target 5' CCCCUACGCCUCUUCCAA 3'
							:::::::::::::::::
							query 3' AGGGAUGCGGAGAAGGUU 5'
>Bd-milR6021	Score: 0.5	GME1865_g
							query=Bd-milR6021, target=GME12797_g, score=1, range=421-438, strand=1
Query: 1 TTGGAAGAGGCGTAGGGA 18
|||||||||||||||||*							target 5' ACCCUACGCCUCUUCCAA 3'
Sbjct: 2958 AACCTTCTCCGCATCCCC 2941							:::::::::::::::::
							query 3' AGGGAUGCGGAGAAGGUU 5'
>Bd-milR6021	Score: 0.5	GME1964_g					query=Bd-milR6021, target=GME12793_g, score=1, range=2938-2955, strand=1
Query: 1 TTGGAAGAGGCGTAGGGA 18							target 5' CCCCUACGCCUCUUCCAA 3'
|||||||||||||||||*							:::::::::::::::::
Sbjct: 875 AACCTTCTCCGCATCCCC 858							query 3' AGGGAUGCGGAGAAGGUU 5'
							query=Bd-milR6021, target=GME14051_g, score=1, range=2938-2955, strand=1
>Bd-milR6021	Score: 0.5	GME1967_g
							target 5' CCCCUACGCCUCUUCCAA 3'
Query: 1 TTGGAAGAGGCGTAGGGA 18							:::::::::::::::::
|||||||||||||||||*							query 3' AGGGAUGCGGAGAAGGUU 5'
Sbjct: 1681 AACCTTCTCCGCATCCCC 1664
							query=Bd-milR6021, target=GME9107_g, score=1, range=2271-2288, strand=1
>Bd-milR6021	Score: 2.5	GME2048_g					target 5' CCCCUACGCCUCUUCCAA 3'
							:::::::::::::::::
Query: 1 TTGGAAGAGGCGTAGGGA 18							query 3' AGGGAUGCGGAGAAGGUU 5'
*||||||||||||*||:*
Sbjct: 524 TACCTTCTCCGCAACCTC 507							query=Bd-milR6021, target=GME18_g, score=1, range=2938-2955, strand=1
							target 5' CCCCUACGCCUCUUCCAA 3'
>Bd-milR6021	Score: 0.5	GME3311_g					:::::::::::::::::
							query 3' AGGGAUGCGGAGAAGGUU 5'
Query: 1 TTGGAAGAGGCGTAGGGA 18
|||||||||||||||||*							query=Bd-milR6021, target=GME901_g, score=1, range=2271-2288, strand=1
Sbjct: 4372 AACCTTCTCCGCATCCCC 4355
							target 5' CCCCUACGCCUCUUCCAA 3'
							:::::::::::::::::
>Bd-milR6021	Score: 2.5	GME5233_g					query 3' AGGGAUGCGGAGAAGGUU 5'
Query: 1 TTGGAAGAGGCGTAGGGA 18							query=Bd-milR6021, target=GME3150_g, score=1, range=422-439, strand=1
|||||||||:|*|*||||
Sbjct: 392 AACCTTCTCTGGACCCCT 375							target 5' CCCCUACGCCUCUUCCAA 3'
							:::::::::::::::::
							query 3' AGGGAUGCGGAGAAGGUU 5'
>Bd-milR6021	Score: 2.0	GME5469_g
							query=Bd-milR6021, target=GME9100_g, score=1, range=4350-4367, strand=1
Query: 1 TTGGAAGAGGCGTAGGGA 18
|||*||||||||||||*|							target 5' CCCCUACGCCUCUUCCAA 3'
Sbjct: 319 AACATTCTCCGCATCCGT 302							:::::::::::::::::
							query 3' AGGGAUGCGGAGAAGGUU 5'
>Bd-milR6021	Score: 2.5	GME5540_g					query=Bd-milR6021, target=GME14077_g, score=1, range=4349-4366, strand=1
Query: 1 TTGGAAGAGGCGTAGGGA 18							target 5' CCCCUACGCCUCUUCCAA 3'
*:|||||||||:|*||||							:::::::::::::::::
Sbjct: 88 CGCCTTCTCCGTAGCCCT 71							query 3' AGGGAUGCGGAGAAGGUU 5'
							query=Bd-milR6021, target=GME2946_g, score=1, range=4349-4366, strand=1
>Bd-milR6021	Score: 0.5	GME2924_g
							target 5' CCCCUACGCCUCUUCCAA 3'
Query: 1 TTGGAAGAGGCGTAGGGA 18							:::::::::::::::::
|||||||||||||||||*							query 3' AGGGAUGCGGAGAAGGUU 5'
Sbjct: 2957 AACCTTCTCCGCATCCCC 2940
							query=Bd-milR6021, target=GME5755_g, score=1, range=4375-4392, strand=1
>Bd-milR6021	Score: 0.5	GME2927_g					target 5' CCCCUACGCCUCUUCCAA 3'
							:::::::::::::::::
Query: 1 TTGGAAGAGGCGTAGGGA 18							query 3' AGGGAUGCGGAGAAGGUU 5'
|||||||||||||||||*
Sbjct: 2955 AACCTTCTCCGCATCCCC 2938							query=Bd-milR6021, target=GME9982_g, score=1, range=2930-2947, strand=1
							target 5' CCCCUACGCCUCUUCCAA 3'
>Bd-milR6021	Score: 0.5	GME2935_g					:::::::::::::::::
							query 3' AGGGAUGCGGAGAAGGUU 5'
Query: 1 TTGGAAGAGGCGTAGGGA 18
|||||||||||||||||*							query=Bd-milR6021, target=GME2474_g, score=1, range=422-439, strand=1
Sbjct: 2287 AACCTTCTCCGCATCCCC 2270
							target 5' CCCCUACGCCUCUUCCAA 3'
							:::::::::::::::::
>Bd-milR6021	Score: 0.5	GME11187_g					query 3' AGGGAUGCGGAGAAGGUU 5'
Query: 1 TTGGAAGAGGCGTAGGGA 18							query=Bd-milR6021, target=GME9105_g, score=1, range=4352-4369, strand=1
|||||||||||||||||*
Sbjct: 6347 AACCTTCTCCGCATCCCC 6330							target 5' CCCCUACGCCUCUUCCAA 3'
							:::::::::::::::::
							query 3' AGGGAUGCGGAGAAGGUU 5'
>Bd-milR6021	Score: 2.0	GME11264_g
							query=Bd-milR6021, target=GME13359_g, score=1, range=4352-4369, strand=1
Query: 1 TTGGAAGAGGCGTAGGGA 18
*|||||||||||:*||||							target 5' CCCCUACGCCUCUUCCAA 3'
Sbjct: 1692 CACCTTCTCCGCGCCCCT 1675							:::::::::::::::::
							query 3' AGGGAUGCGGAGAAGGUU 5'
>Bd-milR6021	Score: 0.5	GME11404_g					query=Bd-milR6021, target=GME3924_g, score=1, range=2266-2283, strand=1
Query: 1 TTGGAAGAGGCGTAGGGA 18							target 5' CCCCUACGCCUCUUCCAA 3'
|||||||||||||||||*							:::::::::::::::::
Sbjct: 4368 AACCTTCTCCGCATCCCC 4351							query 3' AGGGAUGCGGAGAAGGUU 5'
							query=Bd-milR6021, target=GME5764_g, score=1, range=4347-4364, strand=1
>Bd-milR6021	Score: 0.5	GME2946_g
							target 5' CCCCUACGCCUCUUCCAA 3'
Query: 1 TTGGAAGAGGCGTAGGGA 18							:::::::::::::::::
|||||||||||||||||*							query 3' AGGGAUGCGGAGAAGGUU 5'
Sbjct: 4366 AACCTTCTCCGCATCCCC 4349
							query=Bd-milR6021, target=GME9752_g, score=1, range=549-566, strand=1
>Bd-milR6021	Score: 0.5	GME2948_g					target 5' UACCUACGCCUCUUCCAA 3'
							: ::::::::::::::::
Query: 1 TTGGAAGAGGCGTAGGGA 18							query 3' AGGGAUGCGGAGAAGGUU 5'
|||||||||||||||||*
Sbjct: 2288 AACCTTCTCCGCATCCCC 2271							query=Bd-milR6021, target=GME4959_g, score=2, range=423-440, strand=1
							target 5' CCCCUACGCCUCUUCUAA 3'
>Bd-milR6021	Score: 0.5	GME2951_g					::::::::::::::.::
							query 3' AGGGAUGCGGAGAAGGUU 5'
Query: 1 TTGGAAGAGGCGTAGGGA 18
|||||||||||||||||*							query=Bd-milR6021, target=GME7771_g, score=2, range=996-1012, strand=1
Sbjct: 2957 AACCTTCTCCGCATCCCC 2940
							target 5' UCCC-ACGCCUCUUUCAA 3'
							:::: :::::::::.:::
>Bd-milR6021	Score: 2.5	GME3127_g					query 3' AGGGAUGCGGAGAAGGUU 5'
Query: 1 TTGGAAGAGGCGTAGGGA 18							query=Bd-milR6021, target=GME7377_g, score=2.5, range=1288-1306, strand=1
|||||||||||||*||**
Sbjct: 199 AACCTTCTCCGCAGCCGC 182							target 5' GCUCUGACGCCUCUUCCAA 3'
							:.:: :::::::::::::
							query 3' AGGGA-UGCGGAGAAGGUU 5'
>Bd-milR6021	Score: 0.5	GME3130_g
							query=Bd-milR6021, target=GME6606_g, score=3, range=2445-2462, strand=1
Query: 1 TTGGAAGAGGCGTAGGGA 18
|||||||||||||||||*							target 5' UCCCUACGUCUCUUCUGA 3'
Sbjct: 2958 AACCTTCTCCGCATCCCC 2941							::::::::.::::::..:
							query 3' AGGGAUGCGGAGAAGGUU 5'
>Bd-milR6021	Score: 0.5	GME3135_g					query=Bd-milR6021, target=GME10401_g, score=3, range=1886-1903, strand=1
Query: 1 TTGGAAGAGGCGTAGGGA 18							target 5' UUUCUACGCCUCUUCAAA 3'
|||||||||||||||||*							:..:::::::::::: ::
Sbjct: 4370 AACCTTCTCCGCATCCCC 4353							query 3' AGGGAUGCGGAGAAGGUU 5'
							query=Bd-milR6021, target=GME8847_g, score=3, range=2195-2212, strand=1
>Bd-milR6021	Score: 0.5	GME3136_g
							target 5' UUCUCACGUCUCUUCCAA 3'
Query: 1 TTGGAAGAGGCGTAGGGA 18							:.:. :::.:::::::::
|||||||||||||||||*							query 3' AGGGAUGCGGAGAAGGUU 5'
Sbjct: 4372 AACCTTCTCCGCATCCCC 4355
							query=Bd-milR6021, target=GME70_g, score=3, range=4351-4368, strand=1
>Bd-milR6021	Score: 0.5	GME3142_g					target 5' CCCCUACACCUCUUCCAA 3'
							:::::: ::::::::::
Query: 1 TTGGAAGAGGCGTAGGGA 18							query 3' AGGGAUGCGGAGAAGGUU 5'
|||||||||||||||||*
Sbjct: 1310 AACCTTCTCCGCATCCCC 1293							query=Bd-milR6021, target=GME11264_g, score=3, range=1675-1692, strand=1
							target 5' UCCCCGCGCCUCUUCCAC 3'
>Bd-milR6021	Score: 0.5	GME3145_g					:::: .:::::::::::
							query 3' AGGGAUGCGGAGAAGGUU 5'
Query: 1 TTGGAAGAGGCGTAGGGA 18
|||||||||||||||||*							query=Bd-milR6021, target=GME6633_g, score=3, range=1359-1376, strand=1
Sbjct: 2282 AACCTTCTCCGCATCCCC 2265
							target 5' UCCCGACGACUCUUCCAA 3'
							:::: ::: :::::::::
>Bd-milR6021	Score: 0.5	GME3150_g					query 3' AGGGAUGCGGAGAAGGUU 5'
Query: 1 TTGGAAGAGGCGTAGGGA 18							query=Bd-milR6021, target=GME5469_g, score=3, range=302-319, strand=1
|||||||||||||||||*
Sbjct: 439 AACCTTCTCCGCATCCCC 422							target 5' UGCCUACGCCUCUUACAA 3'
							: :::::::::::: :::
							query 3' AGGGAUGCGGAGAAGGUU 5'
>Bd-milR6021	Score: 2.0	GME11559_g
							query=Bd-milR6021, target=GME3127_g, score=3, range=182-199, strand=1
Query: 1 TTGGAAGAGGCGTAGGGA 18
|||||||||:*||||||*							target 5' CGCCGACGCCUCUUCCAA 3'
Sbjct: 1539 AACCTTCTCTACATCCCG 1522							:: :::::::::::::
							query 3' AGGGAUGCGGAGAAGGUU 5'
>Bd-milR6021	Score: 0.5	GME12785_g					query=Bd-milR6021, target=GME1427_g, score=3, range=22-39, strand=1
Query: 1 TTGGAAGAGGCGTAGGGA 18							target 5' UCCAAACGCCUCUUCCAU 3'
|||||||||||||||||*							::: ::::::::::::
Sbjct: 2956 AACCTTCTCCGCATCCCC 2939							query 3' AGGGAUGCGGAGAAGGUU 5'
							query=Bd-milR6021, target=GME10747_g, score=3, range=76-93, strand=1
>Bd-milR6021	Score: 0.5	GME11094_g
							target 5' UCCGCACGCCUCUUCCAC 3'
Query: 1 TTGGAAGAGGCGTAGGGA 18							::: ::::::::::::
|||||||||||||||||*							query 3' AGGGAUGCGGAGAAGGUU 5'
Sbjct: 2286 AACCTTCTCCGCATCCCC 2269
							query=Bd-milR6021, target=GME13668_g, score=3.5, range=778-795, strand=1
>Bd-milR6021	Score: 0.5	GME36_g					target 5' UCUCUACGUUUCUUUCAA 3'
							::.:::::..::::.:::
Query: 1 TTGGAAGAGGCGTAGGGA 18							query 3' AGGGAUGCGGAGAAGGUU 5'
|||||||||||||||||*
Sbjct: 1311 AACCTTCTCCGCATCCCC 1294							query=Bd-milR6021, target=GME8541_g, score=3.5, range=370-387, strand=1
							target 5' UUCAUGCGCUUCUUCCAA 3'
>Bd-milR6021	Score: 0.5	GME37_g					:.: :.:::.::::::::
							query 3' AGGGAUGCGGAGAAGGUU 5'
Query: 1 TTGGAAGAGGCGTAGGGA 18
|||||||||||||||||*							query=Bd-milR6021, target=GME11951_g, score=3.5, range=1101-1118, strand=1
Sbjct: 4372 AACCTTCTCCGCATCCCC 4355
							target 5' CUCCUACGCCUUUUCCAC 3'
							.:::::::::.:::::
>Bd-milR6021	Score: 0.5	GME40_g					query 3' AGGGAUGCGGAGAAGGUU 5'
Query: 1 TTGGAAGAGGCGTAGGGA 18							query=Bd-milR6021, target=GME2048_g, score=3.5, range=507-524, strand=1
|||||||||||||||||*
Sbjct: 4368 AACCTTCTCCGCATCCCC 4351							target 5' CUCCAACGCCUCUUCCAU 3'
							.:: ::::::::::::
							query 3' AGGGAUGCGGAGAAGGUU 5'
>Bd-milR6021	Score: 0.5	GME4941_g
							query=Bd-milR6021, target=GME8101_g, score=4, range=2032-2049, strand=1
Query: 1 TTGGAAGAGGCGTAGGGA 18
|||||||||||||||||*							target 5' CUCCUGCGCUUCUUCCAG 3'
Sbjct: 4371 AACCTTCTCCGCATCCCC 4354							.:::.:::.:::::::.
							query 3' AGGGAUGCGGAGAAGGUU 5'
>Bd-milR6021	Score: 1.0	GME4959_g					query=Bd-milR6021, target=GME12670_g, score=4, range=248-265, strand=1
Query: 1 TTGGAAGAGGCGTAGGGA 18							target 5' ACUUUGCGCCUCUUCCGA 3'
||:||||||||||||||*							:..:.::::::::::.:
Sbjct: 440 AATCTTCTCCGCATCCCC 423							query 3' AGGGAUGCGGAGAAGGUU 5'
							query=Bd-milR6021, target=GME13124_g, score=4, range=2007-2024, strand=1
>Bd-milR6021	Score: 0.5	GME4960_g
							target 5' UUCUUAUGCCUCUUCCCA 3'
Query: 1 TTGGAAGAGGCGTAGGGA 18							:.:.::.::::::::: :
|||||||||||||||||*							query 3' AGGGAUGCGGAGAAGGUU 5'
Sbjct: 2958 AACCTTCTCCGCATCCCC 2941
							query=Bd-milR6021, target=GME11559_g, score=4, range=1522-1539, strand=1
>Bd-milR6021	Score: 0.5	GME14077_g					target 5' GCCCUACAUCUCUUCCAA 3'
							:::::: .:::::::::
Query: 1 TTGGAAGAGGCGTAGGGA 18							query 3' AGGGAUGCGGAGAAGGUU 5'
|||||||||||||||||*
Sbjct: 4366 AACCTTCTCCGCATCCCC 4349							query=Bd-milR6021, target=GME5838_g, score=4, range=805-822, strand=1
							target 5' GCCCUCCGCUUCUUCCAA 3'
>Bd-milR6021	Score: 0.5	GME5755_g					:::: :::.::::::::
							query 3' AGGGAUGCGGAGAAGGUU 5'
Query: 1 TTGGAAGAGGCGTAGGGA 18
|||||||||||||||||*							query=Bd-milR6021, target=GME10436_g, score=4, range=465-482, strand=1
Sbjct: 4392 AACCTTCTCCGCATCCCC 4375
							target 5' CCCCAAUGCUUCUUCCAA 3'
							::: :.::.::::::::
>Bd-milR6021	Score: 0.5	GME5758_g					query 3' AGGGAUGCGGAGAAGGUU 5'
Query: 1 TTGGAAGAGGCGTAGGGA 18							query=Bd-milR6021, target=GME5540_g, score=4, range=71-88, strand=1
|||||||||||||||||*
Sbjct: 2956 AACCTTCTCCGCATCCCC 2939							target 5' UCCCGAUGCCUCUUCCGC 3'
							:::: :.:::::::::.
							query 3' AGGGAUGCGGAGAAGGUU 5'
>Bd-milR6021	Score: 0.5	GME5764_g
							query=Bd-milR6021, target=GME4484_g, score=4, range=1668-1685, strand=1
Query: 1 TTGGAAGAGGCGTAGGGA 18
|||||||||||||||||*							target 5' UCCGUACGUCUCUUCCCA 3'
Sbjct: 4364 AACCTTCTCCGCATCCCC 4347							::: ::::.::::::: :
							query 3' AGGGAUGCGGAGAAGGUU 5'
>Bd-milR6021	Score: 0.5	GME5765_g					query=Bd-milR6021, target=GME5233_g, score=4, range=375-392, strand=1
Query: 1 TTGGAAGAGGCGTAGGGA 18							target 5' UCCCCAGGUCUCUUCCAA 3'
|||||||||||||||||*							:::: : :.:::::::::
Sbjct: 2957 AACCTTCTCCGCATCCCC 2940							query 3' AGGGAUGCGGAGAAGGUU 5'
							query=Bd-milR6021, target=GME5987_g, score=4, range=957-974, strand=1
>Bd-milR6021	Score: 0.5	GME22_g
							target 5' CCACUACGCCUCUUCCGC 3'
Query: 1 TTGGAAGAGGCGTAGGGA 18							: :::::::::::::.
|||||||||||||||||*							query 3' AGGGAUGCGGAGAAGGUU 5'
Sbjct: 2958 AACCTTCTCCGCATCCCC 2941
							query=Bd-milR6021, target=GME10060_g, score=4, range=1142-1159, strand=1
>Bd-milR6021	Score: 0.5	GME9100_g					target 5' UCACUACGGCUCUUCCAC 3'
							:: ::::: ::::::::
Query: 1 TTGGAAGAGGCGTAGGGA 18							query 3' AGGGAUGCGGAGAAGGUU 5'
|||||||||||||||||*
Sbjct: 4367 AACCTTCTCCGCATCCCC 4350							query=Bd-milR6196, target=GME36_g, score=0, range=97-116, strand=1
							target 5' UCCUCGCCACUCCUCGUUCU 3'
>Bd-milR6021	Score: 0.5	GME9105_g					::::::::::::::::::::
							query 3' AGGAGCGGUGAGGAGCAAGA 5'
Query: 1 TTGGAAGAGGCGTAGGGA 18
|||||||||||||||||*							query=Bd-milR6196, target=GME11638_g, score=0, range=1743-1762, strand=1
Sbjct: 4369 AACCTTCTCCGCATCCCC 4352
							target 5' UCCUCGCCACUCCUCGUUCU 3'
							::::::::::::::::::::
>Bd-milR6021	Score: 0.5	GME9107_g					query 3' AGGAGCGGUGAGGAGCAAGA 5'
Query: 1 TTGGAAGAGGCGTAGGGA 18							query=Bd-milR6196, target=GME3142_g, score=0, range=97-116, strand=1
|||||||||||||||||*
Sbjct: 2288 AACCTTCTCCGCATCCCC 2271							target 5' UCCUCGCCACUCCUCGUUCU 3'
							::::::::::::::::::::
							query 3' AGGAGCGGUGAGGAGCAAGA 5'
>Bd-milR6021	Score: 0.5	GME9980_g
							query=Bd-milR6196, target=GME8414_g, score=0, range=3156-3175, strand=1
Query: 1 TTGGAAGAGGCGTAGGGA 18
|||||||||||||||||*							target 5' UCCUCGCCACUCCUCGUUCU 3'
Sbjct: 2287 AACCTTCTCCGCATCCCC 2270							::::::::::::::::::::
							query 3' AGGAGCGGUGAGGAGCAAGA 5'
>Bd-milR6021	Score: 0.5	GME9982_g					query=Bd-milR6196, target=GME6076_g, score=0, range=3159-3178, strand=1
Query: 1 TTGGAAGAGGCGTAGGGA 18							target 5' UCCUCGCCACUCCUCGUUCU 3'
|||||||||||||||||*							::::::::::::::::::::
Sbjct: 2947 AACCTTCTCCGCATCCCC 2930							query 3' AGGAGCGGUGAGGAGCAAGA 5'
							query=Bd-milR6196, target=GME9895_g, score=0, range=1073-1092, strand=1
>Bd-milR6021	Score: 0.5	GME9983_g
							target 5' UCCUCGCCACUCCUCGUUCU 3'
Query: 1 TTGGAAGAGGCGTAGGGA 18							::::::::::::::::::::
|||||||||||||||||*							query 3' AGGAGCGGUGAGGAGCAAGA 5'
Sbjct: 2286 AACCTTCTCCGCATCCCC 2269
							query=Bd-milR6196, target=GME2480_g, score=0, range=3155-3174, strand=1
>Bd-milR6021	Score: 0.5	GME9986_g					target 5' UCCUCGCCACUCCUCGUUCU 3'
							::::::::::::::::::::
Query: 1 TTGGAAGAGGCGTAGGGA 18							query 3' AGGAGCGGUGAGGAGCAAGA 5'
|||||||||||||||||*
Sbjct: 4371 AACCTTCTCCGCATCCCC 4354							query=Bd-milR6196, target=GME13360_g, score=0, range=1742-1761, strand=1
							target 5' UCCUCGCCACUCCUCGUUCU 3'
>Bd-milR6021	Score: 0.5	GME9988_g					::::::::::::::::::::
							query 3' AGGAGCGGUGAGGAGCAAGA 5'
Query: 1 TTGGAAGAGGCGTAGGGA 18
|||||||||||||||||*							query=Bd-milR6196, target=GME12429_g, score=0, range=1075-1094, strand=1
Sbjct: 1311 AACCTTCTCCGCATCCCC 1294
							target 5' UCCUCGCCACUCCUCGUUCU 3'
							::::::::::::::::::::
>Bd-milR6021	Score: 0.5	GME9989_g					query 3' AGGAGCGGUGAGGAGCAAGA 5'
Query: 1 TTGGAAGAGGCGTAGGGA 18							query=Bd-milR6196, target=GME2485_g, score=0, range=3155-3174, strand=1
|||||||||||||||||*
Sbjct: 2955 AACCTTCTCCGCATCCCC 2938							target 5' UCCUCGCCACUCCUCGUUCU 3'
							::::::::::::::::::::
							query 3' AGGAGCGGUGAGGAGCAAGA 5'
>Bd-milR6021	Score: 0.5	GME9990_g
							query=Bd-milR6196, target=GME9983_g, score=0, range=1074-1093, strand=1
Query: 1 TTGGAAGAGGCGTAGGGA 18
|||||||||||||||||*							target 5' UCCUCGCCACUCCUCGUUCU 3'
Sbjct: 3520 AACCTTCTCCGCATCCCC 3503							::::::::::::::::::::
							query 3' AGGAGCGGUGAGGAGCAAGA 5'
>Bd-milR6021	Score: 0.5	GME9992_g					query=Bd-milR6196, target=GME9076_g, score=0, range=1074-1093, strand=1
Query: 1 TTGGAAGAGGCGTAGGGA 18							target 5' UCCUCGCCACUCCUCGUUCU 3'
|||||||||||||||||*							::::::::::::::::::::
Sbjct: 2283 AACCTTCTCCGCATCCCC 2266							query 3' AGGAGCGGUGAGGAGCAAGA 5'
							query=Bd-milR6196, target=GME11094_g, score=0, range=1074-1093, strand=1
>Bd-milR6021	Score: 0.5	GME12788_g
							target 5' UCCUCGCCACUCCUCGUUCU 3'
Query: 1 TTGGAAGAGGCGTAGGGA 18							::::::::::::::::::::
|||||||||||||||||*							query 3' AGGAGCGGUGAGGAGCAAGA 5'
Sbjct: 2956 AACCTTCTCCGCATCCCC 2939
							query=Bd-milR6196, target=GME12788_g, score=0, range=1743-1762, strand=1
>Bd-milR6021	Score: 0.5	GME12790_g					target 5' UCCUCGCCACUCCUCGUUCU 3'
							::::::::::::::::::::
Query: 1 TTGGAAGAGGCGTAGGGA 18							query 3' AGGAGCGGUGAGGAGCAAGA 5'
|||||||||||||||||*
Sbjct: 335 AACCTTCTCCGCATCCCC 318							query=Bd-milR6196, target=GME13455_g, score=0, range=3158-3177, strand=1
							target 5' UCCUCGCCACUCCUCGUUCU 3'
>Bd-milR6021	Score: 0.5	GME12791_g					::::::::::::::::::::
							query 3' AGGAGCGGUGAGGAGCAAGA 5'
Query: 1 TTGGAAGAGGCGTAGGGA 18
|||||||||||||||||*							query=Bd-milR6196, target=GME5922_g, score=0, range=3159-3178, strand=1
Sbjct: 4371 AACCTTCTCCGCATCCCC 4354
							target 5' UCCUCGCCACUCCUCGUUCU 3'
							::::::::::::::::::::
>Bd-milR6021	Score: 0.5	GME12792_g					query 3' AGGAGCGGUGAGGAGCAAGA 5'
Query: 1 TTGGAAGAGGCGTAGGGA 18							query=Bd-milR6196, target=GME6023_g, score=0, range=1744-1763, strand=1
|||||||||||||||||*
Sbjct: 4368 AACCTTCTCCGCATCCCC 4351							target 5' UCCUCGCCACUCCUCGUUCU 3'
							::::::::::::::::::::
							query 3' AGGAGCGGUGAGGAGCAAGA 5'
>Bd-milR6021	Score: 0.5	GME12793_g
							query=Bd-milR6196, target=GME6081_g, score=0, range=1744-1763, strand=1
Query: 1 TTGGAAGAGGCGTAGGGA 18
|||||||||||||||||*							target 5' UCCUCGCCACUCCUCGUUCU 3'
Sbjct: 2955 AACCTTCTCCGCATCCCC 2938							::::::::::::::::::::
							query 3' AGGAGCGGUGAGGAGCAAGA 5'
>Bd-milR6021	Score: 0.5	GME12795_g					query=Bd-milR6196, target=GME5765_g, score=0, range=1744-1763, strand=1
Query: 1 TTGGAAGAGGCGTAGGGA 18							target 5' UCCUCGCCACUCCUCGUUCU 3'
|||||||||||||||||*							::::::::::::::::::::
Sbjct: 2953 AACCTTCTCCGCATCCCA 2936							query 3' AGGAGCGGUGAGGAGCAAGA 5'
							query=Bd-milR6196, target=GME6077_g, score=0, range=1744-1763, strand=1
>Bd-milR6021	Score: 0.5	GME2474_g
							target 5' UCCUCGCCACUCCUCGUUCU 3'
Query: 1 TTGGAAGAGGCGTAGGGA 18							::::::::::::::::::::
|||||||||||||||||*							query 3' AGGAGCGGUGAGGAGCAAGA 5'
Sbjct: 439 AACCTTCTCCGCATCCCC 422
							query=Bd-milR6196, target=GME9886_g, score=0, range=1744-1763, strand=1
>Bd-milR6021	Score: 0.5	GME2480_g					target 5' UCCUCGCCACUCCUCGUUCU 3'
							::::::::::::::::::::
Query: 1 TTGGAAGAGGCGTAGGGA 18							query 3' AGGAGCGGUGAGGAGCAAGA 5'
|||||||||||||||||*
Sbjct: 4367 AACCTTCTCCGCATCCCC 4350							query=Bd-milR6196, target=GME2951_g, score=0, range=1744-1763, strand=1
							target 5' UCCUCGCCACUCCUCGUUCU 3'
>Bd-milR6021	Score: 0.5	GME2485_g					::::::::::::::::::::
							query 3' AGGAGCGGUGAGGAGCAAGA 5'
Query: 1 TTGGAAGAGGCGTAGGGA 18
|||||||||||||||||*							query=Bd-milR6196, target=GME9890_g, score=0, range=1744-1763, strand=1
Sbjct: 4367 AACCTTCTCCGCATCCCC 4350
							target 5' UCCUCGCCACUCCUCGUUCU 3'
							::::::::::::::::::::
>Bd-milR6021	Score: 0.5	GME2486_g					query 3' AGGAGCGGUGAGGAGCAAGA 5'
Query: 1 TTGGAAGAGGCGTAGGGA 18							query=Bd-milR6196, target=GME3311_g, score=0, range=3159-3178, strand=1
|||||||||||||||||*
Sbjct: 3518 AACCTTCTCCGCATCCCC 3501							target 5' UCCUCGCCACUCCUCGUUCU 3'
							::::::::::::::::::::
							query 3' AGGAGCGGUGAGGAGCAAGA 5'
>Bd-milR6021	Score: 0.5	GME1_g
							query=Bd-milR6196, target=GME12787_g, score=0, range=3158-3177, strand=1
Query: 1 TTGGAAGAGGCGTAGGGA 18
|||||||||||||||||*							target 5' UCCUCGCCACUCCUCGUUCU 3'
Sbjct: 4373 AACCTTCTCCGCATCCCC 4356							::::::::::::::::::::
							query 3' AGGAGCGGUGAGGAGCAAGA 5'
>Bd-milR6021	Score: 0.5	GME9087_g					query=Bd-milR6196, target=GME14055_g, score=0, range=3159-3178, strand=1
Query: 1 TTGGAAGAGGCGTAGGGA 18							target 5' UCCUCGCCACUCCUCGUUCU 3'
|||||||||||||||||*							::::::::::::::::::::
Sbjct: 2956 AACCTTCTCCGCATCCCC 2939							query 3' AGGAGCGGUGAGGAGCAAGA 5'
							query=Bd-milR6196, target=GME2486_g, score=0, range=2306-2325, strand=1
>Bd-milR6021	Score: 0.5	GME4966_g
							target 5' UCCUCGCCACUCCUCGUUCU 3'
Query: 1 TTGGAAGAGGCGTAGGGA 18							::::::::::::::::::::
|||||||||||||||||*							query 3' AGGAGCGGUGAGGAGCAAGA 5'
Sbjct: 2958 AACCTTCTCCGCATCCCC 2941
							query=Bd-milR6196, target=GME2927_g, score=0, range=1743-1762, strand=1
>Bd-milR6021	Score: 0.5	GME1618_g					target 5' UCCUCGCCACUCCUCGUUCU 3'
							::::::::::::::::::::
Query: 1 TTGGAAGAGGCGTAGGGA 18							query 3' AGGAGCGGUGAGGAGCAAGA 5'
|||||||||||||||||*
Sbjct: 57 AACCTTCTCCGCATCCCA 40							query=Bd-milR6196, target=GME9989_g, score=0, range=1742-1761, strand=1
							target 5' UCCUCGCCACUCCUCGUUCU 3'
>Bd-milR6021	Score: 0.5	GME14055_g					::::::::::::::::::::
							query 3' AGGAGCGGUGAGGAGCAAGA 5'
Query: 1 TTGGAAGAGGCGTAGGGA 18
|||||||||||||||||*							query=Bd-milR6196, target=GME9990_g, score=0, range=2306-2325, strand=1
Sbjct: 4372 AACCTTCTCCGCATCCCC 4355
							target 5' UCCUCGCCACUCCUCGUUCU 3'
							::::::::::::::::::::
>Bd-milR6021	Score: 0.5	GME62_g					query 3' AGGAGCGGUGAGGAGCAAGA 5'
Query: 1 TTGGAAGAGGCGTAGGGA 18							query=Bd-milR6196, target=GME13921_g, score=0, range=1739-1758, strand=1
|||||||||||||||||*
Sbjct: 4371 AACCTTCTCCGCATCCCC 4354							target 5' UCCUCGCCACUCCUCGUUCU 3'
							::::::::::::::::::::
							query 3' AGGAGCGGUGAGGAGCAAGA 5'
>Bd-milR6021	Score: 0.5	GME1609_g
							query=Bd-milR6196, target=GME12283_g, score=0, range=1742-1761, strand=1
Query: 1 TTGGAAGAGGCGTAGGGA 18
|||||||||||||||||*							target 5' UCCUCGCCACUCCUCGUUCU 3'
Sbjct: 2953 AACCTTCTCCGCATCCCC 2936							::::::::::::::::::::
							query 3' AGGAGCGGUGAGGAGCAAGA 5'
>Bd-milR6021	Score: 0.5	GME1615_g					query=Bd-milR6196, target=GME4938_g, score=0, range=43-62, strand=1
Query: 1 TTGGAAGAGGCGTAGGGA 18							target 5' UCCUCGCCACUCCUCGUUCU 3'
|||||||||||||||||*							::::::::::::::::::::
Sbjct: 1681 AACCTTCTCCGCATCCCC 1664							query 3' AGGAGCGGUGAGGAGCAAGA 5'
							query=Bd-milR6196, target=GME1635_g, score=0, range=1075-1094, strand=1
>Bd-milR6021	Score: 0.5	GME11179_g
							target 5' UCCUCGCCACUCCUCGUUCU 3'
Query: 1 TTGGAAGAGGCGTAGGGA 18							::::::::::::::::::::
|||||||||||||||||*							query 3' AGGAGCGGUGAGGAGCAAGA 5'
Sbjct: 4371 AACCTTCTCCGCATCCCC 4354
							query=Bd-milR6196, target=GME9087_g, score=0, range=1743-1762, strand=1
>Bd-milR6021	Score: 0.5	GME14051_g					target 5' UCCUCGCCACUCCUCGUUCU 3'
							::::::::::::::::::::
Query: 1 TTGGAAGAGGCGTAGGGA 18							query 3' AGGAGCGGUGAGGAGCAAGA 5'
|||||||||||||||||*
Sbjct: 2955 AACCTTCTCCGCATCCCC 2938							query=Bd-milR6196, target=GME1626_g, score=0, range=1743-1762, strand=1
							target 5' UCCUCGCCACUCCUCGUUCU 3'
>Bd-milR6021	Score: 0.5	GME9109_g					::::::::::::::::::::
							query 3' AGGAGCGGUGAGGAGCAAGA 5'
Query: 1 TTGGAAGAGGCGTAGGGA 18
|||||||||||||||||*							query=Bd-milR6196, target=GME13359_g, score=0, range=3158-3177, strand=1
Sbjct: 2287 AACCTTCTCCGCATCCCC 2270
							target 5' UCCUCGCCACUCCUCGUUCU 3'
							::::::::::::::::::::
>Bd-milR6021	Score: 0.5	GME18_g					query 3' AGGAGCGGUGAGGAGCAAGA 5'
Query: 1 TTGGAAGAGGCGTAGGGA 18							query=Bd-milR6196, target=GME12639_g, score=0, range=1075-1094, strand=1
|||||||||||||||||*
Sbjct: 2955 AACCTTCTCCGCATCCCC 2938							target 5' UCCUCGCCACUCCUCGUUCU 3'
							::::::::::::::::::::
							query 3' AGGAGCGGUGAGGAGCAAGA 5'
>Bd-milR6196	Score: 0.0	GME1572_g
							query=Bd-milR6196, target=GME5758_g, score=0, range=1743-1762, strand=1
Query: 1 AGAACGAGGAGTGGCGAGGA 20
||||||||||||||||||||							target 5' UCCUCGCCACUCCUCGUUCU 3'
Sbjct: 116 TCTTGCTCCTCACCGCTCCT 97							::::::::::::::::::::
							query 3' AGGAGCGGUGAGGAGCAAGA 5'
>Bd-milR6196	Score: 0.0	GME65_g					query=Bd-milR6196, target=GME9105_g, score=0, range=3156-3175, strand=1
Query: 1 AGAACGAGGAGTGGCGAGGA 20							target 5' UCCUCGCCACUCCUCGUUCU 3'
||||||||||||||||||||							::::::::::::::::::::
Sbjct: 1094 TCTTGCTCCTCACCGCTCCT 1075							query 3' AGGAGCGGUGAGGAGCAAGA 5'
							query=Bd-milR6196, target=GME6829_g, score=0, range=1744-1763, strand=1
>Bd-milR6196	Score: 0.0	GME70_g
							target 5' UCCUCGCCACUCCUCGUUCU 3'
Query: 1 AGAACGAGGAGTGGCGAGGA 20							::::::::::::::::::::
||||||||||||||||||||							query 3' AGGAGCGGUGAGGAGCAAGA 5'
Sbjct: 3176 TCTTGCTCCTCACCGCTCCT 3157
							query=Bd-milR6196, target=GME9079_g, score=0, range=1744-1763, strand=1
>Bd-milR6196	Score: 0.0	GME74_g					target 5' UCCUCGCCACUCCUCGUUCU 3'
							::::::::::::::::::::
Query: 1 AGAACGAGGAGTGGCGAGGA 20							query 3' AGGAGCGGUGAGGAGCAAGA 5'
||||||||||||||||||||
Sbjct: 3177 TCTTGCTCCTCACCGCTCCT 3158							query=Bd-milR6196, target=GME9992_g, score=0, range=1072-1091, strand=1
							target 5' UCCUCGCCACUCCUCGUUCU 3'
>Bd-milR6196	Score: 0.0	GME901_g					::::::::::::::::::::
							query 3' AGGAGCGGUGAGGAGCAAGA 5'
Query: 1 AGAACGAGGAGTGGCGAGGA 20
||||||||||||||||||||							query=Bd-milR6196, target=GME12793_g, score=0, range=1743-1762, strand=1
Sbjct: 1093 TCTTGCTCCTCACCGCTCCT 1074
							target 5' UCCUCGCCACUCCUCGUUCU 3'
							::::::::::::::::::::
>Bd-milR6196	Score: 0.0	GME12915_g					query 3' AGGAGCGGUGAGGAGCAAGA 5'
Query: 1 AGAACGAGGAGTGGCGAGGA 20							query=Bd-milR6196, target=GME14051_g, score=0, range=1743-1762, strand=1
||||||||||||||||||||
Sbjct: 1762 TCTTGCTCCTCACCGCTCCT 1743							target 5' UCCUCGCCACUCCUCGUUCU 3'
							::::::::::::::::::::
							query 3' AGGAGCGGUGAGGAGCAAGA 5'
>Bd-milR6196	Score: 0.0	GME13264_g
							query=Bd-milR6196, target=GME12915_g, score=0, range=1743-1762, strand=1
Query: 1 AGAACGAGGAGTGGCGAGGA 20
||||||||||||||||||||							target 5' UCCUCGCCACUCCUCGUUCU 3'
Sbjct: 3178 TCTTGCTCCTCACCGCTCCT 3159							::::::::::::::::::::
							query 3' AGGAGCGGUGAGGAGCAAGA 5'
>Bd-milR6196	Score: 0.0	GME13359_g					query=Bd-milR6196, target=GME18_g, score=0, range=1742-1761, strand=1
Query: 1 AGAACGAGGAGTGGCGAGGA 20							target 5' UCCUCGCCACUCCUCGUUCU 3'
||||||||||||||||||||							::::::::::::::::::::
Sbjct: 3177 TCTTGCTCCTCACCGCTCCT 3158							query 3' AGGAGCGGUGAGGAGCAAGA 5'
							query=Bd-milR6196, target=GME2946_g, score=0, range=3155-3174, strand=1
>Bd-milR6196	Score: 0.0	GME13360_g
							target 5' UCCUCGCCACUCCUCGUUCU 3'
Query: 1 AGAACGAGGAGTGGCGAGGA 20							::::::::::::::::::::
||||||||||||||||||||							query 3' AGGAGCGGUGAGGAGCAAGA 5'
Sbjct: 1761 TCTTGCTCCTCACCGCTCCT 1742
							query=Bd-milR6196, target=GME9988_g, score=0, range=97-116, strand=1
>Bd-milR6196	Score: 0.8	GME13449_g					target 5' UCCUCGCCACUCCUCGUUCU 3'
							::::::::::::::::::::
Query: 1 AGAACGAGGAGTGGCGAGGA 20							query 3' AGGAGCGGUGAGGAGCAAGA 5'
|||||:|||||||||||:||
Sbjct: 1761 TCTTGTTCCTCACCGCTTCT 1742							query=Bd-milR6196, target=GME3145_g, score=0, range=1073-1092, strand=1
							target 5' UCCUCGCCACUCCUCGUUCU 3'
>Bd-milR6196	Score: 0.0	GME13455_g					::::::::::::::::::::
							query 3' AGGAGCGGUGAGGAGCAAGA 5'
Query: 1 AGAACGAGGAGTGGCGAGGA 20
||||||||||||||||||||							query=Bd-milR6196, target=GME14077_g, score=0, range=3155-3174, strand=1
Sbjct: 3177 TCTTGCTCCTCACCGCTCCT 3158
							target 5' UCCUCGCCACUCCUCGUUCU 3'
							::::::::::::::::::::
>Bd-milR6196	Score: 0.0	GME13921_g					query 3' AGGAGCGGUGAGGAGCAAGA 5'
Query: 1 AGAACGAGGAGTGGCGAGGA 20							query=Bd-milR6196, target=GME9100_g, score=0, range=3156-3175, strand=1
||||||||||||||||||||
Sbjct: 1758 TCTTGCTCCTCACCGCTCCT 1739							target 5' UCCUCGCCACUCCUCGUUCU 3'
							::::::::::::::::::::
							query 3' AGGAGCGGUGAGGAGCAAGA 5'
>Bd-milR6196	Score: 0.0	GME8414_g
							query=Bd-milR6196, target=GME6664_g, score=0, range=1075-1094, strand=1
Query: 1 AGAACGAGGAGTGGCGAGGA 20
||||||||||||||||||||							target 5' UCCUCGCCACUCCUCGUUCU 3'
Sbjct: 3175 TCTTGCTCCTCACCGCTCCT 3156							::::::::::::::::::::
							query 3' AGGAGCGGUGAGGAGCAAGA 5'
>Bd-milR6196	Score: 0.0	GME9067_g					query=Bd-milR6196, target=GME1609_g, score=0, range=1742-1761, strand=1
Query: 1 AGAACGAGGAGTGGCGAGGA 20							target 5' UCCUCGCCACUCCUCGUUCU 3'
||||||||||||||||||||							::::::::::::::::::::
Sbjct: 1094 TCTTGCTCCTCACCGCTCCT 1075							query 3' AGGAGCGGUGAGGAGCAAGA 5'
							query=Bd-milR6196, target=GME7822_g, score=0, range=1072-1091, strand=1
>Bd-milR6196	Score: 0.0	GME9072_g
							target 5' UCCUCGCCACUCCUCGUUCU 3'
Query: 1 AGAACGAGGAGTGGCGAGGA 20							::::::::::::::::::::
||||||||||||||||||||							query 3' AGGAGCGGUGAGGAGCAAGA 5'
Sbjct: 487 TCTTGCTCCTCACCGCTCCT 468
							query=Bd-milR6196, target=GME62_g, score=0, range=3157-3176, strand=1
>Bd-milR6196	Score: 0.0	GME9076_g					target 5' UCCUCGCCACUCCUCGUUCU 3'
							::::::::::::::::::::
Query: 1 AGAACGAGGAGTGGCGAGGA 20							query 3' AGGAGCGGUGAGGAGCAAGA 5'
||||||||||||||||||||
Sbjct: 1093 TCTTGCTCCTCACCGCTCCT 1074							query=Bd-milR6196, target=GME12795_g, score=0, range=1742-1761, strand=1
							target 5' UCCUCGCCACUCCUCGUUCU 3'
>Bd-milR6196	Score: 0.0	GME9079_g					::::::::::::::::::::
							query 3' AGGAGCGGUGAGGAGCAAGA 5'
Query: 1 AGAACGAGGAGTGGCGAGGA 20
||||||||||||||||||||							query=Bd-milR6196, target=GME9986_g, score=0, range=3158-3177, strand=1
Sbjct: 1763 TCTTGCTCCTCACCGCTCCT 1744
							target 5' UCCUCGCCACUCCUCGUUCU 3'
							::::::::::::::::::::
>Bd-milR6196	Score: 0.0	GME9082_g					query 3' AGGAGCGGUGAGGAGCAAGA 5'
Query: 1 AGAACGAGGAGTGGCGAGGA 20							query=Bd-milR6196, target=GME2924_g, score=0, range=1744-1763, strand=1
||||||||||||||||||||
Sbjct: 1763 TCTTGCTCCTCACCGCTCCT 1744							target 5' UCCUCGCCACUCCUCGUUCU 3'
							::::::::::::::::::::
							query 3' AGGAGCGGUGAGGAGCAAGA 5'
>Bd-milR6196	Score: 0.0	GME5922_g
							query=Bd-milR6196, target=GME12676_g, score=0, range=3154-3173, strand=1
Query: 1 AGAACGAGGAGTGGCGAGGA 20
||||||||||||||||||||							target 5' UCCUCGCCACUCCUCGUUCU 3'
Sbjct: 3178 TCTTGCTCCTCACCGCTCCT 3159							::::::::::::::::::::
							query 3' AGGAGCGGUGAGGAGCAAGA 5'
>Bd-milR6196	Score: 0.0	GME6023_g					query=Bd-milR6196, target=GME4963_g, score=0, range=533-552, strand=1
Query: 1 AGAACGAGGAGTGGCGAGGA 20							target 5' UCCUCGCCACUCCUCGUUCU 3'
||||||||||||||||||||							::::::::::::::::::::
Sbjct: 1763 TCTTGCTCCTCACCGCTCCT 1744							query 3' AGGAGCGGUGAGGAGCAAGA 5'
							query=Bd-milR6196, target=GME3135_g, score=0, range=3158-3177, strand=1
>Bd-milR6196	Score: 0.0	GME6076_g
							target 5' UCCUCGCCACUCCUCGUUCU 3'
Query: 1 AGAACGAGGAGTGGCGAGGA 20							::::::::::::::::::::
||||||||||||||||||||							query 3' AGGAGCGGUGAGGAGCAAGA 5'
Sbjct: 3178 TCTTGCTCCTCACCGCTCCT 3159
							query=Bd-milR6196, target=GME1_g, score=0, range=3159-3178, strand=1
>Bd-milR6196	Score: 0.0	GME6077_g					target 5' UCCUCGCCACUCCUCGUUCU 3'
							::::::::::::::::::::
Query: 1 AGAACGAGGAGTGGCGAGGA 20							query 3' AGGAGCGGUGAGGAGCAAGA 5'
||||||||||||||||||||
Sbjct: 1763 TCTTGCTCCTCACCGCTCCT 1744							query=Bd-milR6196, target=GME74_g, score=0, range=3158-3177, strand=1
							target 5' UCCUCGCCACUCCUCGUUCU 3'
>Bd-milR6196	Score: 0.0	GME6081_g					::::::::::::::::::::
							query 3' AGGAGCGGUGAGGAGCAAGA 5'
Query: 1 AGAACGAGGAGTGGCGAGGA 20
||||||||||||||||||||							query=Bd-milR6196, target=GME2475_g, score=0, range=1075-1094, strand=1
Sbjct: 1763 TCTTGCTCCTCACCGCTCCT 1744
							target 5' UCCUCGCCACUCCUCGUUCU 3'
							::::::::::::::::::::
>Bd-milR6196	Score: 0.0	GME6664_g					query 3' AGGAGCGGUGAGGAGCAAGA 5'
Query: 1 AGAACGAGGAGTGGCGAGGA 20							query=Bd-milR6196, target=GME3924_g, score=0, range=1073-1092, strand=1
||||||||||||||||||||
Sbjct: 1094 TCTTGCTCCTCACCGCTCCT 1075							target 5' UCCUCGCCACUCCUCGUUCU 3'
							::::::::::::::::::::
							query 3' AGGAGCGGUGAGGAGCAAGA 5'
>Bd-milR6196	Score: 0.0	GME6829_g
							query=Bd-milR6196, target=GME9082_g, score=0, range=1744-1763, strand=1
Query: 1 AGAACGAGGAGTGGCGAGGA 20
||||||||||||||||||||							target 5' UCCUCGCCACUCCUCGUUCU 3'
Sbjct: 1763 TCTTGCTCCTCACCGCTCCT 1744							::::::::::::::::::::
							query 3' AGGAGCGGUGAGGAGCAAGA 5'
>Bd-milR6196	Score: 0.0	GME11638_g					query=Bd-milR6196, target=GME11186_g, score=0, range=3159-3178, strand=1
Query: 1 AGAACGAGGAGTGGCGAGGA 20							target 5' UCCUCGCCACUCCUCGUUCU 3'
||||||||||||||||||||							::::::::::::::::::::
Sbjct: 1762 TCTTGCTCCTCACCGCTCCT 1743							query 3' AGGAGCGGUGAGGAGCAAGA 5'
							query=Bd-milR6196, target=GME37_g, score=0, range=3158-3177, strand=1
>Bd-milR6196	Score: 0.0	GME11640_g
							target 5' UCCUCGCCACUCCUCGUUCU 3'
Query: 1 AGAACGAGGAGTGGCGAGGA 20							::::::::::::::::::::
||||||||||||||||||||							query 3' AGGAGCGGUGAGGAGCAAGA 5'
Sbjct: 3190 TCTTGCTCCTCACCGCTCCT 3171
							query=Bd-milR6196, target=GME2948_g, score=0, range=1075-1094, strand=1
>Bd-milR6196	Score: 0.0	GME11643_g					target 5' UCCUCGCCACUCCUCGUUCU 3'
							::::::::::::::::::::
Query: 1 AGAACGAGGAGTGGCGAGGA 20							query 3' AGGAGCGGUGAGGAGCAAGA 5'
||||||||||||||||||||
Sbjct: 1759 TCTTGCTCCTCACCGCTCCT 1740							query=Bd-milR6196, target=GME1967_g, score=0, range=469-488, strand=1
							target 5' UCCUCGCCACUCCUCGUUCU 3'
>Bd-milR6196	Score: 0.0	GME12283_g					::::::::::::::::::::
							query 3' AGGAGCGGUGAGGAGCAAGA 5'
Query: 1 AGAACGAGGAGTGGCGAGGA 20
||||||||||||||||||||							query=Bd-milR6196, target=GME65_g, score=0, range=1075-1094, strand=1
Sbjct: 1761 TCTTGCTCCTCACCGCTCCT 1742
							target 5' UCCUCGCCACUCCUCGUUCU 3'
							::::::::::::::::::::
>Bd-milR6196	Score: 0.0	GME12429_g					query 3' AGGAGCGGUGAGGAGCAAGA 5'
Query: 1 AGAACGAGGAGTGGCGAGGA 20							query=Bd-milR6196, target=GME3136_g, score=0, range=3158-3177, strand=1
||||||||||||||||||||
Sbjct: 1094 TCTTGCTCCTCACCGCTCCT 1075							target 5' UCCUCGCCACUCCUCGUUCU 3'
							::::::::::::::::::::
							query 3' AGGAGCGGUGAGGAGCAAGA 5'
>Bd-milR6196	Score: 0.0	GME12639_g
							query=Bd-milR6196, target=GME13264_g, score=0, range=3159-3178, strand=1
Query: 1 AGAACGAGGAGTGGCGAGGA 20
||||||||||||||||||||							target 5' UCCUCGCCACUCCUCGUUCU 3'
Sbjct: 1094 TCTTGCTCCTCACCGCTCCT 1075							::::::::::::::::::::
							query 3' AGGAGCGGUGAGGAGCAAGA 5'
>Bd-milR6196	Score: 0.0	GME12676_g					query=Bd-milR6196, target=GME9109_g, score=0, range=1074-1093, strand=1
Query: 1 AGAACGAGGAGTGGCGAGGA 20							target 5' UCCUCGCCACUCCUCGUUCU 3'
||||||||||||||||||||							::::::::::::::::::::
Sbjct: 3173 TCTTGCTCCTCACCGCTCCT 3154							query 3' AGGAGCGGUGAGGAGCAAGA 5'
							query=Bd-milR6196, target=GME2935_g, score=0, range=1074-1093, strand=1
>Bd-milR6196	Score: 0.0	GME6841_g
							target 5' UCCUCGCCACUCCUCGUUCU 3'
Query: 1 AGAACGAGGAGTGGCGAGGA 20							::::::::::::::::::::
||||||||||||||||||||							query 3' AGGAGCGGUGAGGAGCAAGA 5'
Sbjct: 1763 TCTTGCTCCTCACCGCTCCT 1744
							query=Bd-milR6196, target=GME11404_g, score=0, range=3157-3176, strand=1
>Bd-milR6196	Score: 0.0	GME7822_g					target 5' UCCUCGCCACUCCUCGUUCU 3'
							::::::::::::::::::::
Query: 1 AGAACGAGGAGTGGCGAGGA 20							query 3' AGGAGCGGUGAGGAGCAAGA 5'
||||||||||||||||||||
Sbjct: 1091 TCTTGCTCCTCACCGCTCCT 1072							query=Bd-milR6196, target=GME9980_g, score=0, range=1075-1094, strand=1
							target 5' UCCUCGCCACUCCUCGUUCU 3'
>Bd-milR6196	Score: 0.0	GME3924_g					::::::::::::::::::::
							query 3' AGGAGCGGUGAGGAGCAAGA 5'
Query: 1 AGAACGAGGAGTGGCGAGGA 20
||||||||||||||||||||							query=Bd-milR6196, target=GME6841_g, score=0, range=1744-1763, strand=1
Sbjct: 1092 TCTTGCTCCTCACCGCTCCT 1073
							target 5' UCCUCGCCACUCCUCGUUCU 3'
							::::::::::::::::::::
>Bd-milR6196	Score: 1.5	GME9510_g					query 3' AGGAGCGGUGAGGAGCAAGA 5'
Query: 1 AGAACGAGGAGTGGCGAGGA 20							query=Bd-milR6196, target=GME9067_g, score=0, range=1075-1094, strand=1
*||||||:|||||||||*||
Sbjct: 587 CCTTGCTTCTCACCGCT-CT 569							target 5' UCCUCGCCACUCCUCGUUCU 3'
							::::::::::::::::::::
							query 3' AGGAGCGGUGAGGAGCAAGA 5'
>Bd-milR6196	Score: 0.0	GME9886_g
							query=Bd-milR6196, target=GME1865_g, score=0, range=1744-1763, strand=1
Query: 1 AGAACGAGGAGTGGCGAGGA 20
||||||||||||||||||||							target 5' UCCUCGCCACUCCUCGUUCU 3'
Sbjct: 1763 TCTTGCTCCTCACCGCTCCT 1744							::::::::::::::::::::
							query 3' AGGAGCGGUGAGGAGCAAGA 5'
>Bd-milR6196	Score: 0.0	GME9890_g					query=Bd-milR6196, target=GME11643_g, score=0, range=1740-1759, strand=1
Query: 1 AGAACGAGGAGTGGCGAGGA 20							target 5' UCCUCGCCACUCCUCGUUCU 3'
||||||||||||||||||||							::::::::::::::::::::
Sbjct: 1763 TCTTGCTCCTCACCGCTCCT 1744							query 3' AGGAGCGGUGAGGAGCAAGA 5'
							query=Bd-milR6196, target=GME70_g, score=0, range=3157-3176, strand=1
>Bd-milR6196	Score: 0.0	GME9895_g
							target 5' UCCUCGCCACUCCUCGUUCU 3'
Query: 1 AGAACGAGGAGTGGCGAGGA 20							::::::::::::::::::::
||||||||||||||||||||							query 3' AGGAGCGGUGAGGAGCAAGA 5'
Sbjct: 1092 TCTTGCTCCTCACCGCTCCT 1073
							query=Bd-milR6196, target=GME12792_g, score=0, range=3156-3175, strand=1
>Bd-milR6196	Score: 0.0	GME1626_g					target 5' UCCUCGCCACUCCUCGUUCU 3'
							::::::::::::::::::::
Query: 1 AGAACGAGGAGTGGCGAGGA 20							query 3' AGGAGCGGUGAGGAGCAAGA 5'
||||||||||||||||||||
Sbjct: 1762 TCTTGCTCCTCACCGCTCCT 1743							query=Bd-milR6196, target=GME4960_g, score=0, range=1744-1763, strand=1
							target 5' UCCUCGCCACUCCUCGUUCU 3'
>Bd-milR6196	Score: 0.0	GME1635_g					::::::::::::::::::::
							query 3' AGGAGCGGUGAGGAGCAAGA 5'
Query: 1 AGAACGAGGAGTGGCGAGGA 20
||||||||||||||||||||							query=Bd-milR6196, target=GME40_g, score=0, range=3158-3177, strand=1
Sbjct: 1094 TCTTGCTCCTCACCGCTCCT 1075
							target 5' UCCUCGCCACUCCUCGUUCU 3'
							::::::::::::::::::::
>Bd-milR6196	Score: 0.0	GME1865_g					query 3' AGGAGCGGUGAGGAGCAAGA 5'
Query: 1 AGAACGAGGAGTGGCGAGGA 20							query=Bd-milR6196, target=GME3130_g, score=0, range=1744-1763, strand=1
||||||||||||||||||||
Sbjct: 1763 TCTTGCTCCTCACCGCTCCT 1744							target 5' UCCUCGCCACUCCUCGUUCU 3'
							::::::::::::::::::::
							query 3' AGGAGCGGUGAGGAGCAAGA 5'
>Bd-milR6196	Score: 0.0	GME1967_g
							query=Bd-milR6196, target=GME5764_g, score=0, range=3151-3170, strand=1
Query: 1 AGAACGAGGAGTGGCGAGGA 20
||||||||||||||||||||							target 5' UCCUCGCCACUCCUCGUUCU 3'
Sbjct: 488 TCTTGCTCCTCACCGCTCCT 469							::::::::::::::::::::
							query 3' AGGAGCGGUGAGGAGCAAGA 5'
>Bd-milR6196	Score: 0.0	GME3311_g					query=Bd-milR6196, target=GME1572_g, score=0, range=97-116, strand=1
Query: 1 AGAACGAGGAGTGGCGAGGA 20							target 5' UCCUCGCCACUCCUCGUUCU 3'
||||||||||||||||||||							::::::::::::::::::::
Sbjct: 3178 TCTTGCTCCTCACCGCTCCT 3159							query 3' AGGAGCGGUGAGGAGCAAGA 5'
							query=Bd-milR6196, target=GME5755_g, score=0, range=3179-3198, strand=1
>Bd-milR6196	Score: 0.0	GME2924_g
							target 5' UCCUCGCCACUCCUCGUUCU 3'
Query: 1 AGAACGAGGAGTGGCGAGGA 20							::::::::::::::::::::
||||||||||||||||||||							query 3' AGGAGCGGUGAGGAGCAAGA 5'
Sbjct: 1763 TCTTGCTCCTCACCGCTCCT 1744
							query=Bd-milR6196, target=GME11179_g, score=0, range=3158-3177, strand=1
>Bd-milR6196	Score: 0.0	GME2927_g					target 5' UCCUCGCCACUCCUCGUUCU 3'
							::::::::::::::::::::
Query: 1 AGAACGAGGAGTGGCGAGGA 20							query 3' AGGAGCGGUGAGGAGCAAGA 5'
||||||||||||||||||||
Sbjct: 1762 TCTTGCTCCTCACCGCTCCT 1743							query=Bd-milR6196, target=GME12791_g, score=0, range=3159-3178, strand=1
							target 5' UCCUCGCCACUCCUCGUUCU 3'
>Bd-milR6196	Score: 0.0	GME2935_g					::::::::::::::::::::
							query 3' AGGAGCGGUGAGGAGCAAGA 5'
Query: 1 AGAACGAGGAGTGGCGAGGA 20
||||||||||||||||||||							query=Bd-milR6196, target=GME4941_g, score=0, range=3159-3178, strand=1
Sbjct: 1093 TCTTGCTCCTCACCGCTCCT 1074
							target 5' UCCUCGCCACUCCUCGUUCU 3'
							::::::::::::::::::::
>Bd-milR6196	Score: 0.0	GME11186_g					query 3' AGGAGCGGUGAGGAGCAAGA 5'
Query: 1 AGAACGAGGAGTGGCGAGGA 20							query=Bd-milR6196, target=GME11640_g, score=0, range=3171-3190, strand=1
||||||||||||||||||||
Sbjct: 3178 TCTTGCTCCTCACCGCTCCT 3159							target 5' UCCUCGCCACUCCUCGUUCU 3'
							::::::::::::::::::::
							query 3' AGGAGCGGUGAGGAGCAAGA 5'
>Bd-milR6196	Score: 0.0	GME11404_g
							query=Bd-milR6196, target=GME9072_g, score=0, range=468-487, strand=1
Query: 1 AGAACGAGGAGTGGCGAGGA 20
||||||||||||||||||||							target 5' UCCUCGCCACUCCUCGUUCU 3'
Sbjct: 3176 TCTTGCTCCTCACCGCTCCT 3157							::::::::::::::::::::
							query 3' AGGAGCGGUGAGGAGCAAGA 5'
>Bd-milR6196	Score: 0.0	GME2946_g					query=Bd-milR6196, target=GME4966_g, score=0, range=1744-1763, strand=1
Query: 1 AGAACGAGGAGTGGCGAGGA 20							target 5' UCCUCGCCACUCCUCGUUCU 3'
||||||||||||||||||||							::::::::::::::::::::
Sbjct: 3174 TCTTGCTCCTCACCGCTCCT 3155							query 3' AGGAGCGGUGAGGAGCAAGA 5'
							query=Bd-milR6196, target=GME9107_g, score=0, range=1074-1093, strand=1
>Bd-milR6196	Score: 0.0	GME2948_g
							target 5' UCCUCGCCACUCCUCGUUCU 3'
Query: 1 AGAACGAGGAGTGGCGAGGA 20							::::::::::::::::::::
||||||||||||||||||||							query 3' AGGAGCGGUGAGGAGCAAGA 5'
Sbjct: 1094 TCTTGCTCCTCACCGCTCCT 1075
							query=Bd-milR6196, target=GME901_g, score=0, range=1074-1093, strand=1
>Bd-milR6196	Score: 0.0	GME2951_g					target 5' UCCUCGCCACUCCUCGUUCU 3'
							::::::::::::::::::::
Query: 1 AGAACGAGGAGTGGCGAGGA 20							query 3' AGGAGCGGUGAGGAGCAAGA 5'
||||||||||||||||||||
Sbjct: 1763 TCTTGCTCCTCACCGCTCCT 1744							query=Bd-milR6196, target=GME22_g, score=0, range=1744-1763, strand=1
							target 5' UCCUCGCCACUCCUCGUUCU 3'
>Bd-milR6196	Score: 0.0	GME3130_g					::::::::::::::::::::
							query 3' AGGAGCGGUGAGGAGCAAGA 5'
Query: 1 AGAACGAGGAGTGGCGAGGA 20
||||||||||||||||||||							query=Bd-milR6196, target=GME1624_g, score=1, range=97-116, strand=1
Sbjct: 1763 TCTTGCTCCTCACCGCTCCT 1744
							target 5' UCCUCGCCGCUCCUCGUUCU 3'
							::::::::.:::::::::::
>Bd-milR6196	Score: 0.0	GME3135_g					query 3' AGGAGCGGUGAGGAGCAAGA 5'
Query: 1 AGAACGAGGAGTGGCGAGGA 20							query=Bd-milR6196, target=GME9_g, score=1, range=1809-1828, strand=1
||||||||||||||||||||
Sbjct: 3177 TCTTGCTCCTCACCGCTCCT 3158							target 5' UCCUCGCCGCUCCUCGUUCU 3'
							::::::::.:::::::::::
							query 3' AGGAGCGGUGAGGAGCAAGA 5'
>Bd-milR6196	Score: 0.0	GME3136_g
							query=Bd-milR6196, target=GME12785_g, score=1.5, range=1743-1762, strand=1
Query: 1 AGAACGAGGAGTGGCGAGGA 20
||||||||||||||||||||							target 5' UCUUCGCCACUCCUUGUUCU 3'
Sbjct: 3177 TCTTGCTCCTCACCGCTCCT 3158							::.:::::::::::.:::::
							query 3' AGGAGCGGUGAGGAGCAAGA 5'
>Bd-milR6196	Score: 0.0	GME3142_g					query=Bd-milR6196, target=GME14076_g, score=1.5, range=3149-3168, strand=1
Query: 1 AGAACGAGGAGTGGCGAGGA 20							target 5' UCUUCGCCACUCCUUGUUCU 3'
||||||||||||||||||||							::.:::::::::::.:::::
Sbjct: 116 TCTTGCTCCTCACCGCTCCT 97							query 3' AGGAGCGGUGAGGAGCAAGA 5'
							query=Bd-milR6196, target=GME13449_g, score=1.5, range=1742-1761, strand=1
>Bd-milR6196	Score: 0.0	GME3145_g
							target 5' UCUUCGCCACUCCUUGUUCU 3'
Query: 1 AGAACGAGGAGTGGCGAGGA 20							::.:::::::::::.:::::
||||||||||||||||||||							query 3' AGGAGCGGUGAGGAGCAAGA 5'
Sbjct: 1092 TCTTGCTCCTCACCGCTCCT 1073
							query=Bd-milR6196, target=GME1619_g, score=1.5, range=468-487, strand=1
>Bd-milR6196	Score: 0.8	GME12785_g					target 5' UCUUCGCCACUCCUUGUUCU 3'
							::.:::::::::::.:::::
Query: 1 AGAACGAGGAGTGGCGAGGA 20							query 3' AGGAGCGGUGAGGAGCAAGA 5'
|||||:|||||||||||:||
Sbjct: 1762 TCTTGTTCCTCACCGCTTCT 1743							query=Bd-milR6196, target=GME1615_g, score=1.5, range=468-487, strand=1
							target 5' UCUUCGCCACUCCUUGUUCU 3'
>Bd-milR6196	Score: 0.0	GME11094_g					::.:::::::::::.:::::
							query 3' AGGAGCGGUGAGGAGCAAGA 5'
Query: 1 AGAACGAGGAGTGGCGAGGA 20
||||||||||||||||||||							query=Bd-milR6196, target=GME4958_g, score=2, range=97-116, strand=1
Sbjct: 1093 TCTTGCTCCTCACCGCTCCT 1074
							target 5' UCCUCGCCGCUUCUCGUUCU 3'
							::::::::.::.::::::::
>Bd-milR6196	Score: 0.0	GME36_g					query 3' AGGAGCGGUGAGGAGCAAGA 5'
Query: 1 AGAACGAGGAGTGGCGAGGA 20							query=Bd-milR6196, target=GME9510_g, score=3.5, range=568-587, strand=1
||||||||||||||||||||
Sbjct: 116 TCTTGCTCCTCACCGCTCCT 97							target 5' GUCUCGCCACUCUUCGUUCC 3'
							.::::::::::.::::::
							query 3' AGGAGCGGUGAGGAGCAAGA 5'
>Bd-milR6196	Score: 0.0	GME37_g
							query=Bd-milR1523a, target=GME3142_g, score=0, range=872-889, strand=1
Query: 1 AGAACGAGGAGTGGCGAGGA 20
||||||||||||||||||||							target 5' UGGCCCACUUUAUCCCUU 3'
Sbjct: 3177 TCTTGCTCCTCACCGCTCCT 3158							::::::::::::::::::
							query 3' ACCGGGUGAAAUAGGGAA 5'
>Bd-milR6196	Score: 0.0	GME40_g					query=Bd-milR1523a, target=GME2485_g, score=0, range=3929-3946, strand=1
Query: 1 AGAACGAGGAGTGGCGAGGA 20							target 5' UGGCCCACUUUAUCCCUU 3'
||||||||||||||||||||							::::::::::::::::::
Sbjct: 3177 TCTTGCTCCTCACCGCTCCT 3158							query 3' ACCGGGUGAAAUAGGGAA 5'
							query=Bd-milR1523a, target=GME2480_g, score=0, range=3929-3946, strand=1
>Bd-milR6196	Score: 0.0	GME4938_g
							target 5' UGGCCCACUUUAUCCCUU 3'
Query: 1 AGAACGAGGAGTGGCGAGGA 20							::::::::::::::::::
||||||||||||||||||||							query 3' ACCGGGUGAAAUAGGGAA 5'
Sbjct: 62 TCTTGCTCCTCACCGCTCCT 43
							query=Bd-milR1523a, target=GME2924_g, score=0, range=2518-2535, strand=1
>Bd-milR6196	Score: 0.0	GME4941_g					target 5' UGGCCCACUUUAUCCCUU 3'
							::::::::::::::::::
Query: 1 AGAACGAGGAGTGGCGAGGA 20							query 3' ACCGGGUGAAAUAGGGAA 5'
||||||||||||||||||||
Sbjct: 3178 TCTTGCTCCTCACCGCTCCT 3159							query=Bd-milR1523a, target=GME12791_g, score=0, range=3933-3950, strand=1
							target 5' UGGCCCACUUUAUCCCUU 3'
>Bd-milR6196	Score: 1.0	GME4958_g					::::::::::::::::::
							query 3' ACCGGGUGAAAUAGGGAA 5'
Query: 1 AGAACGAGGAGTGGCGAGGA 20
||||||||:||:||||||||							query=Bd-milR1523a, target=GME11179_g, score=0, range=3933-3950, strand=1
Sbjct: 116 TCTTGCTCTTCGCCGCTCCT 97
							target 5' UGGCCCACUUUAUCCCUU 3'
							::::::::::::::::::
>Bd-milR6196	Score: 0.0	GME4960_g					query 3' ACCGGGUGAAAUAGGGAA 5'
Query: 1 AGAACGAGGAGTGGCGAGGA 20							query=Bd-milR1523a, target=GME4941_g, score=0, range=3933-3950, strand=1
||||||||||||||||||||
Sbjct: 1763 TCTTGCTCCTCACCGCTCCT 1744							target 5' UGGCCCACUUUAUCCCUU 3'
							::::::::::::::::::
							query 3' ACCGGGUGAAAUAGGGAA 5'
>Bd-milR6196	Score: 0.0	GME4963_g
							query=Bd-milR1523a, target=GME2927_g, score=0, range=2516-2533, strand=1
Query: 1 AGAACGAGGAGTGGCGAGGA 20
||||||||||||||||||||							target 5' UGGCCCACUUUAUCCCUU 3'
Sbjct: 552 TCTTGCTCCTCACCGCTCCT 533							::::::::::::::::::
							query 3' ACCGGGUGAAAUAGGGAA 5'
>Bd-milR6196	Score: 0.8	GME14076_g					query=Bd-milR1523a, target=GME9989_g, score=0, range=2516-2533, strand=1
Query: 1 AGAACGAGGAGTGGCGAGGA 20							target 5' UGGCCCACUUUAUCCCUU 3'
|||||:|||||||||||:||							::::::::::::::::::
Sbjct: 3168 TCTTGTTCCTCACCGCTTCT 3149							query 3' ACCGGGUGAAAUAGGGAA 5'
							query=Bd-milR1523a, target=GME14055_g, score=0, range=3934-3951, strand=1
>Bd-milR6196	Score: 0.0	GME14077_g
							target 5' UGGCCCACUUUAUCCCUU 3'
Query: 1 AGAACGAGGAGTGGCGAGGA 20							::::::::::::::::::
||||||||||||||||||||							query 3' ACCGGGUGAAAUAGGGAA 5'
Sbjct: 3174 TCTTGCTCCTCACCGCTCCT 3155
							query=Bd-milR1523a, target=GME3311_g, score=0, range=3934-3951, strand=1
>Bd-milR6196	Score: 0.0	GME5755_g					target 5' UGGCCCACUUUAUCCCUU 3'
							::::::::::::::::::
Query: 1 AGAACGAGGAGTGGCGAGGA 20							query 3' ACCGGGUGAAAUAGGGAA 5'
||||||||||||||||||||
Sbjct: 3198 TCTTGCTCCTCACCGCTCCT 3179							query=Bd-milR1523a, target=GME7822_g, score=0, range=1845-1862, strand=1
							target 5' UGGCCCACUUUAUCCCUU 3'
>Bd-milR6196	Score: 0.0	GME5758_g					::::::::::::::::::
							query 3' ACCGGGUGAAAUAGGGAA 5'
Query: 1 AGAACGAGGAGTGGCGAGGA 20
||||||||||||||||||||							query=Bd-milR1523a, target=GME9980_g, score=0, range=1848-1865, strand=1
Sbjct: 1762 TCTTGCTCCTCACCGCTCCT 1743
							target 5' UGGCCCACUUUAUCCCUU 3'
							::::::::::::::::::
>Bd-milR6196	Score: 0.0	GME5764_g					query 3' ACCGGGUGAAAUAGGGAA 5'
Query: 1 AGAACGAGGAGTGGCGAGGA 20							query=Bd-milR1523a, target=GME1_g, score=0, range=3934-3951, strand=1
||||||||||||||||||||
Sbjct: 3170 TCTTGCTCCTCACCGCTCCT 3151							target 5' UGGCCCACUUUAUCCCUU 3'
							::::::::::::::::::
							query 3' ACCGGGUGAAAUAGGGAA 5'
>Bd-milR6196	Score: 0.0	GME5765_g
							query=Bd-milR1523a, target=GME9067_g, score=0, range=1848-1865, strand=1
Query: 1 AGAACGAGGAGTGGCGAGGA 20
||||||||||||||||||||							target 5' UGGCCCACUUUAUCCCUU 3'
Sbjct: 1763 TCTTGCTCCTCACCGCTCCT 1744							::::::::::::::::::
							query 3' ACCGGGUGAAAUAGGGAA 5'
>Bd-milR6196	Score: 0.0	GME22_g					query=Bd-milR1523a, target=GME1626_g, score=0, range=2518-2535, strand=1
Query: 1 AGAACGAGGAGTGGCGAGGA 20							target 5' UGGCCCACUUUAUCCCUU 3'
||||||||||||||||||||							::::::::::::::::::
Sbjct: 1763 TCTTGCTCCTCACCGCTCCT 1744							query 3' ACCGGGUGAAAUAGGGAA 5'
							query=Bd-milR1523a, target=GME9087_g, score=0, range=2518-2535, strand=1
>Bd-milR6196	Score: 0.5	GME9_g
							target 5' UGGCCCACUUUAUCCCUU 3'
Query: 1 AGAACGAGGAGTGGCGAGGA 20							::::::::::::::::::
|||||||||||:||||||||							query 3' ACCGGGUGAAAUAGGGAA 5'
Sbjct: 1828 TCTTGCTCCTCGCCGCTCCT 1809
							query=Bd-milR1523a, target=GME6076_g, score=0, range=3933-3950, strand=1
>Bd-milR6196	Score: 0.0	GME9100_g					target 5' UGGCCCACUUUAUCCCUU 3'
							::::::::::::::::::
Query: 1 AGAACGAGGAGTGGCGAGGA 20							query 3' ACCGGGUGAAAUAGGGAA 5'
||||||||||||||||||||
Sbjct: 3175 TCTTGCTCCTCACCGCTCCT 3156							query=Bd-milR1523a, target=GME8414_g, score=0, range=3931-3948, strand=1
							target 5' UGGCCCACUUUAUCCCUU 3'
>Bd-milR6196	Score: 0.0	GME9105_g					::::::::::::::::::
							query 3' ACCGGGUGAAAUAGGGAA 5'
Query: 1 AGAACGAGGAGTGGCGAGGA 20
||||||||||||||||||||							query=Bd-milR1523a, target=GME5758_g, score=0, range=2518-2535, strand=1
Sbjct: 3175 TCTTGCTCCTCACCGCTCCT 3156
							target 5' UGGCCCACUUUAUCCCUU 3'
							::::::::::::::::::
>Bd-milR6196	Score: 0.0	GME9107_g					query 3' ACCGGGUGAAAUAGGGAA 5'
Query: 1 AGAACGAGGAGTGGCGAGGA 20							query=Bd-milR1523a, target=GME12639_g, score=0, range=1850-1867, strand=1
||||||||||||||||||||
Sbjct: 1093 TCTTGCTCCTCACCGCTCCT 1074							target 5' UGGCCCACUUUAUCCCUU 3'
							::::::::::::::::::
							query 3' ACCGGGUGAAAUAGGGAA 5'
>Bd-milR6196	Score: 0.0	GME9980_g
							query=Bd-milR1523a, target=GME6829_g, score=0, range=2518-2535, strand=1
Query: 1 AGAACGAGGAGTGGCGAGGA 20
||||||||||||||||||||							target 5' UGGCCCACUUUAUCCCUU 3'
Sbjct: 1094 TCTTGCTCCTCACCGCTCCT 1075							::::::::::::::::::
							query 3' ACCGGGUGAAAUAGGGAA 5'
>Bd-milR6196	Score: 0.0	GME9983_g					query=Bd-milR1523a, target=GME9079_g, score=0, range=2518-2535, strand=1
Query: 1 AGAACGAGGAGTGGCGAGGA 20							target 5' UGGCCCACUUUAUCCCUU 3'
||||||||||||||||||||							::::::::::::::::::
Sbjct: 1093 TCTTGCTCCTCACCGCTCCT 1074							query 3' ACCGGGUGAAAUAGGGAA 5'
							query=Bd-milR1523a, target=GME12797_g, score=0, range=2-19, strand=1
>Bd-milR6196	Score: 0.0	GME9986_g
							target 5' UGGCCCACUUUAUCCCUU 3'
Query: 1 AGAACGAGGAGTGGCGAGGA 20							::::::::::::::::::
||||||||||||||||||||							query 3' ACCGGGUGAAAUAGGGAA 5'
Sbjct: 3177 TCTTGCTCCTCACCGCTCCT 3158
							query=Bd-milR1523a, target=GME9076_g, score=0, range=1848-1865, strand=1
>Bd-milR6196	Score: 0.0	GME9988_g					target 5' UGGCCCACUUUAUCCCUU 3'
							::::::::::::::::::
Query: 1 AGAACGAGGAGTGGCGAGGA 20							query 3' ACCGGGUGAAAUAGGGAA 5'
||||||||||||||||||||
Sbjct: 116 TCTTGCTCCTCACCGCTCCT 97							query=Bd-milR1523a, target=GME9983_g, score=0, range=1848-1865, strand=1
							target 5' UGGCCCACUUUAUCCCUU 3'
>Bd-milR6196	Score: 0.0	GME9989_g					::::::::::::::::::
							query 3' ACCGGGUGAAAUAGGGAA 5'
Query: 1 AGAACGAGGAGTGGCGAGGA 20
||||||||||||||||||||							query=Bd-milR1523a, target=GME13360_g, score=0, range=2514-2531, strand=1
Sbjct: 1761 TCTTGCTCCTCACCGCTCCT 1742
							target 5' UGGCCCACUUUAUCCCUU 3'
							::::::::::::::::::
>Bd-milR6196	Score: 0.0	GME9990_g					query 3' ACCGGGUGAAAUAGGGAA 5'
Query: 1 AGAACGAGGAGTGGCGAGGA 20							query=Bd-milR1523a, target=GME13455_g, score=0, range=3933-3950, strand=1
||||||||||||||||||||
Sbjct: 2325 TCTTGCTCCTCACCGCTCCT 2306							target 5' UGGCCCACUUUAUCCCUU 3'
							::::::::::::::::::
							query 3' ACCGGGUGAAAUAGGGAA 5'
>Bd-milR6196	Score: 0.0	GME9992_g
							query=Bd-milR1523a, target=GME12429_g, score=0, range=1848-1865, strand=1
Query: 1 AGAACGAGGAGTGGCGAGGA 20
||||||||||||||||||||							target 5' UGGCCCACUUUAUCCCUU 3'
Sbjct: 1091 TCTTGCTCCTCACCGCTCCT 1072							::::::::::::::::::
							query 3' ACCGGGUGAAAUAGGGAA 5'
>Bd-milR6196	Score: 0.0	GME12787_g					query=Bd-milR1523a, target=GME11094_g, score=0, range=1848-1865, strand=1
Query: 1 AGAACGAGGAGTGGCGAGGA 20							target 5' UGGCCCACUUUAUCCCUU 3'
||||||||||||||||||||							::::::::::::::::::
Sbjct: 3177 TCTTGCTCCTCACCGCTCCT 3158							query 3' ACCGGGUGAAAUAGGGAA 5'
							query=Bd-milR1523a, target=GME5922_g, score=0, range=3933-3950, strand=1
>Bd-milR6196	Score: 0.0	GME12788_g
							target 5' UGGCCCACUUUAUCCCUU 3'
Query: 1 AGAACGAGGAGTGGCGAGGA 20							::::::::::::::::::
||||||||||||||||||||							query 3' ACCGGGUGAAAUAGGGAA 5'
Sbjct: 1762 TCTTGCTCCTCACCGCTCCT 1743
							query=Bd-milR1523a, target=GME3150_g, score=0, range=2-19, strand=1
>Bd-milR6196	Score: 0.0	GME12791_g					target 5' UGGCCCACUUUAUCCCUU 3'
							::::::::::::::::::
Query: 1 AGAACGAGGAGTGGCGAGGA 20							query 3' ACCGGGUGAAAUAGGGAA 5'
||||||||||||||||||||
Sbjct: 3178 TCTTGCTCCTCACCGCTCCT 3159							query=Bd-milR1523a, target=GME1572_g, score=0, range=870-887, strand=1
							target 5' UGGCCCACUUUAUCCCUU 3'
>Bd-milR6196	Score: 0.0	GME12792_g					::::::::::::::::::
							query 3' ACCGGGUGAAAUAGGGAA 5'
Query: 1 AGAACGAGGAGTGGCGAGGA 20
||||||||||||||||||||							query=Bd-milR1523a, target=GME9988_g, score=0, range=872-889, strand=1
Sbjct: 3175 TCTTGCTCCTCACCGCTCCT 3156
							target 5' UGGCCCACUUUAUCCCUU 3'
							::::::::::::::::::
>Bd-milR6196	Score: 0.0	GME12793_g					query 3' ACCGGGUGAAAUAGGGAA 5'
Query: 1 AGAACGAGGAGTGGCGAGGA 20							query=Bd-milR1523a, target=GME2473_g, score=0, range=2-19, strand=1
||||||||||||||||||||
Sbjct: 1762 TCTTGCTCCTCACCGCTCCT 1743							target 5' UGGCCCACUUUAUCCCUU 3'
							::::::::::::::::::
							query 3' ACCGGGUGAAAUAGGGAA 5'
>Bd-milR6196	Score: 0.0	GME12795_g
							query=Bd-milR1523a, target=GME6023_g, score=0, range=2519-2536, strand=1
Query: 1 AGAACGAGGAGTGGCGAGGA 20
||||||||||||||||||||							target 5' UGGCCCACUUUAUCCCUU 3'
Sbjct: 1761 TCTTGCTCCTCACCGCTCCT 1742							::::::::::::::::::
							query 3' ACCGGGUGAAAUAGGGAA 5'
>Bd-milR6196	Score: 0.0	GME2475_g					query=Bd-milR1523a, target=GME2486_g, score=0, range=3080-3097, strand=1
Query: 1 AGAACGAGGAGTGGCGAGGA 20							target 5' UGGCCCACUUUAUCCCUU 3'
||||||||||||||||||||							::::::::::::::::::
Sbjct: 1094 TCTTGCTCCTCACCGCTCCT 1075							query 3' ACCGGGUGAAAUAGGGAA 5'
							query=Bd-milR1523a, target=GME6664_g, score=0, range=1850-1867, strand=1
>Bd-milR6196	Score: 0.0	GME2480_g
							target 5' UGGCCCACUUUAUCCCUU 3'
Query: 1 AGAACGAGGAGTGGCGAGGA 20							::::::::::::::::::
||||||||||||||||||||							query 3' ACCGGGUGAAAUAGGGAA 5'
Sbjct: 3174 TCTTGCTCCTCACCGCTCCT 3155
							query=Bd-milR1523a, target=GME3145_g, score=0, range=1845-1862, strand=1
>Bd-milR6196	Score: 0.0	GME2485_g					target 5' UGGCCCACUUUAUCCCUU 3'
							::::::::::::::::::
Query: 1 AGAACGAGGAGTGGCGAGGA 20							query 3' ACCGGGUGAAAUAGGGAA 5'
||||||||||||||||||||
Sbjct: 3174 TCTTGCTCCTCACCGCTCCT 3155							query=Bd-milR1523a, target=GME6077_g, score=0, range=2519-2536, strand=1
							target 5' UGGCCCACUUUAUCCCUU 3'
>Bd-milR6196	Score: 0.0	GME2486_g					::::::::::::::::::
							query 3' ACCGGGUGAAAUAGGGAA 5'
Query: 1 AGAACGAGGAGTGGCGAGGA 20
||||||||||||||||||||							query=Bd-milR1523a, target=GME2951_g, score=0, range=2519-2536, strand=1
Sbjct: 2325 TCTTGCTCCTCACCGCTCCT 2306
							target 5' UGGCCCACUUUAUCCCUU 3'
							::::::::::::::::::
>Bd-milR6196	Score: 0.0	GME1_g					query 3' ACCGGGUGAAAUAGGGAA 5'
Query: 1 AGAACGAGGAGTGGCGAGGA 20							query=Bd-milR1523a, target=GME12787_g, score=0, range=3932-3949, strand=1
||||||||||||||||||||
Sbjct: 3178 TCTTGCTCCTCACCGCTCCT 3159							target 5' UGGCCCACUUUAUCCCUU 3'
							::::::::::::::::::
							query 3' ACCGGGUGAAAUAGGGAA 5'
>Bd-milR6196	Score: 0.0	GME9087_g
							query=Bd-milR1523a, target=GME9890_g, score=0, range=2519-2536, strand=1
Query: 1 AGAACGAGGAGTGGCGAGGA 20
||||||||||||||||||||							target 5' UGGCCCACUUUAUCCCUU 3'
Sbjct: 1762 TCTTGCTCCTCACCGCTCCT 1743							::::::::::::::::::
							query 3' ACCGGGUGAAAUAGGGAA 5'
>Bd-milR6196	Score: 0.0	GME4966_g					query=Bd-milR1523a, target=GME9886_g, score=0, range=2519-2536, strand=1
Query: 1 AGAACGAGGAGTGGCGAGGA 20							target 5' UGGCCCACUUUAUCCCUU 3'
||||||||||||||||||||							::::::::::::::::::
Sbjct: 1763 TCTTGCTCCTCACCGCTCCT 1744							query 3' ACCGGGUGAAAUAGGGAA 5'
							query=Bd-milR1523a, target=GME6081_g, score=0, range=2519-2536, strand=1
>Bd-milR6196	Score: 0.8	GME1619_g
							target 5' UGGCCCACUUUAUCCCUU 3'
Query: 1 AGAACGAGGAGTGGCGAGGA 20							::::::::::::::::::
|||||:|||||||||||:||							query 3' ACCGGGUGAAAUAGGGAA 5'
Sbjct: 487 TCTTGTTCCTCACCGCTTCT 468
							query=Bd-milR1523a, target=GME5765_g, score=0, range=2519-2536, strand=1
>Bd-milR6196	Score: 0.5	GME1624_g					target 5' UGGCCCACUUUAUCCCUU 3'
							::::::::::::::::::
Query: 1 AGAACGAGGAGTGGCGAGGA 20							query 3' ACCGGGUGAAAUAGGGAA 5'
|||||||||||:||||||||
Sbjct: 116 TCTTGCTCCTCGCCGCTCCT 97							query=Bd-milR1523a, target=GME11404_g, score=0, range=3930-3947, strand=1
							target 5' UGGCCCACUUUAUCCCUU 3'
>Bd-milR6196	Score: 0.0	GME14055_g					::::::::::::::::::
							query 3' ACCGGGUGAAAUAGGGAA 5'
Query: 1 AGAACGAGGAGTGGCGAGGA 20
||||||||||||||||||||							query=Bd-milR1523a, target=GME11187_g, score=0, range=5909-5926, strand=1
Sbjct: 3178 TCTTGCTCCTCACCGCTCCT 3159
							target 5' UGGCCCACUUUAUCCCUU 3'
							::::::::::::::::::
>Bd-milR6196	Score: 0.0	GME62_g					query 3' ACCGGGUGAAAUAGGGAA 5'
Query: 1 AGAACGAGGAGTGGCGAGGA 20							query=Bd-milR1523a, target=GME12795_g, score=0, range=2515-2532, strand=1
||||||||||||||||||||
Sbjct: 3176 TCTTGCTCCTCACCGCTCCT 3157							target 5' UGGCCCACUUUAUCCCUU 3'
							::::::::::::::::::
							query 3' ACCGGGUGAAAUAGGGAA 5'
>Bd-milR6196	Score: 0.0	GME1609_g
							query=Bd-milR1523a, target=GME70_g, score=0, range=3930-3947, strand=1
Query: 1 AGAACGAGGAGTGGCGAGGA 20
||||||||||||||||||||							target 5' UGGCCCACUUUAUCCCUU 3'
Sbjct: 1761 TCTTGCTCCTCACCGCTCCT 1742							::::::::::::::::::
							query 3' ACCGGGUGAAAUAGGGAA 5'
>Bd-milR6196	Score: 0.8	GME1615_g					query=Bd-milR1523a, target=GME11643_g, score=0, range=2514-2531, strand=1
Query: 1 AGAACGAGGAGTGGCGAGGA 20							target 5' UGGCCCACUUUAUCCCUU 3'
|||||:|||||||||||:||							::::::::::::::::::
Sbjct: 487 TCTTGTTCCTCACCGCTTCT 468							query 3' ACCGGGUGAAAUAGGGAA 5'
							query=Bd-milR1523a, target=GME9990_g, score=0, range=3081-3098, strand=1
>Bd-milR6196	Score: 0.0	GME11179_g
							target 5' UGGCCCACUUUAUCCCUU 3'
Query: 1 AGAACGAGGAGTGGCGAGGA 20							::::::::::::::::::
||||||||||||||||||||							query 3' ACCGGGUGAAAUAGGGAA 5'
Sbjct: 3177 TCTTGCTCCTCACCGCTCCT 3158
							query=Bd-milR1523a, target=GME12792_g, score=0, range=3930-3947, strand=1
>Bd-milR6196	Score: 0.0	GME14051_g					target 5' UGGCCCACUUUAUCCCUU 3'
							::::::::::::::::::
Query: 1 AGAACGAGGAGTGGCGAGGA 20							query 3' ACCGGGUGAAAUAGGGAA 5'
||||||||||||||||||||
Sbjct: 1762 TCTTGCTCCTCACCGCTCCT 1743							query=Bd-milR1523a, target=GME40_g, score=0, range=3930-3947, strand=1
							target 5' UGGCCCACUUUAUCCCUU 3'
[truncated: 9,219 more rows]

## Sheet: MockvsLW-CP
Additional file 35: Table S19 The target gene of known Bd-milRNAs predicted by psRobot and/or TargetFinder software.
psRobot							TargetFinder
#Bd-milRNA	Score	mRNA	Pairing target and Bd-milRNA				#Bd-milRNA	mRNA	Score	Match_pos	Strand	Pairing target and Bd-milRNA
>Bd-milR1061-3p	Score: 0.0	GME13923_g					query=Bd-milR1061-3p, target=GME11440_g, score=0, range=4047-4067, strand=1
Query: 1 TAAGTAGTCCAATGCAAAATG 21							target 5' CAUUUUGCAUUGGACUACUUA 3'
|||||||||||||||||||||							:::::::::::::::::::::
Sbjct: 2547 ATTCATCAGGTTACGTTTTAC 2527							query 3' GUAAAACGUAACCUGAUGAAU 5'
							query=Bd-milR1061-3p, target=GME13923_g, score=0, range=2527-2547, strand=1
>Bd-milR1061-3p	Score: 0.0	GME11440_g
							target 5' CAUUUUGCAUUGGACUACUUA 3'
Query: 1 TAAGTAGTCCAATGCAAAATG 21							:::::::::::::::::::::
|||||||||||||||||||||							query 3' GUAAAACGUAACCUGAUGAAU 5'
Sbjct: 4067 ATTCATCAGGTTACGTTTTAC 4047
							query=Bd-milR1061-3p, target=GME2482_g, score=0, range=1310-1330, strand=1
>Bd-milR1061-3p	Score: 2.2	GME11458_g					target 5' CAUUUUGCAUUGGACUACUUA 3'
							:::::::::::::::::::::
Query: 1 TAAGTAGTCCAATGCAAAATG 21							query 3' GUAAAACGUAACCUGAUGAAU 5'
|||||||||||||||*|**|:
Sbjct: 1085 ATTCATCAGGTTACGAT-CAT 1066							query=Bd-milR1061-3p, target=GME9977_g, score=0, range=851-871, strand=1
							target 5' CAUUUUGCAUUGGACUACUUA 3'
>Bd-milR1061-3p	Score: 0.0	GME9977_g					:::::::::::::::::::::
							query 3' GUAAAACGUAACCUGAUGAAU 5'
Query: 1 TAAGTAGTCCAATGCAAAATG 21
|||||||||||||||||||||							query=Bd-milR1061-3p, target=GME11458_g, score=4, range=1065-1085, strand=1
Sbjct: 871 ATTCATCAGGTTACGTTTTAC 851
							target 5' CUACUAGCAUUGGACUACUUA 3'
							: : :::::::::::::::
>Bd-milR1061-3p	Score: 0.0	GME2482_g					query 3' GUAAAACGUAACCUGAUGAAU 5'
Query: 1 TAAGTAGTCCAATGCAAAATG 21							query=Bd-milR482d-5p, target=GME11617_g, score=3, range=803-821, strand=1
|||||||||||||||||||||
Sbjct: 1330 ATTCATCAGGTTACGTTTTAC 1310							target 5' UGGUUCUCCCACCCACCCG 3'
							: :: :::::::::::::
							query 3' AAAAAUAGGGUGGGUGGGC 5'
>Bd-milR482d-5p	Score: 2.0	GME1352_g
							query=Bd-milR482d-5p, target=GME10726_g, score=4, range=4835-4853, strand=1
Query: 1 CGGGTGGGTGGGATAAAAA 19
|||*||*||||||||||||							target 5' UUUCUAUCCUACCUACCCC 3'
Sbjct: 1083 GCCGACACACCCTATTTTT 1065							::: :::::.:::.::::
							query 3' AAAAAUAGGGUGGGUGGGC 5'
>Bd-milR482d-5p	Score: 2.5	GME8242_g					query=Bd-milR482d-5p, target=GME1352_g, score=4, range=1065-1083, strand=1
Query: 1 CGGGTGGGTGGGATAAAAA 19							target 5' UUUUUAUCCCACACAGCCG 3'
|*|||||:||||||*||||							:::::::::::: :: :::
Sbjct: 140 GACCACCTACCCTACTTTT 122							query 3' AAAAAUAGGGUGGGUGGGC 5'
							query=Bd-milR482d-5p, target=GME8242_g, score=4, range=122-140, strand=1
>Bd-milR482d-5p	Score: 2.5	GME10726_g
							target 5' UUUUCAUCCCAUCCACCAG 3'
Query: 1 CGGGTGGGTGGGATAAAAA 19							:::: ::::::.::::: :
*||||:|||:|||||*|||							query 3' AAAAAUAGGGUGGGUGGGC 5'
Sbjct: 4853 CCCCATCCATCCTATCTTT 4835
							query=Bd-milR482d-5p, target=GME4670_g, score=4, range=12-30, strand=1
>Bd-milR482d-5p	Score: 2.5	GME4670_g					target 5' GAUAUAUCCCACCUACCCG 3'
							: :::::::::.:::::
Query: 1 CGGGTGGGTGGGATAAAAA 19							query 3' AAAAAUAGGGUGGGUGGGC 5'
|||||:|||||||||*|**
Sbjct: 30 GCCCATCCACCCTATATAG 12							query=Bd-milR160g, target=GME2909_g, score=1, range=336-356, strand=1
							target 5' GGGCAUACAAGUCAACCAGCA 3'
>Bd-milR482d-5p	Score: 2.5	GME11617_g					::::::::::::::::::::
							query 3' ACCGUAUGUUCAGUUGGUCGU 5'
Query: 1 CGGGTGGGTGGGATAAAAA 19
|||||||||||||*||**|							query=Bd-milR160g, target=GME12724_g, score=4, range=1312-1332, strand=1
Sbjct: 821 GCCCACCCACCCTCTTGGT 803
							target 5' UAGCCUACGAGUCAACCAGCU 3'
							: :: :::.:::::::::::
>Bd-milR160g	Score: 0.5	GME2909_g					query 3' ACCGUAUGUUCAGUUGGUCGU 5'
Query: 1 TGCTGGTTGACTTGTATGCCA 21							query=Bd-milR533b-5p, target=GME12354_g, score=3.5, range=3634-3654, strand=1
||||||||||||||||||||*
Sbjct: 356 ACGACCAACTGAACATACGGG 336							target 5' CUUCGCUGCCUGCGACAGCCC 3'
							::::.: :::::::::::: :
							query 3' GAAGUGUCGGACGCUGUCGCG 5'
>Bd-milR160g	Score: 2.5	GME12724_g
							query=Bd-milR533b-5p, target=GME4163_g, score=3.5, range=1081-1101, strand=1
Query: 1 TGCTGGTTGACTTGTATGCCA 21
*|||||||||||:|||*||*|							target 5' CGGCGCAGCCUGCGGCAGCGC 3'
Sbjct: 1332 TCGACCAACTGAGCATCCGAT 1312							: :.:::::::::.::::::
							query 3' GAAGUGUCGGACGCUGUCGCG 5'
>Bd-milR533b-5p	Score: 2.5	GME12354_g					query=Bd-milR533b-5p, target=GME5227_g, score=4, range=159-179, strand=1
Query: 1 GCGCTGTCGCAGGCTGTGAAG 21							target 5' GUUCACCGUCUGCGACAGCGA 3'
|*||||||||||||*|:||||							::::: :.:::::::::::
Sbjct: 3654 CCCGACAGCGTCCGTCGCTTC 3634							query 3' GAAGUGUCGGACGCUGUCGCG 5'
							query=Bd-milR533b-5p, target=GME3847_g, score=4, range=183-203, strand=1
>Bd-milR533b-5p	Score: 2.0	GME4163_g
							target 5' CGUCACCGCCGGCGACAGCGC 3'
Query: 1 GCGCTGTCGCAGGCTGTGAAG 21							: :::: ::: ::::::::::
||||||:|||||||||:|**|							query 3' GAAGUGUCGGACGCUGUCGCG 5'
Sbjct: 1101 CGCGACGGCGTCCGACGCGGC 1081
							query=Bd-milR9778, target=GME3851_g, score=2, range=805-823, strand=1
>Bd-milR533b-5p	Score: 2.5	GME3847_g					target 5' CGCCAGUUCGAGGGGUUCA 3'
							::: ::::::::::.::::
Query: 1 GCGCTGTCGCAGGCTGTGAAG 21							query 3' GCGCUCAAGCUCCCUAAGU 5'
||||||||||*|||*||||*|
Sbjct: 203 CGCGACAGCGGCCGCCACTGC 183							query=Bd-milR9778, target=GME3449_g, score=2.5, range=1049-1067, strand=1
							target 5' CUUGAGUUCGAGGGGUUCA 3'
>Bd-milR533b-5p	Score: 2.5	GME5227_g					: .:::::::::::.::::
							query 3' GCGCUCAAGCUCCCUAAGU 5'
Query: 1 GCGCTGTCGCAGGCTGTGAAG 21
*|||||||||||:|*|||||*							query=Bd-milR9778, target=GME8426_g, score=3, range=911-929, strand=1
Sbjct: 179 AGCGACAGCGTCTGCCACTTG 159
							target 5' CGCGAGUUCGAGGAGUUCA 3'
							::::::::::::: .::::
>Bd-milR9778	Score: 2.5	GME797_g					query 3' GCGCUCAAGCUCCCUAAGU 5'
Query: 1 TGAATCCCTCGAACTCGCG 19							query=Bd-milR9778, target=GME13543_g, score=3, range=1799-1817, strand=1
||||:|||||||*|||*||
Sbjct: 3904 ACTTGGGGAGCTAGAG-GC 3887							target 5' AACGGGUUCGAGGGAUUCG 3'
							::.:::::::::::::.
							query 3' GCGCUCAAGCUCCCUAAGU 5'
>Bd-milR9778	Score: 1.8	GME13543_g
							query=Bd-milR9778, target=GME8019_g, score=3, range=6295-6314, strand=1
Query: 1 TGAATCCCTCGAACTCGC-G 19
:|||||||||||||:||**|							target 5' CGACGAAUUCGAGGGAUUCU 3'
Sbjct: 1817 GCTTAGGGAGCTTGGGCAAC 1798							:: ::: ::::::::::::
							query 3' GC-GCUCAAGCUCCCUAAGU 5'
>Bd-milR9778	Score: 2.5	GME7850_g					query=Bd-milR9778, target=GME7654_g, score=3.5, range=2329-2347, strand=1
Query: 1 TGAATCCCTCGAACTCGCG 19							target 5' CGCGAGUUCGAGGCAUUUG 3'
||*||||||||||*|||*|							::::::::::::: :::..
Sbjct: 3693 ACGTAGGGAGCTTTAGCAC 3675							query 3' GCGCUCAAGCUCCCUAAGU 5'
							query=Bd-milR9778, target=GME4441_g, score=3.5, range=455-473, strand=1
>Bd-milR9778	Score: 2.5	GME8019_g
							target 5' UGGGAGUUUGAGGGAUUCU 3'
Query: 1 TGAATCCCTCGAACTCG-CG 19							.: :::::.:::::::::
*||||||||||||*|||*||							query 3' GCGCUCAAGCUCCCUAAGU 5'
Sbjct: 6314 TCTTAGGGAGCTTAAGCAGC 6295
							query=Bd-milR9778, target=GME9328_g, score=4, range=503-521, strand=1
>Bd-milR9778	Score: 1.5	GME8426_g					target 5' CGCGAGUUCGACGGCUUCA 3'
							::::::::::: :: ::::
Query: 1 TGAATCCCTCGAACTCGCG 19							query 3' GCGCUCAAGCUCCCUAAGU 5'
||||:*|||||||||||||
Sbjct: 929 ACTTGAGGAGCTTGAGCGC 911							query=Bd-milR9778, target=GME797_g, score=4, range=3887-3904, strand=1
							target 5' CG-GAGAUCGAGGGGUUCA 3'
>Bd-milR9778	Score: 1.8	GME7654_g					:: ::: :::::::.::::
							query 3' GCGCUCAAGCUCCCUAAGU 5'
Query: 1 TGAATCCCTCGAACTCGCG 19
::|||*|||||||||||||							query=Bd-milR9778, target=GME7850_g, score=4, range=3675-3693, strand=1
Sbjct: 2347 GTTTACGGAGCTTGAGCGC 2329
							target 5' CACGAUUUCGAGGGAUGCA 3'
							: ::: :::::::::: ::
>Bd-milR9778	Score: 2.2	GME4441_g					query 3' GCGCUCAAGCUCCCUAAGU 5'
Query: 1 TGAATCCCTCGAACTCGCG 19							query=Bd-milR477d, target=GME6128_g, score=3.5, range=482-502, strand=1
*|||||||||:|||||*|:
Sbjct: 473 TCTTAGGGAGTTTGAGGGT 455							target 5' GGGAGCAGCCUUUGACGAUGA 3'
							:.:: ::::::::::::: ::
							query 3' CUCU-GUCGGAAACUGCUUCU 5'
>Bd-milR9778	Score: 2.0	GME9328_g
							query=Bd-milR6149a, target=GME242_g, score=4, range=818-837, strand=1
Query: 1 TGAATCCCTCGAACTCGCG 19
||||*||*|||||||||||							target 5' GCCGCUCCGGUGCGAACACU 3'
Sbjct: 521 ACTTCGGCAGCTTGAGCGC 503							:::: ::::::::: ::::
							query 3' CGGCUAGGCCACGCAUGUGU 5'
>Bd-milR9778	Score: 1.5	GME3449_g					query=Bd-milR2925, target=GME8245_g, score=2.5, range=1028-1048, strand=1
Query: 1 TGAATCCCTCGAACTCGCG 19							target 5' ACAGGACACCGCGCCCGCGCC 3'
||||:|||||||||||:*|							::::.:: ::::::::::::
Sbjct: 1067 ACTTGGGGAGCTTGAGTTC 1049							query 3' UGUCUUGGGGCGCGGGCGCGU 5'
							query=Bd-milR2925, target=GME9160_g, score=3.5, range=258-278, strand=1
>Bd-milR9778	Score: 1.5	GME3851_g
							target 5' GCCGAGCCUCGCGCCCGCGCG 3'
Query: 1 TGAATCCCTCGAACTCGCG 19							.: ::.::.:::::::::::.
||||:||||||||||*|||							query 3' UGUCUUGGGGCGCGGGCGCGU 5'
Sbjct: 823 ACTTGGGGAGCTTGACCGC 805
							query=Bd-milR2925, target=GME3483_g, score=3.5, range=127-147, strand=1
>Bd-milR477d	Score: 2.0	GME6128_g					target 5' GCCGAAGCCCGCGCCCGCGCC 3'
							.: ::: :::::::::::::
Query: 1 TCTTCGTCAAAGGCTGTCTC 20							query 3' UGUCUUGGGGCGCGGGCGCGU 5'
||*|||||||||||||*|||
Sbjct: 502 AGTAGCAGTTTCCGAC-GAG 484							query=Bd-milR2925, target=GME9179_g, score=3.5, range=1611-1630, strand=1
							target 5' GC-GCGCCCCGCGCCCGCGCG 3'
>Bd-milR6149a	Score: 2.5	GME242_g					.: : .::::::::::::::.
							query 3' UGUCUUGGGGCGCGGGCGCGU 5'
Query: 1 TGTGTACGCACCGGATCGGC 20
*||||*|||||||||*||||							query=Bd-milR2925, target=GME12549_g, score=4, range=868-887, strand=1
Sbjct: 837 TCACAAGCGTGGCCTCGCCG 818
							target 5' GC-GAGCCCCCCGCCCGCGCA 3'
							.: ::.:::: ::::::::::
>Bd-milR2925	Score: 2.0	GME8245_g					query 3' UGUCUUGGGGCGCGGGCGCGU 5'
Query: 1 TGCGCGGGCGCGGGGTTCTGT 21							query=Bd-milR8775, target=GME13446_g, score=0, range=279-297, strand=1
*||||||||||||*||:||||
Sbjct: 1048 CCGCGCCCGCGCCACAGGACA 1028							target 5' GCUUCAGCUUCAACUACAA 3'
							:::::::::::::::::::
							query 3' CGAAGUCGAAGUUGAUGUU 5'
>Bd-milR2925	Score: 2.2	GME12549_g
							query=Bd-milR8775, target=GME42_g, score=0, range=603-621, strand=1
Query: 1 TGCGCGGGCGCGGGGTTCTGT 21
||||||||||*||||:||*|:							target 5' GCUUCAGCUUCAACUACAA 3'
Sbjct: 887 ACGCGCCCGCCCCCCGAG-CG 868							:::::::::::::::::::
							query 3' CGAAGUCGAAGUUGAUGUU 5'
>Bd-milR2925	Score: 2.0	GME9160_g					query=Bd-milR8775, target=GME11187_g, score=0, range=279-297, strand=1
Query: 1 TGCGCGGGCGCGGGGTTCTGT 21							target 5' GCUUCAGCUUCAACUACAA 3'
:|||||||||||:||:||*|:							:::::::::::::::::::
Sbjct: 278 GCGCGCCCGCGCTCCGAGCCG 258							query 3' CGAAGUCGAAGUUGAUGUU 5'
							query=Bd-milR8775, target=GME9889_g, score=0, range=279-297, strand=1
>Bd-milR2925	Score: 2.5	GME9179_g
							target 5' GCUUCAGCUUCAACUACAA 3'
Query: 1 TGCGCGGGCGCGGGGTTCTGT 21							:::::::::::::::::::
:||||||||||||||:*|*|:							query 3' CGAAGUCGAAGUUGAUGUU 5'
Sbjct: 1630 GCGCGCCCGCGCCCCGCG-CG 1611
							query=Bd-milR8775, target=GME1628_g, score=0, range=279-297, strand=1
>Bd-milR2925	Score: 2.2	GME3483_g					target 5' GCUUCAGCUUCAACUACAA 3'
							:::::::::::::::::::
Query: 1 TGCGCGGGCGCGGGGTTCTGT 21							query 3' CGAAGUCGAAGUUGAUGUU 5'
*|||||||||||||*|||*|:
Sbjct: 147 CCGCGCCCGCGCCCGAAGCCG 127							query=Bd-milR8775, target=GME3487_g, score=0, range=279-297, strand=1
							target 5' GCUUCAGCUUCAACUACAA 3'
>Bd-milR8775	Score: 2.0	GME1116_g					:::::::::::::::::::
							query 3' CGAAGUCGAAGUUGAUGUU 5'
Query: 1 TTGTAGTTGAAGCTGAAG-C 19
|||:||||||*|||||||*|							query=Bd-milR8775, target=GME13922_g, score=0, range=279-297, strand=1
Sbjct: 1633 AACGTCAACTACGACTTCTG 1614
							target 5' GCUUCAGCUUCAACUACAA 3'
							:::::::::::::::::::
>Bd-milR8775	Score: 0.0	GME72_g					query 3' CGAAGUCGAAGUUGAUGUU 5'
Query: 1 TTGTAGTTGAAGCTGAAGC 19							query=Bd-milR8775, target=GME4942_g, score=0, range=279-297, strand=1
|||||||||||||||||||
Sbjct: 624 AACATCAACTTCGACTTCG 606							target 5' GCUUCAGCUUCAACUACAA 3'
							:::::::::::::::::::
							query 3' CGAAGUCGAAGUUGAUGUU 5'
>Bd-milR8775	Score: 0.0	GME13446_g
							query=Bd-milR8775, target=GME1633_g, score=0, range=279-297, strand=1
Query: 1 TTGTAGTTGAAGCTGAAGC 19
|||||||||||||||||||							target 5' GCUUCAGCUUCAACUACAA 3'
Sbjct: 297 AACATCAACTTCGACTTCG 279							:::::::::::::::::::
							query 3' CGAAGUCGAAGUUGAUGUU 5'
>Bd-milR8775	Score: 0.0	GME13447_g					query=Bd-milR8775, target=GME2639_g, score=0, range=279-297, strand=1
Query: 1 TTGTAGTTGAAGCTGAAGC 19							target 5' GCUUCAGCUUCAACUACAA 3'
|||||||||||||||||||							:::::::::::::::::::
Sbjct: 297 AACATCAACTTCGACTTCG 279							query 3' CGAAGUCGAAGUUGAUGUU 5'
							query=Bd-milR8775, target=GME72_g, score=0, range=606-624, strand=1
>Bd-milR8775	Score: 0.0	GME13917_g
							target 5' GCUUCAGCUUCAACUACAA 3'
Query: 1 TTGTAGTTGAAGCTGAAGC 19							:::::::::::::::::::
|||||||||||||||||||							query 3' CGAAGUCGAAGUUGAUGUU 5'
Sbjct: 297 AACATCAACTTCGACTTCG 279
							query=Bd-milR8775, target=GME2484_g, score=0, range=279-297, strand=1
>Bd-milR8775	Score: 0.0	GME13922_g					target 5' GCUUCAGCUUCAACUACAA 3'
							:::::::::::::::::::
Query: 1 TTGTAGTTGAAGCTGAAGC 19							query 3' CGAAGUCGAAGUUGAUGUU 5'
|||||||||||||||||||
Sbjct: 297 AACATCAACTTCGACTTCG 279							query=Bd-milR8775, target=GME13917_g, score=0, range=279-297, strand=1
							target 5' GCUUCAGCUUCAACUACAA 3'
>Bd-milR8775	Score: 0.2	GME14048_g					:::::::::::::::::::
							query 3' CGAAGUCGAAGUUGAUGUU 5'
Query: 1 TTGTAGTTGAAGCTGAAGC 19
:||||||||||||||||||							query=Bd-milR8775, target=GME9893_g, score=0, range=279-297, strand=1
Sbjct: 624 GACATCAACTTCGACTTCG 606
							target 5' GCUUCAGCUUCAACUACAA 3'
							:::::::::::::::::::
>Bd-milR8775	Score: 2.0	GME7931_g					query 3' CGAAGUCGAAGUUGAUGUU 5'
Query: 1 TTGTAGTTGAAGCTGAAGC 19							query=Bd-milR8775, target=GME2479_g, score=0, range=279-297, strand=1
|||||||:|||||::||*|
Sbjct: 845 AACATCAGCTTCGGTTT-G 828							target 5' GCUUCAGCUUCAACUACAA 3'
							:::::::::::::::::::
							query 3' CGAAGUCGAAGUUGAUGUU 5'
>Bd-milR8775	Score: 2.0	GME8442_g
							query=Bd-milR8775, target=GME63_g, score=0, range=279-297, strand=1
Query: 1 TTGTAGTTGAAGCTGAAGC 19
*||:||||||||||||*||							target 5' GCUUCAGCUUCAACUACAA 3'
Sbjct: 404 TACGTCAACTTCGACT-CG 387							:::::::::::::::::::
							query 3' CGAAGUCGAAGUUGAUGUU 5'
>Bd-milR8775	Score: 0.0	GME8513_g					query=Bd-milR8775, target=GME13447_g, score=0, range=279-297, strand=1
Query: 1 TTGTAGTTGAAGCTGAAGC 19							target 5' GCUUCAGCUUCAACUACAA 3'
|||||||||||||||||||							:::::::::::::::::::
Sbjct: 297 AACATCAACTTCGACTTCG 279							query 3' CGAAGUCGAAGUUGAUGUU 5'
							query=Bd-milR8775, target=GME6837_g, score=0, range=279-297, strand=1
>Bd-milR8775	Score: 1.5	GME8704_g
							target 5' GCUUCAGCUUCAACUACAA 3'
Query: 1 TTGTAGTTGAAGCTGAAGC 19							:::::::::::::::::::
*|||||:|||||||||||*							query 3' CGAAGUCGAAGUUGAUGUU 5'
Sbjct: 293 CACATCGACTTCGACTTCT 275
							query=Bd-milR8775, target=GME11184_g, score=0, range=279-297, strand=1
>Bd-milR8775	Score: 2.0	GME8850_g					target 5' GCUUCAGCUUCAACUACAA 3'
							:::::::::::::::::::
Query: 1 TTGTAGTTGAAGCTGAAGC 19							query 3' CGAAGUCGAAGUUGAUGUU 5'
|||*||:|||||||||||*
Sbjct: 122 AACTTCGACTTCGACTTCA 104							query=Bd-milR8775, target=GME5768_g, score=0, range=279-297, strand=1
							target 5' GCUUCAGCUUCAACUACAA 3'
>Bd-milR8775	Score: 0.2	GME6022_g					:::::::::::::::::::
							query 3' CGAAGUCGAAGUUGAUGUU 5'
Query: 1 TTGTAGTTGAAGCTGAAGC 19
:||||||||||||||||||							query=Bd-milR8775, target=GME11181_g, score=0, range=279-297, strand=1
Sbjct: 297 GACATCAACTTCGACTTCG 279
							target 5' GCUUCAGCUUCAACUACAA 3'
							:::::::::::::::::::
>Bd-milR8775	Score: 0.0	GME10582_g					query 3' CGAAGUCGAAGUUGAUGUU 5'
Query: 1 TTGTAGTTGAAGCTGAAGC 19							query=Bd-milR8775, target=GME2481_g, score=0, range=279-297, strand=1
|||||||||||||||||||
Sbjct: 297 AACATCAACTTCGACTTCG 279							target 5' GCUUCAGCUUCAACUACAA 3'
							:::::::::::::::::::
							query 3' CGAAGUCGAAGUUGAUGUU 5'
>Bd-milR8775	Score: 2.5	GME10986_g
							query=Bd-milR8775, target=GME9974_g, score=0, range=279-297, strand=1
Query: 1 TTGTAGTTGAAGCTGAAGC 19
||||||||||*||*||||*							target 5' GCUUCAGCUUCAACUACAA 3'
Sbjct: 1328 AACATCAACTGCGCCTTCA 1310							:::::::::::::::::::
							query 3' CGAAGUCGAAGUUGAUGUU 5'
>Bd-milR8775	Score: 0.2	GME6835_g					query=Bd-milR8775, target=GME10582_g, score=0, range=279-297, strand=1
Query: 1 TTGTAGTTGAAGCTGAAGC 19							target 5' GCUUCAGCUUCAACUACAA 3'
:||||||||||||||||||							:::::::::::::::::::
Sbjct: 297 GACATCAACTTCGACTTCG 279							query 3' CGAAGUCGAAGUUGAUGUU 5'
							query=Bd-milR8775, target=GME9112_g, score=0, range=279-297, strand=1
>Bd-milR8775	Score: 0.0	GME6837_g
							target 5' GCUUCAGCUUCAACUACAA 3'
Query: 1 TTGTAGTTGAAGCTGAAGC 19							:::::::::::::::::::
|||||||||||||||||||							query 3' CGAAGUCGAAGUUGAUGUU 5'
Sbjct: 297 AACATCAACTTCGACTTCG 279
							query=Bd-milR8775, target=GME8513_g, score=0, range=279-297, strand=1
>Bd-milR8775	Score: 2.0	GME7622_g					target 5' GCUUCAGCUUCAACUACAA 3'
							:::::::::::::::::::
Query: 1 TTGTAGTTGAAGCTGAAGC 19							query 3' CGAAGUCGAAGUUGAUGUU 5'
||||*||||||||:||||*
Sbjct: 3482 AACAACAACTTCGGCTTCC 3464							query=Bd-milR8775, target=GME14080_g, score=0, range=279-297, strand=1
							target 5' GCUUCAGCUUCAACUACAA 3'
>Bd-milR8775	Score: 2.0	GME4215_g					:::::::::::::::::::
							query 3' CGAAGUCGAAGUUGAUGUU 5'
Query: 1 TTGTAGTTGAAGCTGAAGC 19
|||||||||||||:||*|*							query=Bd-milR8775, target=GME3139_g, score=0, range=279-297, strand=1
Sbjct: 914 AACATCAACTTCGGCTACA 896
							target 5' GCUUCAGCUUCAACUACAA 3'
							:::::::::::::::::::
>Bd-milR8775	Score: 0.8	GME4245_g					query 3' CGAAGUCGAAGUUGAUGUU 5'
Query: 1 TTGTAGTTGAAGCTGAAGC 19							query=Bd-milR8775, target=GME1611_g, score=0, range=4590-4608, strand=1
:|:||||||||||||||||
Sbjct: 1221 GATATCAACTTCGACTTCG 1203							target 5' GCUUCAGCUUCAACUACAA 3'
							:::::::::::::::::::
							query 3' CGAAGUCGAAGUUGAUGUU 5'
>Bd-milR8775	Score: 1.8	GME4420_g
							query=Bd-milR8775, target=GME1610_g, score=0, range=279-297, strand=1
Query: 1 TTGTAGTTGAAGCTGAAGC 19
|||:||:||||||:|||:|							target 5' GCUUCAGCUUCAACUACAA 3'
Sbjct: 18090 AACGTCGACTTCGGCTTTG 18072							:::::::::::::::::::
							query 3' CGAAGUCGAAGUUGAUGUU 5'
>Bd-milR8775	Score: 2.0	GME4858_g					query=Bd-milR8775, target=GME6022_g, score=0.5, range=279-297, strand=1
Query: 1 TTGTAGTTGAAGCTGAAGC 19							target 5' GCUUCAGCUUCAACUACAG 3'
|:|||:|:||||||||||*							::::::::::::::::::.
Sbjct: 930 AGCATTAGCTTCGACTTCT 912							query 3' CGAAGUCGAAGUUGAUGUU 5'
							query=Bd-milR8775, target=GME14057_g, score=0.5, range=279-297, strand=1
>Bd-milR8775	Score: 2.5	GME9251_g
							target 5' GCUUCAGCUUCAACUACAG 3'
Query: 1 TTGTAGTTGAAGCTGAAGC 19							::::::::::::::::::.
|||:|||:|||||||*|*|							query 3' CGAAGUCGAAGUUGAUGUU 5'
Sbjct: 565 AACGTCAGCTTCGACGTAG 547
							query=Bd-milR8775, target=GME11442_g, score=0.5, range=604-622, strand=1
>Bd-milR8775	Score: 0.0	GME9889_g					target 5' GCUUCAGCUUCAACUACAG 3'
							::::::::::::::::::.
Query: 1 TTGTAGTTGAAGCTGAAGC 19							query 3' CGAAGUCGAAGUUGAUGUU 5'
|||||||||||||||||||
Sbjct: 297 AACATCAACTTCGACTTCG 279							query=Bd-milR8775, target=GME14048_g, score=0.5, range=606-624, strand=1
							target 5' GCUUCAGCUUCAACUACAG 3'
>Bd-milR8775	Score: 0.0	GME9893_g					::::::::::::::::::.
							query 3' CGAAGUCGAAGUUGAUGUU 5'
Query: 1 TTGTAGTTGAAGCTGAAGC 19
|||||||||||||||||||							query=Bd-milR8775, target=GME6835_g, score=0.5, range=279-297, strand=1
Sbjct: 297 AACATCAACTTCGACTTCG 279
							target 5' GCUUCAGCUUCAACUACAG 3'
							::::::::::::::::::.
>Bd-milR8775	Score: 0.0	GME1628_g					query 3' CGAAGUCGAAGUUGAUGUU 5'
Query: 1 TTGTAGTTGAAGCTGAAGC 19							query=Bd-milR8775, target=GME11484_g, score=0.5, range=279-297, strand=1
|||||||||||||||||||
Sbjct: 297 AACATCAACTTCGACTTCG 279							target 5' GCUUCAGCUUCAACUACAG 3'
							::::::::::::::::::.
							query 3' CGAAGUCGAAGUUGAUGUU 5'
>Bd-milR8775	Score: 0.0	GME1633_g
							query=Bd-milR8775, target=GME11182_g, score=0.5, range=605-623, strand=1
Query: 1 TTGTAGTTGAAGCTGAAGC 19
|||||||||||||||||||							target 5' GCUUCAGCUUCAACUACAG 3'
Sbjct: 297 AACATCAACTTCGACTTCG 279							::::::::::::::::::.
							query 3' CGAAGUCGAAGUUGAUGUU 5'
>Bd-milR8775	Score: 2.5	GME1796_g					query=Bd-milR8775, target=GME12681_g, score=0.5, range=279-297, strand=1
Query: 1 TTGTAGTTGAAGCTGAAGC 19							target 5' GCUUCAGCUUCAACUACAG 3'
*|||*|||||||||||*||							::::::::::::::::::.
Sbjct: 287 CACAGCAACTTCGACTGCG 269							query 3' CGAAGUCGAAGUUGAUGUU 5'
							query=Bd-milR8775, target=GME5763_g, score=0.5, range=278-296, strand=1
>Bd-milR8775	Score: 0.0	GME3487_g
							target 5' GCUUCAGCUUCAACUACAG 3'
Query: 1 TTGTAGTTGAAGCTGAAGC 19							::::::::::::::::::.
|||||||||||||||||||							query 3' CGAAGUCGAAGUUGAUGUU 5'
Sbjct: 297 AACATCAACTTCGACTTCG 279
							query=Bd-milR8775, target=GME14075_g, score=0.5, range=279-297, strand=1
>Bd-milR8775	Score: 1.8	GME3506_g					target 5' GCUUCAGCUUCAACUACAG 3'
							::::::::::::::::::.
Query: 1 TTGTAGTTGAAGCTGAAGC 19							query 3' CGAAGUCGAAGUUGAUGUU 5'
:||*|||||||||||||*|
Sbjct: 377 GACTTCAACTTCGACTTAG 359							query=Bd-milR8775, target=GME8_g, score=0.5, range=223-241, strand=1
							target 5' GCUUCAGCUUCAACUACAG 3'
>Bd-milR8775	Score: 0.0	GME11184_g					::::::::::::::::::.
							query 3' CGAAGUCGAAGUUGAUGUU 5'
Query: 1 TTGTAGTTGAAGCTGAAGC 19
|||||||||||||||||||							query=Bd-milR8775, target=GME1622_g, score=0.5, range=279-297, strand=1
Sbjct: 297 AACATCAACTTCGACTTCG 279
							target 5' GCUUCAGCUUCAACUACAG 3'
							::::::::::::::::::.
>Bd-milR8775	Score: 0.0	GME11187_g					query 3' CGAAGUCGAAGUUGAUGUU 5'
Query: 1 TTGTAGTTGAAGCTGAAGC 19							query=Bd-milR8775, target=GME4245_g, score=1.5, range=1203-1221, strand=1
|||||||||||||||||||
Sbjct: 297 AACATCAACTTCGACTTCG 279							target 5' GCUUCAGCUUCAACUAUAG 3'
							::::::::::::::::.:.
							query 3' CGAAGUCGAAGUUGAUGUU 5'
>Bd-milR8775	Score: 0.0	GME3139_g
							query=Bd-milR8775, target=GME4215_g, score=2.5, range=896-914, strand=1
Query: 1 TTGTAGTTGAAGCTGAAGC 19
|||||||||||||||||||							target 5' ACAUCGGCUUCAACUACAA 3'
Sbjct: 297 AACATCAACTTCGACTTCG 279							: ::.:::::::::::::
							query 3' CGAAGUCGAAGUUGAUGUU 5'
>Bd-milR8775	Score: 0.2	GME11484_g					query=Bd-milR8775, target=GME4420_g, score=3, range=18072-18090, strand=1
Query: 1 TTGTAGTTGAAGCTGAAGC 19							target 5' GUUUCGGCUUCAGCUGCAA 3'
:||||||||||||||||||							:.:::.::::::.::.:::
Sbjct: 297 GACATCAACTTCGACTTCG 279							query 3' CGAAGUCGAAGUUGAUGUU 5'
							query=Bd-milR8775, target=GME8704_g, score=3, range=275-293, strand=1
>Bd-milR8775	Score: 0.2	GME12681_g
							target 5' UCUUCAGCUUCAGCUACAC 3'
Query: 1 TTGTAGTTGAAGCTGAAGC 19							:::::::::::.:::::
:||||||||||||||||||							query 3' CGAAGUCGAAGUUGAUGUU 5'
Sbjct: 297 GACATCAACTTCGACTTCG 279
							query=Bd-milR8775, target=GME8442_g, score=3, range=387-404, strand=1
>Bd-milR8775	Score: 0.0	GME2639_g					target 5' GC-UCAGCUUCAACUGCAU 3'
							:: ::::::::::::.::
Query: 1 TTGTAGTTGAAGCTGAAGC 19							query 3' CGAAGUCGAAGUUGAUGUU 5'
|||||||||||||||||||
Sbjct: 297 AACATCAACTTCGACTTCG 279							query=Bd-milR8775, target=GME7622_g, score=3.5, range=3464-3482, strand=1
							target 5' CCUUCGGCUUCAACAACAA 3'
>Bd-milR8775	Score: 0.2	GME11442_g					::::.:::::::: ::::
							query 3' CGAAGUCGAAGUUGAUGUU 5'
Query: 1 TTGTAGTTGAAGCTGAAGC 19
:||||||||||||||||||							query=Bd-milR8775, target=GME3506_g, score=3.5, range=359-377, strand=1
Sbjct: 622 GACATCAACTTCGACTTCG 604
							target 5' GAUUCAGCUUCAACUUCAG 3'
							: ::::::::::::: ::.
>Bd-milR8775	Score: 0.0	GME42_g					query 3' CGAAGUCGAAGUUGAUGUU 5'
Query: 1 TTGTAGTTGAAGCTGAAGC 19							query=Bd-milR8775, target=GME4858_g, score=4, range=912-930, strand=1
|||||||||||||||||||
Sbjct: 621 AACATCAACTTCGACTTCG 603							target 5' UCUUCAGCUUCGAUUACGA 3'
							::::::::::.:.:::.:
							query 3' CGAAGUCGAAGUUGAUGUU 5'
>Bd-milR8775	Score: 0.0	GME4942_g
							query=Bd-milR8775, target=GME7931_g, score=4, range=827-845, strand=1
Query: 1 TTGTAGTTGAAGCTGAAGC 19
|||||||||||||||||||							target 5' AGUUUGGCUUCGACUACAA 3'
Sbjct: 297 AACATCAACTTCGACTTCG 279							::..:::::.:::::::
							query 3' CGAAGUCGAAGUUGAUGUU 5'
>Bd-milR8775	Score: 0.2	GME14075_g					query=Bd-milR8775, target=GME1116_g, score=4, range=1615-1633, strand=1
Query: 1 TTGTAGTTGAAGCTGAAGC 19							target 5' UCUUCAGCAUCAACUGCAA 3'
:||||||||||||||||||							::::::: ::::::.:::
Sbjct: 297 GACATCAACTTCGACTTCG 279							query 3' CGAAGUCGAAGUUGAUGUU 5'
							query=Bd-milR8775, target=GME8850_g, score=4, range=104-122, strand=1
>Bd-milR8775	Score: 0.0	GME14080_g
							target 5' ACUUCAGCUUCAGCUUCAA 3'
Query: 1 TTGTAGTTGAAGCTGAAGC 19							:::::::::::.:: :::
|||||||||||||||||||							query 3' CGAAGUCGAAGUUGAUGUU 5'
Sbjct: 297 AACATCAACTTCGACTTCG 279
							query=Bd-milR8775, target=GME9251_g, score=4, range=547-565, strand=1
>Bd-milR8775	Score: 0.2	GME5763_g					target 5' GAUGCAGCUUCGACUGCAA 3'
							: : :::::::.:::.:::
Query: 1 TTGTAGTTGAAGCTGAAGC 19							query 3' CGAAGUCGAAGUUGAUGUU 5'
:||||||||||||||||||
Sbjct: 296 GACATCAACTTCGACTTCG 278							query=Bd-milR8775, target=GME10986_g, score=4, range=1310-1328, strand=1
							target 5' ACUUCCGCGUCAACUACAA 3'
>Bd-milR8775	Score: 0.0	GME5768_g					:::: :: ::::::::::
							query 3' CGAAGUCGAAGUUGAUGUU 5'
Query: 1 TTGTAGTTGAAGCTGAAGC 19
|||||||||||||||||||							query=Bd-milR8775, target=GME1796_g, score=4, range=269-287, strand=1
Sbjct: 297 AACATCAACTTCGACTTCG 279
							target 5' GCGUCAGCUUCAACGACAC 3'
							:: ::::::::::: :::
>Bd-milR8775	Score: 0.0	GME9974_g					query 3' CGAAGUCGAAGUUGAUGUU 5'
Query: 1 TTGTAGTTGAAGCTGAAGC 19							query=Bd-milR1086, target=GME748_g, score=3, range=365-385, strand=1
|||||||||||||||||||
Sbjct: 297 AACATCAACTTCGACTTCG 279							target 5' GCAAAAAGACGGCGGCUUAUA 3'
							:: ::::::::.:::::.:::
							query 3' CGGUUUUCUGCUGCCGAGUAU 5'
>Bd-milR8775	Score: 0.0	GME2479_g
							query=Bd-milR815a, target=GME1553_g, score=3.5, range=719-738, strand=1
Query: 1 TTGTAGTTGAAGCTGAAGC 19
|||||||||||||||||||							target 5' CUU-GUUACCUCAAUUCCCUC 3'
Sbjct: 297 AACATCAACTTCGACTTCG 279							::. ..::::::::::::::
							query 3' GAGUUGAUGGAGUUAAGGGAA 5'
>Bd-milR8775	Score: 0.0	GME2481_g					query=Bd-milR815a, target=GME7180_g, score=4, range=182-202, strand=1
Query: 1 TTGTAGTTGAAGCTGAAGC 19							target 5' UCCAGCUUCCUUAAUUCCCUU 3'
|||||||||||||||||||							. ::.:: :::.:::::::::
Sbjct: 297 AACATCAACTTCGACTTCG 279							query 3' GAGUUGAUGGAGUUAAGGGAA 5'
							query=Bd-milR815a, target=GME13208_g, score=4, range=82-102, strand=1
>Bd-milR8775	Score: 0.0	GME2484_g
							target 5' CCCAACGACCUCAAUGCCCUU 3'
Query: 1 TTGTAGTTGAAGCTGAAGC 19							: :::: :::::::: :::::
|||||||||||||||||||							query 3' GAGUUGAUGGAGUUAAGGGAA 5'
Sbjct: 297 AACATCAACTTCGACTTCG 279
							query=Bd-milR6021, target=GME13264_g, score=1, range=4356-4373, strand=1
>Bd-milR8775	Score: 0.2	GME8_g					target 5' CCCCUACGCCUCUUCCAA 3'
							:::::::::::::::::
Query: 1 TTGTAGTTGAAGCTGAAGC 19							query 3' AGGGAUGCGGAGAAGGUU 5'
:||||||||||||||||||
Sbjct: 241 GACATCAACTTCGACTTCG 223							query=Bd-milR6021, target=GME11187_g, score=1, range=6330-6347, strand=1
							target 5' CCCCUACGCCUCUUCCAA 3'
>Bd-milR8775	Score: 0.2	GME1622_g					:::::::::::::::::
							query 3' AGGGAUGCGGAGAAGGUU 5'
Query: 1 TTGTAGTTGAAGCTGAAGC 19
:||||||||||||||||||							query=Bd-milR6021, target=GME11638_g, score=1, range=2940-2957, strand=1
Sbjct: 297 GACATCAACTTCGACTTCG 279
							target 5' CCCCUACGCCUCUUCCAA 3'
							:::::::::::::::::
>Bd-milR8775	Score: 0.2	GME14057_g					query 3' AGGGAUGCGGAGAAGGUU 5'
Query: 1 TTGTAGTTGAAGCTGAAGC 19							query=Bd-milR6021, target=GME6664_g, score=1, range=2272-2289, strand=1
:||||||||||||||||||
Sbjct: 297 GACATCAACTTCGACTTCG 279							target 5' CCCCUACGCCUCUUCCAA 3'
							:::::::::::::::::
							query 3' AGGGAUGCGGAGAAGGUU 5'
>Bd-milR8775	Score: 0.0	GME63_g
							query=Bd-milR6021, target=GME40_g, score=1, range=4351-4368, strand=1
Query: 1 TTGTAGTTGAAGCTGAAGC 19
|||||||||||||||||||							target 5' CCCCUACGCCUCUUCCAA 3'
Sbjct: 297 AACATCAACTTCGACTTCG 279							:::::::::::::::::
							query 3' AGGGAUGCGGAGAAGGUU 5'
>Bd-milR8775	Score: 0.0	GME1610_g					query=Bd-milR6021, target=GME36_g, score=1, range=1294-1311, strand=1
Query: 1 TTGTAGTTGAAGCTGAAGC 19							target 5' CCCCUACGCCUCUUCCAA 3'
|||||||||||||||||||							:::::::::::::::::
Sbjct: 297 AACATCAACTTCGACTTCG 279							query 3' AGGGAUGCGGAGAAGGUU 5'
							query=Bd-milR6021, target=GME12792_g, score=1, range=4351-4368, strand=1
>Bd-milR8775	Score: 0.0	GME1611_g
							target 5' CCCCUACGCCUCUUCCAA 3'
Query: 1 TTGTAGTTGAAGCTGAAGC 19							:::::::::::::::::
|||||||||||||||||||							query 3' AGGGAUGCGGAGAAGGUU 5'
Sbjct: 4608 AACATCAACTTCGACTTCG 4590
							query=Bd-milR6021, target=GME11404_g, score=1, range=4351-4368, strand=1
>Bd-milR8775	Score: 0.0	GME11181_g					target 5' CCCCUACGCCUCUUCCAA 3'
							:::::::::::::::::
Query: 1 TTGTAGTTGAAGCTGAAGC 19							query 3' AGGGAUGCGGAGAAGGUU 5'
|||||||||||||||||||
Sbjct: 297 AACATCAACTTCGACTTCG 279							query=Bd-milR6021, target=GME13921_g, score=1, range=2933-2950, strand=1
							target 5' CCCCUACGCCUCUUCCAA 3'
>Bd-milR8775	Score: 0.2	GME11182_g					:::::::::::::::::
							query 3' AGGGAUGCGGAGAAGGUU 5'
Query: 1 TTGTAGTTGAAGCTGAAGC 19
:||||||||||||||||||							query=Bd-milR6021, target=GME9067_g, score=1, range=2270-2287, strand=1
Sbjct: 623 GACATCAACTTCGACTTCG 605
							target 5' CCCCUACGCCUCUUCCAA 3'
							:::::::::::::::::
>Bd-milR8775	Score: 0.0	GME9112_g					query 3' AGGGAUGCGGAGAAGGUU 5'
Query: 1 TTGTAGTTGAAGCTGAAGC 19							query=Bd-milR6021, target=GME9980_g, score=1, range=2270-2287, strand=1
|||||||||||||||||||
Sbjct: 297 AACATCAACTTCGACTTCG 279							target 5' CCCCUACGCCUCUUCCAA 3'
							:::::::::::::::::
							query 3' AGGGAUGCGGAGAAGGUU 5'
>Bd-milR1086	Score: 1.5	GME748_g
							query=Bd-milR6021, target=GME6829_g, score=1, range=2939-2956, strand=1
Query: 1 TATGAGCCGTCGTCTTTTGGC 21
|||:|||||:||||||||*||							target 5' CCCCUACGCCUCUUCCAA 3'
Sbjct: 385 ATATTCGGCGGCAGAAAAACG 365							:::::::::::::::::
							query 3' AGGGAUGCGGAGAAGGUU 5'
>Bd-milR815a	Score: 2.2	GME1553_g					query=Bd-milR6021, target=GME9087_g, score=1, range=2939-2956, strand=1
Query: 1 AAGGGAATTGAGGTAGTTGAG 21							target 5' CCCCUACGCCUCUUCCAA 3'
*||||||||||||||::*:||							:::::::::::::::::
Sbjct: 738 CTCCCTTAACTCCATTG-TTC 719							query 3' AGGGAUGCGGAGAAGGUU 5'
							query=Bd-milR6021, target=GME1626_g, score=1, range=2939-2956, strand=1
>Bd-milR815a	Score: 2.5	GME13208_g
							target 5' CCCCUACGCCUCUUCCAA 3'
Query: 1 AAGGGAATTGAGGTAGTTGAG 21							:::::::::::::::::
|||||*||||||||*||||*|							query 3' AGGGAUGCGGAGAAGGUU 5'
Sbjct: 102 TTCCCGTAACTCCAGCAACCC 82
							query=Bd-milR6021, target=GME12785_g, score=1, range=2939-2956, strand=1
>Bd-milR815a	Score: 2.5	GME7180_g					target 5' CCCCUACGCCUCUUCCAA 3'
							:::::::::::::::::
Query: 1 AAGGGAATTGAGGTAGTTGAG 21							query 3' AGGGAUGCGGAGAAGGUU 5'
|||||||||:|||*||:||*|
Sbjct: 202 TTCCCTTAATTCCTTCGAC-C 183							query=Bd-milR6021, target=GME5758_g, score=1, range=2939-2956, strand=1
							target 5' CCCCUACGCCUCUUCCAA 3'
>Bd-milR6021	Score: 2.5	GME1427_g					:::::::::::::::::
							query 3' AGGGAUGCGGAGAAGGUU 5'
Query: 1 TTGGAAGAGGCGTAGGGA 18
*||||||||||||**|||							query=Bd-milR6021, target=GME9073_g, score=1, range=423-440, strand=1
Sbjct: 39 TACCTTCTCCGCAAACCT 22
							target 5' CCCCUACGCCUCUUCCAA 3'
							:::::::::::::::::
>Bd-milR6021	Score: 0.5	GME1572_g					query 3' AGGGAUGCGGAGAAGGUU 5'
Query: 1 TTGGAAGAGGCGTAGGGA 18							query=Bd-milR6021, target=GME11641_g, score=1, range=423-440, strand=1
|||||||||||||||||*
Sbjct: 1307 AACCTTCTCCGCATCCCA 1290							target 5' CCCCUACGCCUCUUCCAA 3'
							:::::::::::::::::
							query 3' AGGGAUGCGGAGAAGGUU 5'
>Bd-milR6021	Score: 0.5	GME65_g
							query=Bd-milR6021, target=GME12788_g, score=1, range=2939-2956, strand=1
Query: 1 TTGGAAGAGGCGTAGGGA 18
|||||||||||||||||*							target 5' CCCCUACGCCUCUUCCAA 3'
Sbjct: 2288 AACCTTCTCCGCATCCCC 2271							:::::::::::::::::
							query 3' AGGGAUGCGGAGAAGGUU 5'
>Bd-milR6021	Score: 1.5	GME70_g					query=Bd-milR6021, target=GME6081_g, score=1, range=2940-2957, strand=1
Query: 1 TTGGAAGAGGCGTAGGGA 18							target 5' CCCCUACGCCUCUUCCAA 3'
||||||||||*||||||*							:::::::::::::::::
Sbjct: 4368 AACCTTCTCCACATCCCC 4351							query 3' AGGGAUGCGGAGAAGGUU 5'
							query=Bd-milR6021, target=GME6023_g, score=1, range=2940-2957, strand=1
>Bd-milR6021	Score: 0.5	GME74_g
							target 5' CCCCUACGCCUCUUCCAA 3'
Query: 1 TTGGAAGAGGCGTAGGGA 18							:::::::::::::::::
|||||||||||||||||*							query 3' AGGGAUGCGGAGAAGGUU 5'
Sbjct: 4370 AACCTTCTCCGCATCCCC 4353
							query=Bd-milR6021, target=GME2951_g, score=1, range=2940-2957, strand=1
>Bd-milR6021	Score: 0.5	GME901_g					target 5' CCCCUACGCCUCUUCCAA 3'
							:::::::::::::::::
Query: 1 TTGGAAGAGGCGTAGGGA 18							query 3' AGGGAUGCGGAGAAGGUU 5'
|||||||||||||||||*
Sbjct: 2288 AACCTTCTCCGCATCCCC 2271							query=Bd-milR6021, target=GME1615_g, score=1, range=1664-1681, strand=1
							target 5' CCCCUACGCCUCUUCCAA 3'
>Bd-milR6021	Score: 0.5	GME12797_g					:::::::::::::::::
							query 3' AGGGAUGCGGAGAAGGUU 5'
Query: 1 TTGGAAGAGGCGTAGGGA 18
|||||||||||||||||*							query=Bd-milR6021, target=GME6077_g, score=1, range=2940-2957, strand=1
Sbjct: 438 AACCTTCTCCGCATCCCA 421
							target 5' CCCCUACGCCUCUUCCAA 3'
							:::::::::::::::::
>Bd-milR6021	Score: 0.5	GME12915_g					query 3' AGGGAUGCGGAGAAGGUU 5'
Query: 1 TTGGAAGAGGCGTAGGGA 18							query=Bd-milR6021, target=GME5765_g, score=1, range=2940-2957, strand=1
|||||||||||||||||*
Sbjct: 2955 AACCTTCTCCGCATCCCC 2938							target 5' CCCCUACGCCUCUUCCAA 3'
							:::::::::::::::::
							query 3' AGGGAUGCGGAGAAGGUU 5'
>Bd-milR6021	Score: 2.5	GME13124_g
							query=Bd-milR6021, target=GME1967_g, score=1, range=1664-1681, strand=1
Query: 1 TTGGAAGAGGCGTAGGGA 18
|*|||||||||:||:|:|							target 5' CCCCUACGCCUCUUCCAA 3'
Sbjct: 2024 ACCCTTCTCCGTATTCTT 2007							:::::::::::::::::
							query 3' AGGGAUGCGGAGAAGGUU 5'
>Bd-milR6021	Score: 0.5	GME13264_g					query=Bd-milR6021, target=GME9890_g, score=1, range=2940-2957, strand=1
Query: 1 TTGGAAGAGGCGTAGGGA 18							target 5' CCCCUACGCCUCUUCCAA 3'
|||||||||||||||||*							:::::::::::::::::
Sbjct: 4373 AACCTTCTCCGCATCCCC 4356							query 3' AGGGAUGCGGAGAAGGUU 5'
							query=Bd-milR6021, target=GME9886_g, score=1, range=2940-2957, strand=1
>Bd-milR6021	Score: 0.5	GME13359_g
							target 5' CCCCUACGCCUCUUCCAA 3'
Query: 1 TTGGAAGAGGCGTAGGGA 18							:::::::::::::::::
|||||||||||||||||*							query 3' AGGGAUGCGGAGAAGGUU 5'
Sbjct: 4369 AACCTTCTCCGCATCCCC 4352
							query=Bd-milR6021, target=GME12676_g, score=1, range=4346-4363, strand=1
>Bd-milR6021	Score: 0.5	GME13360_g					target 5' CCCCUACGCCUCUUCCAA 3'
							:::::::::::::::::
Query: 1 TTGGAAGAGGCGTAGGGA 18							query 3' AGGGAUGCGGAGAAGGUU 5'
|||||||||||||||||*
Sbjct: 2952 AACCTTCTCCGCATCCCC 2935							query=Bd-milR6021, target=GME62_g, score=1, range=4354-4371, strand=1
							target 5' CCCCUACGCCUCUUCCAA 3'
>Bd-milR6021	Score: 0.5	GME13449_g					:::::::::::::::::
							query 3' AGGGAUGCGGAGAAGGUU 5'
Query: 1 TTGGAAGAGGCGTAGGGA 18
|||||||||||||||||*							query=Bd-milR6021, target=GME9986_g, score=1, range=4354-4371, strand=1
Sbjct: 2955 AACCTTCTCCGCATCCCC 2938
							target 5' CCCCUACGCCUCUUCCAA 3'
							:::::::::::::::::
>Bd-milR6021	Score: 0.5	GME13455_g					query 3' AGGGAUGCGGAGAAGGUU 5'
Query: 1 TTGGAAGAGGCGTAGGGA 18							query=Bd-milR6021, target=GME4966_g, score=1, range=2941-2958, strand=1
|||||||||||||||||*
Sbjct: 4372 AACCTTCTCCGCATCCCC 4355							target 5' CCCCUACGCCUCUUCCAA 3'
							:::::::::::::::::
							query 3' AGGGAUGCGGAGAAGGUU 5'
>Bd-milR6021	Score: 2.0	GME13668_g
							query=Bd-milR6021, target=GME1964_g, score=1, range=858-875, strand=1
Query: 1 TTGGAAGAGGCGTAGGGA 18
|||:||||::|||||:||							target 5' CCCCUACGCCUCUUCCAA 3'
Sbjct: 795 AACTTTCTTTGCATCTCT 778							:::::::::::::::::
							query 3' AGGGAUGCGGAGAAGGUU 5'
>Bd-milR6021	Score: 0.5	GME13921_g					query=Bd-milR6021, target=GME2480_g, score=1, range=4350-4367, strand=1
Query: 1 TTGGAAGAGGCGTAGGGA 18							target 5' CCCCUACGCCUCUUCCAA 3'
|||||||||||||||||*							:::::::::::::::::
Sbjct: 2950 AACCTTCTCCGCATCCCC 2933							query 3' AGGGAUGCGGAGAAGGUU 5'
							query=Bd-milR6021, target=GME22_g, score=1, range=2941-2958, strand=1
>Bd-milR6021	Score: 2.2	GME8101_g
							target 5' CCCCUACGCCUCUUCCAA 3'
Query: 1 TTGGAAGAGGCGTAGGGA 18							:::::::::::::::::
:|||||||:|||:|||:*							query 3' AGGGAUGCGGAGAAGGUU 5'
Sbjct: 2049 GACCTTCTTCGCGTCCTC 2032
							query=Bd-milR6021, target=GME2485_g, score=1, range=4350-4367, strand=1
>Bd-milR6021	Score: 0.5	GME8414_g					target 5' CCCCUACGCCUCUUCCAA 3'
							:::::::::::::::::
Query: 1 TTGGAAGAGGCGTAGGGA 18							query 3' AGGGAUGCGGAGAAGGUU 5'
|||||||||||||||||*
Sbjct: 4370 AACCTTCTCCGCATCCCC 4353							query=Bd-milR6021, target=GME3136_g, score=1, range=4355-4372, strand=1
							target 5' CCCCUACGCCUCUUCCAA 3'
>Bd-milR6021	Score: 2.5	GME8541_g					:::::::::::::::::
							query 3' AGGGAUGCGGAGAAGGUU 5'
Query: 1 TTGGAAGAGGCGTAGGGA 18
||||||||:|||:|*|:|							query=Bd-milR6021, target=GME9992_g, score=1, range=2266-2283, strand=1
Sbjct: 387 AACCTTCTTCGCGTACTT 370
							target 5' CCCCUACGCCUCUUCCAA 3'
							:::::::::::::::::
>Bd-milR6021	Score: 2.5	GME8847_g					query 3' AGGGAUGCGGAGAAGGUU 5'
Query: 1 TTGGAAGAGGCGTAGGGA 18							query=Bd-milR6021, target=GME37_g, score=1, range=4355-4372, strand=1
|||||||||:|||*:|:|
Sbjct: 2212 AACCTTCTCTGCACTCTT 2195							target 5' CCCCUACGCCUCUUCCAA 3'
							:::::::::::::::::
							query 3' AGGGAUGCGGAGAAGGUU 5'
>Bd-milR6021	Score: 0.5	GME9067_g
							query=Bd-milR6021, target=GME13455_g, score=1, range=4355-4372, strand=1
Query: 1 TTGGAAGAGGCGTAGGGA 18
|||||||||||||||||*							target 5' CCCCUACGCCUCUUCCAA 3'
Sbjct: 2287 AACCTTCTCCGCATCCCC 2270							:::::::::::::::::
							query 3' AGGGAUGCGGAGAAGGUU 5'
>Bd-milR6021	Score: 0.5	GME9073_g					query=Bd-milR6021, target=GME1572_g, score=1, range=1290-1307, strand=1
Query: 1 TTGGAAGAGGCGTAGGGA 18							target 5' ACCCUACGCCUCUUCCAA 3'
|||||||||||||||||*							:::::::::::::::::
Sbjct: 440 AACCTTCTCCGCATCCCC 423							query 3' AGGGAUGCGGAGAAGGUU 5'
							query=Bd-milR6021, target=GME5922_g, score=1, range=4355-4372, strand=1
>Bd-milR6021	Score: 0.5	GME9076_g
							target 5' CCCCUACGCCUCUUCCAA 3'
Query: 1 TTGGAAGAGGCGTAGGGA 18							:::::::::::::::::
|||||||||||||||||*							query 3' AGGGAUGCGGAGAAGGUU 5'
Sbjct: 2286 AACCTTCTCCGCATCCCC 2269
							query=Bd-milR6021, target=GME3311_g, score=1, range=4355-4372, strand=1
>Bd-milR6021	Score: 0.5	GME9079_g					target 5' CCCCUACGCCUCUUCCAA 3'
							:::::::::::::::::
Query: 1 TTGGAAGAGGCGTAGGGA 18							query 3' AGGGAUGCGGAGAAGGUU 5'
|||||||||||||||||*
Sbjct: 2957 AACCTTCTCCGCATCCCC 2940							query=Bd-milR6021, target=GME1618_g, score=1, range=40-57, strand=1
							target 5' ACCCUACGCCUCUUCCAA 3'
>Bd-milR6021	Score: 0.5	GME9082_g					:::::::::::::::::
							query 3' AGGGAUGCGGAGAAGGUU 5'
Query: 1 TTGGAAGAGGCGTAGGGA 18
|||||||||||||||||*							query=Bd-milR6021, target=GME14055_g, score=1, range=4355-4372, strand=1
Sbjct: 2956 AACCTTCTCCGCATCCCC 2939
							target 5' CCCCUACGCCUCUUCCAA 3'
							:::::::::::::::::
>Bd-milR6021	Score: 2.0	GME5838_g					query 3' AGGGAUGCGGAGAAGGUU 5'
Query: 1 TTGGAAGAGGCGTAGGGA 18							query=Bd-milR6021, target=GME7822_g, score=1, range=2267-2284, strand=1
||||||||:|||*||||*
Sbjct: 822 AACCTTCTTCGCCTCCCG 805							target 5' CCCCUACGCCUCUUCCAA 3'
							:::::::::::::::::
							query 3' AGGGAUGCGGAGAAGGUU 5'
>Bd-milR6021	Score: 0.5	GME5922_g
							query=Bd-milR6021, target=GME2927_g, score=1, range=2938-2955, strand=1
Query: 1 TTGGAAGAGGCGTAGGGA 18
|||||||||||||||||*							target 5' CCCCUACGCCUCUUCCAA 3'
Sbjct: 4372 AACCTTCTCCGCATCCCC 4355							:::::::::::::::::
							query 3' AGGGAUGCGGAGAAGGUU 5'
>Bd-milR6021	Score: 2.5	GME5987_g					query=Bd-milR6021, target=GME9989_g, score=1, range=2938-2955, strand=1
Query: 1 TTGGAAGAGGCGTAGGGA 18							target 5' CCCCUACGCCUCUUCCAA 3'
*:|||||||||||||*|*							:::::::::::::::::
Sbjct: 974 CGCCTTCTCCGCATCACC 957							query 3' AGGGAUGCGGAGAAGGUU 5'
							query=Bd-milR6021, target=GME3135_g, score=1, range=4353-4370, strand=1
>Bd-milR6021	Score: 0.5	GME6023_g
							target 5' CCCCUACGCCUCUUCCAA 3'
Query: 1 TTGGAAGAGGCGTAGGGA 18							:::::::::::::::::
|||||||||||||||||*							query 3' AGGGAUGCGGAGAAGGUU 5'
Sbjct: 2957 AACCTTCTCCGCATCCCC 2940
							query=Bd-milR6021, target=GME1_g, score=1, range=4356-4373, strand=1
>Bd-milR6021	Score: 0.5	GME6076_g					target 5' CCCCUACGCCUCUUCCAA 3'
							:::::::::::::::::
Query: 1 TTGGAAGAGGCGTAGGGA 18							query 3' AGGGAUGCGGAGAAGGUU 5'
|||||||||||||||||*
Sbjct: 4370 AACCTTCTCCGCATCCCA 4353							query=Bd-milR6021, target=GME74_g, score=1, range=4353-4370, strand=1
							target 5' CCCCUACGCCUCUUCCAA 3'
>Bd-milR6021	Score: 0.5	GME6077_g					:::::::::::::::::
							query 3' AGGGAUGCGGAGAAGGUU 5'
Query: 1 TTGGAAGAGGCGTAGGGA 18
|||||||||||||||||*							query=Bd-milR6021, target=GME12639_g, score=1, range=2272-2289, strand=1
Sbjct: 2957 AACCTTCTCCGCATCCCC 2940
							target 5' CCCCUACGCCUCUUCCAA 3'
							:::::::::::::::::
>Bd-milR6021	Score: 0.5	GME6080_g					query 3' AGGGAUGCGGAGAAGGUU 5'
Query: 1 TTGGAAGAGGCGTAGGGA 18							query=Bd-milR6021, target=GME9895_g, score=1, range=2267-2284, strand=1
|||||||||||||||||*
Sbjct: 441 AACCTTCTCCGCATCCCC 424							target 5' CCCCUACGCCUCUUCCAA 3'
							:::::::::::::::::
							query 3' AGGGAUGCGGAGAAGGUU 5'
>Bd-milR6021	Score: 0.5	GME6081_g
							query=Bd-milR6021, target=GME8414_g, score=1, range=4353-4370, strand=1
Query: 1 TTGGAAGAGGCGTAGGGA 18
|||||||||||||||||*							target 5' CCCCUACGCCUCUUCCAA 3'
Sbjct: 2957 AACCTTCTCCGCATCCCC 2940							:::::::::::::::::
							query 3' AGGGAUGCGGAGAAGGUU 5'
>Bd-milR6021	Score: 1.5	GME6606_g					query=Bd-milR6021, target=GME6076_g, score=1, range=4353-4370, strand=1
Query: 1 TTGGAAGAGGCGTAGGGA 18							target 5' ACCCUACGCCUCUUCCAA 3'
|::||||||:||||||||							:::::::::::::::::
Sbjct: 2462 AGTCTTCTCTGCATCCCT 2445							query 3' AGGGAUGCGGAGAAGGUU 5'
							query=Bd-milR6021, target=GME2924_g, score=1, range=2940-2957, strand=1
>Bd-milR6021	Score: 2.0	GME6633_g
							target 5' CCCCUACGCCUCUUCCAA 3'
Query: 1 TTGGAAGAGGCGTAGGGA 18							:::::::::::::::::
|||||||||*|||*||||							query 3' AGGGAUGCGGAGAAGGUU 5'
Sbjct: 1376 AACCTTCTCAGCAGCCCT 1359
							query=Bd-milR6021, target=GME9983_g, score=1, range=2269-2286, strand=1
>Bd-milR6021	Score: 0.5	GME6664_g					target 5' CCCCUACGCCUCUUCCAA 3'
							:::::::::::::::::
Query: 1 TTGGAAGAGGCGTAGGGA 18							query 3' AGGGAUGCGGAGAAGGUU 5'
|||||||||||||||||*
Sbjct: 2289 AACCTTCTCCGCATCCCC 2272							query=Bd-milR6021, target=GME12429_g, score=1, range=2269-2286, strand=1
							target 5' CCCCUACGCCUCUUCCAA 3'
>Bd-milR6021	Score: 0.5	GME6829_g					:::::::::::::::::
							query 3' AGGGAUGCGGAGAAGGUU 5'
Query: 1 TTGGAAGAGGCGTAGGGA 18
|||||||||||||||||*							query=Bd-milR6021, target=GME11094_g, score=1, range=2269-2286, strand=1
Sbjct: 2956 AACCTTCTCCGCATCCCC 2939
							target 5' CCCCUACGCCUCUUCCAA 3'
							:::::::::::::::::
>Bd-milR6021	Score: 2.5	GME10060_g					query 3' AGGGAUGCGGAGAAGGUU 5'
Query: 1 TTGGAAGAGGCGTAGGGA 18							query=Bd-milR6021, target=GME13360_g, score=1, range=2935-2952, strand=1
*||||||||*|||||*||
Sbjct: 1159 CACCTTCTCGGCATCACT 1142							target 5' CCCCUACGCCUCUUCCAA 3'
							:::::::::::::::::
							query 3' AGGGAUGCGGAGAAGGUU 5'
>Bd-milR6021	Score: 2.0	GME10401_g
							query=Bd-milR6021, target=GME9076_g, score=1, range=2269-2286, strand=1
Query: 1 TTGGAAGAGGCGTAGGGA 18
||*||||||||||||::|							target 5' CCCCUACGCCUCUUCCAA 3'
Sbjct: 1903 AAACTTCTCCGCATCTTT 1886							:::::::::::::::::
							query 3' AGGGAUGCGGAGAAGGUU 5'
>Bd-milR6021	Score: 2.5	GME10436_g					query=Bd-milR6021, target=GME6080_g, score=1, range=424-441, strand=1
Query: 1 TTGGAAGAGGCGTAGGGA 18							target 5' CCCCUACGCCUCUUCCAA 3'
||||||||:||:|*|||*							:::::::::::::::::
Sbjct: 482 AACCTTCTTCGTAACCCC 465							query 3' AGGGAUGCGGAGAAGGUU 5'
							query=Bd-milR6021, target=GME4941_g, score=1, range=4354-4371, strand=1
>Bd-milR6021	Score: 2.5	GME10747_g
							target 5' CCCCUACGCCUCUUCCAA 3'
Query: 1 TTGGAAGAGGCGTAGGGA 18							:::::::::::::::::
*||||||||||||**|||							query 3' AGGGAUGCGGAGAAGGUU 5'
Sbjct: 93 CACCTTCTCCGCACGCCT 76
							query=Bd-milR6021, target=GME11179_g, score=1, range=4354-4371, strand=1
>Bd-milR6021	Score: 0.5	GME11638_g					target 5' CCCCUACGCCUCUUCCAA 3'
							:::::::::::::::::
Query: 1 TTGGAAGAGGCGTAGGGA 18							query 3' AGGGAUGCGGAGAAGGUU 5'
|||||||||||||||||*
Sbjct: 2957 AACCTTCTCCGCATCCCC 2940							query=Bd-milR6021, target=GME12791_g, score=1, range=4354-4371, strand=1
							target 5' CCCCUACGCCUCUUCCAA 3'
>Bd-milR6021	Score: 0.5	GME11641_g					:::::::::::::::::
							query 3' AGGGAUGCGGAGAAGGUU 5'
Query: 1 TTGGAAGAGGCGTAGGGA 18
|||||||||||||||||*							query=Bd-milR6021, target=GME9109_g, score=1, range=2270-2287, strand=1
Sbjct: 440 AACCTTCTCCGCATCCCC 423
							target 5' CCCCUACGCCUCUUCCAA 3'
							:::::::::::::::::
>Bd-milR6021	Score: 0.5	GME11643_g					query 3' AGGGAUGCGGAGAAGGUU 5'
Query: 1 TTGGAAGAGGCGTAGGGA 18							query=Bd-milR6021, target=GME65_g, score=1, range=2271-2288, strand=1
|||||||||||||||||*
Sbjct: 2953 AACCTTCTCCGCATCCCC 2936							target 5' CCCCUACGCCUCUUCCAA 3'
							:::::::::::::::::
							query 3' AGGGAUGCGGAGAAGGUU 5'
>Bd-milR6021	Score: 2.0	GME11951_g
							query=Bd-milR6021, target=GME2948_g, score=1, range=2271-2288, strand=1
Query: 1 TTGGAAGAGGCGTAGGGA 18
*|||||:|||||||||:*							target 5' CCCCUACGCCUCUUCCAA 3'
Sbjct: 1118 CACCTTTTCCGCATCCTC 1101							:::::::::::::::::
							query 3' AGGGAUGCGGAGAAGGUU 5'
>Bd-milR6021	Score: 0.5	GME12283_g					query=Bd-milR6021, target=GME3145_g, score=1, range=2265-2282, strand=1
Query: 1 TTGGAAGAGGCGTAGGGA 18							target 5' CCCCUACGCCUCUUCCAA 3'
|||||||||||||||||*							:::::::::::::::::
Sbjct: 2954 AACCTTCTCCGCATCCCC 2937							query 3' AGGGAUGCGGAGAAGGUU 5'
							query=Bd-milR6021, target=GME9988_g, score=1, range=1294-1311, strand=1
>Bd-milR6021	Score: 0.5	GME12429_g
							target 5' CCCCUACGCCUCUUCCAA 3'
Query: 1 TTGGAAGAGGCGTAGGGA 18							:::::::::::::::::
|||||||||||||||||*							query 3' AGGGAUGCGGAGAAGGUU 5'
Sbjct: 2286 AACCTTCTCCGCATCCCC 2269
							query=Bd-milR6021, target=GME2935_g, score=1, range=2270-2287, strand=1
>Bd-milR6021	Score: 0.5	GME12639_g					target 5' CCCCUACGCCUCUUCCAA 3'
							:::::::::::::::::
Query: 1 TTGGAAGAGGCGTAGGGA 18							query 3' AGGGAUGCGGAGAAGGUU 5'
|||||||||||||||||*
Sbjct: 2289 AACCTTCTCCGCATCCCC 2272							query=Bd-milR6021, target=GME12790_g, score=1, range=318-335, strand=1
							target 5' CCCCUACGCCUCUUCCAA 3'
>Bd-milR6021	Score: 2.5	GME12670_g					:::::::::::::::::
							query 3' AGGGAUGCGGAGAAGGUU 5'
Query: 1 TTGGAAGAGGCGTAGGGA 18
|:||||||||||:|::|*							query=Bd-milR6021, target=GME1609_g, score=1, range=2936-2953, strand=1
Sbjct: 265 AGCCTTCTCCGCGTTTCA 248
							target 5' CCCCUACGCCUCUUCCAA 3'
							:::::::::::::::::
>Bd-milR6021	Score: 0.5	GME12676_g					query 3' AGGGAUGCGGAGAAGGUU 5'
Query: 1 TTGGAAGAGGCGTAGGGA 18							query=Bd-milR6021, target=GME1634_g, score=1, range=558-575, strand=1
|||||||||||||||||*
Sbjct: 4363 AACCTTCTCCGCATCCCC 4346							target 5' CCCCUACGCCUCUUCCAA 3'
							:::::::::::::::::
							query 3' AGGGAUGCGGAGAAGGUU 5'
>Bd-milR6021	Score: 0.5	GME6841_g
							query=Bd-milR6021, target=GME2486_g, score=1, range=3501-3518, strand=1
Query: 1 TTGGAAGAGGCGTAGGGA 18
|||||||||||||||||*							target 5' CCCCUACGCCUCUUCCAA 3'
Sbjct: 2958 AACCTTCTCCGCATCCCC 2941							:::::::::::::::::
							query 3' AGGGAUGCGGAGAAGGUU 5'
>Bd-milR6021	Score: 2.5	GME7377_g					query=Bd-milR6021, target=GME9990_g, score=1, range=3503-3520, strand=1
Query: 1 TTGGAAGAGGCGTAGGGA 18							target 5' CCCCUACGCCUCUUCCAA 3'
|||||||||||||*:|:*							:::::::::::::::::
Sbjct: 1306 AACCTTCTCCGCAGTCTC 1289							query 3' AGGGAUGCGGAGAAGGUU 5'
							query=Bd-milR6021, target=GME12795_g, score=1, range=2936-2953, strand=1
>Bd-milR6021	Score: 2.5	GME7771_g
							target 5' ACCCUACGCCUCUUCCAA 3'
Query: 1 TTGGAAGAGGCGTAGGGA 18							:::::::::::::::::
|||:|||||||||*||:*							query 3' AGGGAUGCGGAGAAGGUU 5'
Sbjct: 1012 AACTTTCTCCGCACCCTC 995
							query=Bd-milR6021, target=GME3142_g, score=1, range=1293-1310, strand=1
>Bd-milR6021	Score: 0.5	GME7822_g					target 5' CCCCUACGCCUCUUCCAA 3'
							:::::::::::::::::
Query: 1 TTGGAAGAGGCGTAGGGA 18							query 3' AGGGAUGCGGAGAAGGUU 5'
|||||||||||||||||*
Sbjct: 2284 AACCTTCTCCGCATCCCC 2267							query=Bd-milR6021, target=GME4960_g, score=1, range=2941-2958, strand=1
							target 5' CCCCUACGCCUCUUCCAA 3'
>Bd-milR6021	Score: 0.5	GME3924_g					:::::::::::::::::
							query 3' AGGGAUGCGGAGAAGGUU 5'
Query: 1 TTGGAAGAGGCGTAGGGA 18
|||||||||||||||||*							query=Bd-milR6021, target=GME3130_g, score=1, range=2941-2958, strand=1
Sbjct: 2283 AACCTTCTCCGCATCCCC 2266
							target 5' CCCCUACGCCUCUUCCAA 3'
							:::::::::::::::::
>Bd-milR6021	Score: 2.5	GME4484_g					query 3' AGGGAUGCGGAGAAGGUU 5'
Query: 1 TTGGAAGAGGCGTAGGGA 18							query=Bd-milR6021, target=GME1865_g, score=1, range=2941-2958, strand=1
|*|||||||:||||*|||
Sbjct: 1685 ACCCTTCTCTGCATGCCT 1668							target 5' CCCCUACGCCUCUUCCAA 3'
							:::::::::::::::::
							query 3' AGGGAUGCGGAGAAGGUU 5'
>Bd-milR6021	Score: 1.0	GME9752_g
							query=Bd-milR6021, target=GME6841_g, score=1, range=2941-2958, strand=1
Query: 1 TTGGAAGAGGCGTAGGGA 18
||||||||||||||||*|							target 5' CCCCUACGCCUCUUCCAA 3'
Sbjct: 566 AACCTTCTCCGCATCCAT 549							:::::::::::::::::
							query 3' AGGGAUGCGGAGAAGGUU 5'
>Bd-milR6021	Score: 0.5	GME9886_g					query=Bd-milR6021, target=GME11643_g, score=1, range=2936-2953, strand=1
Query: 1 TTGGAAGAGGCGTAGGGA 18							target 5' CCCCUACGCCUCUUCCAA 3'
|||||||||||||||||*							:::::::::::::::::
Sbjct: 2957 AACCTTCTCCGCATCCCC 2940							query 3' AGGGAUGCGGAGAAGGUU 5'
							query=Bd-milR6021, target=GME12283_g, score=1, range=2937-2954, strand=1
>Bd-milR6021	Score: 0.5	GME9890_g
							target 5' CCCCUACGCCUCUUCCAA 3'
Query: 1 TTGGAAGAGGCGTAGGGA 18							:::::::::::::::::
|||||||||||||||||*							query 3' AGGGAUGCGGAGAAGGUU 5'
Sbjct: 2957 AACCTTCTCCGCATCCCC 2940
							query=Bd-milR6021, target=GME9082_g, score=1, range=2939-2956, strand=1
>Bd-milR6021	Score: 0.5	GME9895_g					target 5' CCCCUACGCCUCUUCCAA 3'
							:::::::::::::::::
Query: 1 TTGGAAGAGGCGTAGGGA 18							query 3' AGGGAUGCGGAGAAGGUU 5'
|||||||||||||||||*
Sbjct: 2284 AACCTTCTCCGCATCCCC 2267							query=Bd-milR6021, target=GME9079_g, score=1, range=2940-2957, strand=1
							target 5' CCCCUACGCCUCUUCCAA 3'
>Bd-milR6021	Score: 0.5	GME1626_g					:::::::::::::::::
							query 3' AGGGAUGCGGAGAAGGUU 5'
Query: 1 TTGGAAGAGGCGTAGGGA 18
|||||||||||||||||*							query=Bd-milR6021, target=GME12915_g, score=1, range=2938-2955, strand=1
Sbjct: 2956 AACCTTCTCCGCATCCCC 2939
							target 5' CCCCUACGCCUCUUCCAA 3'
							:::::::::::::::::
>Bd-milR6021	Score: 0.5	GME1634_g					query 3' AGGGAUGCGGAGAAGGUU 5'
Query: 1 TTGGAAGAGGCGTAGGGA 18							query=Bd-milR6021, target=GME13449_g, score=1, range=2938-2955, strand=1
|||||||||||||||||*
Sbjct: 575 AACCTTCTCCGCATCCCC 558							target 5' CCCCUACGCCUCUUCCAA 3'
							:::::::::::::::::
							query 3' AGGGAUGCGGAGAAGGUU 5'
>Bd-milR6021	Score: 0.5	GME1865_g
							query=Bd-milR6021, target=GME12797_g, score=1, range=421-438, strand=1
Query: 1 TTGGAAGAGGCGTAGGGA 18
|||||||||||||||||*							target 5' ACCCUACGCCUCUUCCAA 3'
Sbjct: 2958 AACCTTCTCCGCATCCCC 2941							:::::::::::::::::
							query 3' AGGGAUGCGGAGAAGGUU 5'
>Bd-milR6021	Score: 0.5	GME1964_g					query=Bd-milR6021, target=GME12793_g, score=1, range=2938-2955, strand=1
Query: 1 TTGGAAGAGGCGTAGGGA 18							target 5' CCCCUACGCCUCUUCCAA 3'
|||||||||||||||||*							:::::::::::::::::
Sbjct: 875 AACCTTCTCCGCATCCCC 858							query 3' AGGGAUGCGGAGAAGGUU 5'
							query=Bd-milR6021, target=GME14051_g, score=1, range=2938-2955, strand=1
>Bd-milR6021	Score: 0.5	GME1967_g
							target 5' CCCCUACGCCUCUUCCAA 3'
Query: 1 TTGGAAGAGGCGTAGGGA 18							:::::::::::::::::
|||||||||||||||||*							query 3' AGGGAUGCGGAGAAGGUU 5'
Sbjct: 1681 AACCTTCTCCGCATCCCC 1664
							query=Bd-milR6021, target=GME9107_g, score=1, range=2271-2288, strand=1
>Bd-milR6021	Score: 2.5	GME2048_g					target 5' CCCCUACGCCUCUUCCAA 3'
							:::::::::::::::::
Query: 1 TTGGAAGAGGCGTAGGGA 18							query 3' AGGGAUGCGGAGAAGGUU 5'
*||||||||||||*||:*
Sbjct: 524 TACCTTCTCCGCAACCTC 507							query=Bd-milR6021, target=GME18_g, score=1, range=2938-2955, strand=1
							target 5' CCCCUACGCCUCUUCCAA 3'
>Bd-milR6021	Score: 0.5	GME3311_g					:::::::::::::::::
							query 3' AGGGAUGCGGAGAAGGUU 5'
Query: 1 TTGGAAGAGGCGTAGGGA 18
|||||||||||||||||*							query=Bd-milR6021, target=GME901_g, score=1, range=2271-2288, strand=1
Sbjct: 4372 AACCTTCTCCGCATCCCC 4355
							target 5' CCCCUACGCCUCUUCCAA 3'
							:::::::::::::::::
>Bd-milR6021	Score: 2.5	GME5233_g					query 3' AGGGAUGCGGAGAAGGUU 5'
Query: 1 TTGGAAGAGGCGTAGGGA 18							query=Bd-milR6021, target=GME3150_g, score=1, range=422-439, strand=1
|||||||||:|*|*||||
Sbjct: 392 AACCTTCTCTGGACCCCT 375							target 5' CCCCUACGCCUCUUCCAA 3'
							:::::::::::::::::
							query 3' AGGGAUGCGGAGAAGGUU 5'
>Bd-milR6021	Score: 2.0	GME5469_g
							query=Bd-milR6021, target=GME9100_g, score=1, range=4350-4367, strand=1
Query: 1 TTGGAAGAGGCGTAGGGA 18
|||*||||||||||||*|							target 5' CCCCUACGCCUCUUCCAA 3'
Sbjct: 319 AACATTCTCCGCATCCGT 302							:::::::::::::::::
							query 3' AGGGAUGCGGAGAAGGUU 5'
>Bd-milR6021	Score: 2.5	GME5540_g					query=Bd-milR6021, target=GME14077_g, score=1, range=4349-4366, strand=1
Query: 1 TTGGAAGAGGCGTAGGGA 18							target 5' CCCCUACGCCUCUUCCAA 3'
*:|||||||||:|*||||							:::::::::::::::::
Sbjct: 88 CGCCTTCTCCGTAGCCCT 71							query 3' AGGGAUGCGGAGAAGGUU 5'
							query=Bd-milR6021, target=GME2946_g, score=1, range=4349-4366, strand=1
>Bd-milR6021	Score: 0.5	GME2924_g
							target 5' CCCCUACGCCUCUUCCAA 3'
Query: 1 TTGGAAGAGGCGTAGGGA 18							:::::::::::::::::
|||||||||||||||||*							query 3' AGGGAUGCGGAGAAGGUU 5'
Sbjct: 2957 AACCTTCTCCGCATCCCC 2940
							query=Bd-milR6021, target=GME5755_g, score=1, range=4375-4392, strand=1
>Bd-milR6021	Score: 0.5	GME2927_g					target 5' CCCCUACGCCUCUUCCAA 3'
							:::::::::::::::::
Query: 1 TTGGAAGAGGCGTAGGGA 18							query 3' AGGGAUGCGGAGAAGGUU 5'
|||||||||||||||||*
Sbjct: 2955 AACCTTCTCCGCATCCCC 2938							query=Bd-milR6021, target=GME9982_g, score=1, range=2930-2947, strand=1
							target 5' CCCCUACGCCUCUUCCAA 3'
>Bd-milR6021	Score: 0.5	GME2935_g					:::::::::::::::::
							query 3' AGGGAUGCGGAGAAGGUU 5'
Query: 1 TTGGAAGAGGCGTAGGGA 18
|||||||||||||||||*							query=Bd-milR6021, target=GME2474_g, score=1, range=422-439, strand=1
Sbjct: 2287 AACCTTCTCCGCATCCCC 2270
							target 5' CCCCUACGCCUCUUCCAA 3'
							:::::::::::::::::
>Bd-milR6021	Score: 0.5	GME11187_g					query 3' AGGGAUGCGGAGAAGGUU 5'
Query: 1 TTGGAAGAGGCGTAGGGA 18							query=Bd-milR6021, target=GME9105_g, score=1, range=4352-4369, strand=1
|||||||||||||||||*
Sbjct: 6347 AACCTTCTCCGCATCCCC 6330							target 5' CCCCUACGCCUCUUCCAA 3'
							:::::::::::::::::
							query 3' AGGGAUGCGGAGAAGGUU 5'
>Bd-milR6021	Score: 2.0	GME11264_g
							query=Bd-milR6021, target=GME13359_g, score=1, range=4352-4369, strand=1
Query: 1 TTGGAAGAGGCGTAGGGA 18
*|||||||||||:*||||							target 5' CCCCUACGCCUCUUCCAA 3'
Sbjct: 1692 CACCTTCTCCGCGCCCCT 1675							:::::::::::::::::
							query 3' AGGGAUGCGGAGAAGGUU 5'
>Bd-milR6021	Score: 0.5	GME11404_g					query=Bd-milR6021, target=GME3924_g, score=1, range=2266-2283, strand=1
Query: 1 TTGGAAGAGGCGTAGGGA 18							target 5' CCCCUACGCCUCUUCCAA 3'
|||||||||||||||||*							:::::::::::::::::
Sbjct: 4368 AACCTTCTCCGCATCCCC 4351							query 3' AGGGAUGCGGAGAAGGUU 5'
							query=Bd-milR6021, target=GME5764_g, score=1, range=4347-4364, strand=1
>Bd-milR6021	Score: 0.5	GME2946_g
							target 5' CCCCUACGCCUCUUCCAA 3'
Query: 1 TTGGAAGAGGCGTAGGGA 18							:::::::::::::::::
|||||||||||||||||*							query 3' AGGGAUGCGGAGAAGGUU 5'
Sbjct: 4366 AACCTTCTCCGCATCCCC 4349
							query=Bd-milR6021, target=GME9752_g, score=1, range=549-566, strand=1
>Bd-milR6021	Score: 0.5	GME2948_g					target 5' UACCUACGCCUCUUCCAA 3'
							: ::::::::::::::::
Query: 1 TTGGAAGAGGCGTAGGGA 18							query 3' AGGGAUGCGGAGAAGGUU 5'
|||||||||||||||||*
Sbjct: 2288 AACCTTCTCCGCATCCCC 2271							query=Bd-milR6021, target=GME4959_g, score=2, range=423-440, strand=1
							target 5' CCCCUACGCCUCUUCUAA 3'
>Bd-milR6021	Score: 0.5	GME2951_g					::::::::::::::.::
							query 3' AGGGAUGCGGAGAAGGUU 5'
Query: 1 TTGGAAGAGGCGTAGGGA 18
|||||||||||||||||*							query=Bd-milR6021, target=GME7771_g, score=2, range=996-1012, strand=1
Sbjct: 2957 AACCTTCTCCGCATCCCC 2940
							target 5' UCCC-ACGCCUCUUUCAA 3'
							:::: :::::::::.:::
>Bd-milR6021	Score: 2.5	GME3127_g					query 3' AGGGAUGCGGAGAAGGUU 5'
Query: 1 TTGGAAGAGGCGTAGGGA 18							query=Bd-milR6021, target=GME7377_g, score=2.5, range=1288-1306, strand=1
|||||||||||||*||**
Sbjct: 199 AACCTTCTCCGCAGCCGC 182							target 5' GCUCUGACGCCUCUUCCAA 3'
							:.:: :::::::::::::
							query 3' AGGGA-UGCGGAGAAGGUU 5'
>Bd-milR6021	Score: 0.5	GME3130_g
							query=Bd-milR6021, target=GME6606_g, score=3, range=2445-2462, strand=1
Query: 1 TTGGAAGAGGCGTAGGGA 18
|||||||||||||||||*							target 5' UCCCUACGUCUCUUCUGA 3'
Sbjct: 2958 AACCTTCTCCGCATCCCC 2941							::::::::.::::::..:
							query 3' AGGGAUGCGGAGAAGGUU 5'
>Bd-milR6021	Score: 0.5	GME3135_g					query=Bd-milR6021, target=GME10401_g, score=3, range=1886-1903, strand=1
Query: 1 TTGGAAGAGGCGTAGGGA 18							target 5' UUUCUACGCCUCUUCAAA 3'
|||||||||||||||||*							:..:::::::::::: ::
Sbjct: 4370 AACCTTCTCCGCATCCCC 4353							query 3' AGGGAUGCGGAGAAGGUU 5'
							query=Bd-milR6021, target=GME8847_g, score=3, range=2195-2212, strand=1
>Bd-milR6021	Score: 0.5	GME3136_g
							target 5' UUCUCACGUCUCUUCCAA 3'
Query: 1 TTGGAAGAGGCGTAGGGA 18							:.:. :::.:::::::::
|||||||||||||||||*							query 3' AGGGAUGCGGAGAAGGUU 5'
Sbjct: 4372 AACCTTCTCCGCATCCCC 4355
							query=Bd-milR6021, target=GME70_g, score=3, range=4351-4368, strand=1
>Bd-milR6021	Score: 0.5	GME3142_g					target 5' CCCCUACACCUCUUCCAA 3'
							:::::: ::::::::::
Query: 1 TTGGAAGAGGCGTAGGGA 18							query 3' AGGGAUGCGGAGAAGGUU 5'
|||||||||||||||||*
Sbjct: 1310 AACCTTCTCCGCATCCCC 1293							query=Bd-milR6021, target=GME11264_g, score=3, range=1675-1692, strand=1
							target 5' UCCCCGCGCCUCUUCCAC 3'
>Bd-milR6021	Score: 0.5	GME3145_g					:::: .:::::::::::
							query 3' AGGGAUGCGGAGAAGGUU 5'
Query: 1 TTGGAAGAGGCGTAGGGA 18
|||||||||||||||||*							query=Bd-milR6021, target=GME6633_g, score=3, range=1359-1376, strand=1
Sbjct: 2282 AACCTTCTCCGCATCCCC 2265
							target 5' UCCCGACGACUCUUCCAA 3'
							:::: ::: :::::::::
>Bd-milR6021	Score: 0.5	GME3150_g					query 3' AGGGAUGCGGAGAAGGUU 5'
Query: 1 TTGGAAGAGGCGTAGGGA 18							query=Bd-milR6021, target=GME5469_g, score=3, range=302-319, strand=1
|||||||||||||||||*
Sbjct: 439 AACCTTCTCCGCATCCCC 422							target 5' UGCCUACGCCUCUUACAA 3'
							: :::::::::::: :::
							query 3' AGGGAUGCGGAGAAGGUU 5'
>Bd-milR6021	Score: 2.0	GME11559_g
							query=Bd-milR6021, target=GME3127_g, score=3, range=182-199, strand=1
Query: 1 TTGGAAGAGGCGTAGGGA 18
|||||||||:*||||||*							target 5' CGCCGACGCCUCUUCCAA 3'
Sbjct: 1539 AACCTTCTCTACATCCCG 1522							:: :::::::::::::
							query 3' AGGGAUGCGGAGAAGGUU 5'
>Bd-milR6021	Score: 0.5	GME12785_g					query=Bd-milR6021, target=GME1427_g, score=3, range=22-39, strand=1
Query: 1 TTGGAAGAGGCGTAGGGA 18							target 5' UCCAAACGCCUCUUCCAU 3'
|||||||||||||||||*							::: ::::::::::::
Sbjct: 2956 AACCTTCTCCGCATCCCC 2939							query 3' AGGGAUGCGGAGAAGGUU 5'
							query=Bd-milR6021, target=GME10747_g, score=3, range=76-93, strand=1
>Bd-milR6021	Score: 0.5	GME11094_g
							target 5' UCCGCACGCCUCUUCCAC 3'
Query: 1 TTGGAAGAGGCGTAGGGA 18							::: ::::::::::::
|||||||||||||||||*							query 3' AGGGAUGCGGAGAAGGUU 5'
Sbjct: 2286 AACCTTCTCCGCATCCCC 2269
							query=Bd-milR6021, target=GME13668_g, score=3.5, range=778-795, strand=1
>Bd-milR6021	Score: 0.5	GME36_g					target 5' UCUCUACGUUUCUUUCAA 3'
							::.:::::..::::.:::
Query: 1 TTGGAAGAGGCGTAGGGA 18							query 3' AGGGAUGCGGAGAAGGUU 5'
|||||||||||||||||*
Sbjct: 1311 AACCTTCTCCGCATCCCC 1294							query=Bd-milR6021, target=GME8541_g, score=3.5, range=370-387, strand=1
							target 5' UUCAUGCGCUUCUUCCAA 3'
>Bd-milR6021	Score: 0.5	GME37_g					:.: :.:::.::::::::
							query 3' AGGGAUGCGGAGAAGGUU 5'
Query: 1 TTGGAAGAGGCGTAGGGA 18
|||||||||||||||||*							query=Bd-milR6021, target=GME11951_g, score=3.5, range=1101-1118, strand=1
Sbjct: 4372 AACCTTCTCCGCATCCCC 4355
							target 5' CUCCUACGCCUUUUCCAC 3'
							.:::::::::.:::::
>Bd-milR6021	Score: 0.5	GME40_g					query 3' AGGGAUGCGGAGAAGGUU 5'
Query: 1 TTGGAAGAGGCGTAGGGA 18							query=Bd-milR6021, target=GME2048_g, score=3.5, range=507-524, strand=1
|||||||||||||||||*
Sbjct: 4368 AACCTTCTCCGCATCCCC 4351							target 5' CUCCAACGCCUCUUCCAU 3'
							.:: ::::::::::::
							query 3' AGGGAUGCGGAGAAGGUU 5'
>Bd-milR6021	Score: 0.5	GME4941_g
							query=Bd-milR6021, target=GME8101_g, score=4, range=2032-2049, strand=1
Query: 1 TTGGAAGAGGCGTAGGGA 18
|||||||||||||||||*							target 5' CUCCUGCGCUUCUUCCAG 3'
Sbjct: 4371 AACCTTCTCCGCATCCCC 4354							.:::.:::.:::::::.
							query 3' AGGGAUGCGGAGAAGGUU 5'
>Bd-milR6021	Score: 1.0	GME4959_g					query=Bd-milR6021, target=GME12670_g, score=4, range=248-265, strand=1
Query: 1 TTGGAAGAGGCGTAGGGA 18							target 5' ACUUUGCGCCUCUUCCGA 3'
||:||||||||||||||*							:..:.::::::::::.:
Sbjct: 440 AATCTTCTCCGCATCCCC 423							query 3' AGGGAUGCGGAGAAGGUU 5'
							query=Bd-milR6021, target=GME13124_g, score=4, range=2007-2024, strand=1
>Bd-milR6021	Score: 0.5	GME4960_g
							target 5' UUCUUAUGCCUCUUCCCA 3'
Query: 1 TTGGAAGAGGCGTAGGGA 18							:.:.::.::::::::: :
|||||||||||||||||*							query 3' AGGGAUGCGGAGAAGGUU 5'
Sbjct: 2958 AACCTTCTCCGCATCCCC 2941
							query=Bd-milR6021, target=GME11559_g, score=4, range=1522-1539, strand=1
>Bd-milR6021	Score: 0.5	GME14077_g					target 5' GCCCUACAUCUCUUCCAA 3'
							:::::: .:::::::::
Query: 1 TTGGAAGAGGCGTAGGGA 18							query 3' AGGGAUGCGGAGAAGGUU 5'
|||||||||||||||||*
Sbjct: 4366 AACCTTCTCCGCATCCCC 4349							query=Bd-milR6021, target=GME5838_g, score=4, range=805-822, strand=1
							target 5' GCCCUCCGCUUCUUCCAA 3'
>Bd-milR6021	Score: 0.5	GME5755_g					:::: :::.::::::::
							query 3' AGGGAUGCGGAGAAGGUU 5'
Query: 1 TTGGAAGAGGCGTAGGGA 18
|||||||||||||||||*							query=Bd-milR6021, target=GME10436_g, score=4, range=465-482, strand=1
Sbjct: 4392 AACCTTCTCCGCATCCCC 4375
							target 5' CCCCAAUGCUUCUUCCAA 3'
							::: :.::.::::::::
>Bd-milR6021	Score: 0.5	GME5758_g					query 3' AGGGAUGCGGAGAAGGUU 5'
Query: 1 TTGGAAGAGGCGTAGGGA 18							query=Bd-milR6021, target=GME5540_g, score=4, range=71-88, strand=1
|||||||||||||||||*
Sbjct: 2956 AACCTTCTCCGCATCCCC 2939							target 5' UCCCGAUGCCUCUUCCGC 3'
							:::: :.:::::::::.
							query 3' AGGGAUGCGGAGAAGGUU 5'
>Bd-milR6021	Score: 0.5	GME5764_g
							query=Bd-milR6021, target=GME4484_g, score=4, range=1668-1685, strand=1
Query: 1 TTGGAAGAGGCGTAGGGA 18
|||||||||||||||||*							target 5' UCCGUACGUCUCUUCCCA 3'
Sbjct: 4364 AACCTTCTCCGCATCCCC 4347							::: ::::.::::::: :
							query 3' AGGGAUGCGGAGAAGGUU 5'
>Bd-milR6021	Score: 0.5	GME5765_g					query=Bd-milR6021, target=GME5233_g, score=4, range=375-392, strand=1
Query: 1 TTGGAAGAGGCGTAGGGA 18							target 5' UCCCCAGGUCUCUUCCAA 3'
|||||||||||||||||*							:::: : :.:::::::::
Sbjct: 2957 AACCTTCTCCGCATCCCC 2940							query 3' AGGGAUGCGGAGAAGGUU 5'
							query=Bd-milR6021, target=GME5987_g, score=4, range=957-974, strand=1
>Bd-milR6021	Score: 0.5	GME22_g
							target 5' CCACUACGCCUCUUCCGC 3'
Query: 1 TTGGAAGAGGCGTAGGGA 18							: :::::::::::::.
|||||||||||||||||*							query 3' AGGGAUGCGGAGAAGGUU 5'
Sbjct: 2958 AACCTTCTCCGCATCCCC 2941
							query=Bd-milR6021, target=GME10060_g, score=4, range=1142-1159, strand=1
>Bd-milR6021	Score: 0.5	GME9100_g					target 5' UCACUACGGCUCUUCCAC 3'
							:: ::::: ::::::::
Query: 1 TTGGAAGAGGCGTAGGGA 18							query 3' AGGGAUGCGGAGAAGGUU 5'
|||||||||||||||||*
Sbjct: 4367 AACCTTCTCCGCATCCCC 4350							query=Bd-milR6196, target=GME36_g, score=0, range=97-116, strand=1
							target 5' UCCUCGCCACUCCUCGUUCU 3'
>Bd-milR6021	Score: 0.5	GME9105_g					::::::::::::::::::::
							query 3' AGGAGCGGUGAGGAGCAAGA 5'
Query: 1 TTGGAAGAGGCGTAGGGA 18
|||||||||||||||||*							query=Bd-milR6196, target=GME11638_g, score=0, range=1743-1762, strand=1
Sbjct: 4369 AACCTTCTCCGCATCCCC 4352
							target 5' UCCUCGCCACUCCUCGUUCU 3'
							::::::::::::::::::::
>Bd-milR6021	Score: 0.5	GME9107_g					query 3' AGGAGCGGUGAGGAGCAAGA 5'
Query: 1 TTGGAAGAGGCGTAGGGA 18							query=Bd-milR6196, target=GME3142_g, score=0, range=97-116, strand=1
|||||||||||||||||*
Sbjct: 2288 AACCTTCTCCGCATCCCC 2271							target 5' UCCUCGCCACUCCUCGUUCU 3'
							::::::::::::::::::::
							query 3' AGGAGCGGUGAGGAGCAAGA 5'
>Bd-milR6021	Score: 0.5	GME9980_g
							query=Bd-milR6196, target=GME8414_g, score=0, range=3156-3175, strand=1
Query: 1 TTGGAAGAGGCGTAGGGA 18
|||||||||||||||||*							target 5' UCCUCGCCACUCCUCGUUCU 3'
Sbjct: 2287 AACCTTCTCCGCATCCCC 2270							::::::::::::::::::::
							query 3' AGGAGCGGUGAGGAGCAAGA 5'
>Bd-milR6021	Score: 0.5	GME9982_g					query=Bd-milR6196, target=GME6076_g, score=0, range=3159-3178, strand=1
Query: 1 TTGGAAGAGGCGTAGGGA 18							target 5' UCCUCGCCACUCCUCGUUCU 3'
|||||||||||||||||*							::::::::::::::::::::
Sbjct: 2947 AACCTTCTCCGCATCCCC 2930							query 3' AGGAGCGGUGAGGAGCAAGA 5'
							query=Bd-milR6196, target=GME9895_g, score=0, range=1073-1092, strand=1
>Bd-milR6021	Score: 0.5	GME9983_g
							target 5' UCCUCGCCACUCCUCGUUCU 3'
Query: 1 TTGGAAGAGGCGTAGGGA 18							::::::::::::::::::::
|||||||||||||||||*							query 3' AGGAGCGGUGAGGAGCAAGA 5'
Sbjct: 2286 AACCTTCTCCGCATCCCC 2269
							query=Bd-milR6196, target=GME2480_g, score=0, range=3155-3174, strand=1
>Bd-milR6021	Score: 0.5	GME9986_g					target 5' UCCUCGCCACUCCUCGUUCU 3'
							::::::::::::::::::::
Query: 1 TTGGAAGAGGCGTAGGGA 18							query 3' AGGAGCGGUGAGGAGCAAGA 5'
|||||||||||||||||*
Sbjct: 4371 AACCTTCTCCGCATCCCC 4354							query=Bd-milR6196, target=GME13360_g, score=0, range=1742-1761, strand=1
							target 5' UCCUCGCCACUCCUCGUUCU 3'
>Bd-milR6021	Score: 0.5	GME9988_g					::::::::::::::::::::
							query 3' AGGAGCGGUGAGGAGCAAGA 5'
Query: 1 TTGGAAGAGGCGTAGGGA 18
|||||||||||||||||*							query=Bd-milR6196, target=GME12429_g, score=0, range=1075-1094, strand=1
Sbjct: 1311 AACCTTCTCCGCATCCCC 1294
							target 5' UCCUCGCCACUCCUCGUUCU 3'
							::::::::::::::::::::
>Bd-milR6021	Score: 0.5	GME9989_g					query 3' AGGAGCGGUGAGGAGCAAGA 5'
Query: 1 TTGGAAGAGGCGTAGGGA 18							query=Bd-milR6196, target=GME2485_g, score=0, range=3155-3174, strand=1
|||||||||||||||||*
Sbjct: 2955 AACCTTCTCCGCATCCCC 2938							target 5' UCCUCGCCACUCCUCGUUCU 3'
							::::::::::::::::::::
							query 3' AGGAGCGGUGAGGAGCAAGA 5'
>Bd-milR6021	Score: 0.5	GME9990_g
							query=Bd-milR6196, target=GME9983_g, score=0, range=1074-1093, strand=1
Query: 1 TTGGAAGAGGCGTAGGGA 18
|||||||||||||||||*							target 5' UCCUCGCCACUCCUCGUUCU 3'
Sbjct: 3520 AACCTTCTCCGCATCCCC 3503							::::::::::::::::::::
							query 3' AGGAGCGGUGAGGAGCAAGA 5'
>Bd-milR6021	Score: 0.5	GME9992_g					query=Bd-milR6196, target=GME9076_g, score=0, range=1074-1093, strand=1
Query: 1 TTGGAAGAGGCGTAGGGA 18							target 5' UCCUCGCCACUCCUCGUUCU 3'
|||||||||||||||||*							::::::::::::::::::::
Sbjct: 2283 AACCTTCTCCGCATCCCC 2266							query 3' AGGAGCGGUGAGGAGCAAGA 5'
							query=Bd-milR6196, target=GME11094_g, score=0, range=1074-1093, strand=1
>Bd-milR6021	Score: 0.5	GME12788_g
							target 5' UCCUCGCCACUCCUCGUUCU 3'
Query: 1 TTGGAAGAGGCGTAGGGA 18							::::::::::::::::::::
|||||||||||||||||*							query 3' AGGAGCGGUGAGGAGCAAGA 5'
Sbjct: 2956 AACCTTCTCCGCATCCCC 2939
							query=Bd-milR6196, target=GME12788_g, score=0, range=1743-1762, strand=1
>Bd-milR6021	Score: 0.5	GME12790_g					target 5' UCCUCGCCACUCCUCGUUCU 3'
							::::::::::::::::::::
Query: 1 TTGGAAGAGGCGTAGGGA 18							query 3' AGGAGCGGUGAGGAGCAAGA 5'
|||||||||||||||||*
Sbjct: 335 AACCTTCTCCGCATCCCC 318							query=Bd-milR6196, target=GME13455_g, score=0, range=3158-3177, strand=1
							target 5' UCCUCGCCACUCCUCGUUCU 3'
>Bd-milR6021	Score: 0.5	GME12791_g					::::::::::::::::::::
							query 3' AGGAGCGGUGAGGAGCAAGA 5'
Query: 1 TTGGAAGAGGCGTAGGGA 18
|||||||||||||||||*							query=Bd-milR6196, target=GME5922_g, score=0, range=3159-3178, strand=1
Sbjct: 4371 AACCTTCTCCGCATCCCC 4354
							target 5' UCCUCGCCACUCCUCGUUCU 3'
							::::::::::::::::::::
>Bd-milR6021	Score: 0.5	GME12792_g					query 3' AGGAGCGGUGAGGAGCAAGA 5'
Query: 1 TTGGAAGAGGCGTAGGGA 18							query=Bd-milR6196, target=GME6023_g, score=0, range=1744-1763, strand=1
|||||||||||||||||*
Sbjct: 4368 AACCTTCTCCGCATCCCC 4351							target 5' UCCUCGCCACUCCUCGUUCU 3'
							::::::::::::::::::::
							query 3' AGGAGCGGUGAGGAGCAAGA 5'
>Bd-milR6021	Score: 0.5	GME12793_g
							query=Bd-milR6196, target=GME6081_g, score=0, range=1744-1763, strand=1
Query: 1 TTGGAAGAGGCGTAGGGA 18
|||||||||||||||||*							target 5' UCCUCGCCACUCCUCGUUCU 3'
Sbjct: 2955 AACCTTCTCCGCATCCCC 2938							::::::::::::::::::::
							query 3' AGGAGCGGUGAGGAGCAAGA 5'
>Bd-milR6021	Score: 0.5	GME12795_g					query=Bd-milR6196, target=GME5765_g, score=0, range=1744-1763, strand=1
Query: 1 TTGGAAGAGGCGTAGGGA 18							target 5' UCCUCGCCACUCCUCGUUCU 3'
|||||||||||||||||*							::::::::::::::::::::
Sbjct: 2953 AACCTTCTCCGCATCCCA 2936							query 3' AGGAGCGGUGAGGAGCAAGA 5'
							query=Bd-milR6196, target=GME6077_g, score=0, range=1744-1763, strand=1
>Bd-milR6021	Score: 0.5	GME2474_g
							target 5' UCCUCGCCACUCCUCGUUCU 3'
Query: 1 TTGGAAGAGGCGTAGGGA 18							::::::::::::::::::::
|||||||||||||||||*							query 3' AGGAGCGGUGAGGAGCAAGA 5'
Sbjct: 439 AACCTTCTCCGCATCCCC 422
							query=Bd-milR6196, target=GME9886_g, score=0, range=1744-1763, strand=1
>Bd-milR6021	Score: 0.5	GME2480_g					target 5' UCCUCGCCACUCCUCGUUCU 3'
							::::::::::::::::::::
Query: 1 TTGGAAGAGGCGTAGGGA 18							query 3' AGGAGCGGUGAGGAGCAAGA 5'
|||||||||||||||||*
Sbjct: 4367 AACCTTCTCCGCATCCCC 4350							query=Bd-milR6196, target=GME2951_g, score=0, range=1744-1763, strand=1
							target 5' UCCUCGCCACUCCUCGUUCU 3'
>Bd-milR6021	Score: 0.5	GME2485_g					::::::::::::::::::::
							query 3' AGGAGCGGUGAGGAGCAAGA 5'
Query: 1 TTGGAAGAGGCGTAGGGA 18
|||||||||||||||||*							query=Bd-milR6196, target=GME9890_g, score=0, range=1744-1763, strand=1
Sbjct: 4367 AACCTTCTCCGCATCCCC 4350
							target 5' UCCUCGCCACUCCUCGUUCU 3'
							::::::::::::::::::::
>Bd-milR6021	Score: 0.5	GME2486_g					query 3' AGGAGCGGUGAGGAGCAAGA 5'
Query: 1 TTGGAAGAGGCGTAGGGA 18							query=Bd-milR6196, target=GME3311_g, score=0, range=3159-3178, strand=1
|||||||||||||||||*
Sbjct: 3518 AACCTTCTCCGCATCCCC 3501							target 5' UCCUCGCCACUCCUCGUUCU 3'
							::::::::::::::::::::
							query 3' AGGAGCGGUGAGGAGCAAGA 5'
>Bd-milR6021	Score: 0.5	GME1_g
							query=Bd-milR6196, target=GME12787_g, score=0, range=3158-3177, strand=1
Query: 1 TTGGAAGAGGCGTAGGGA 18
|||||||||||||||||*							target 5' UCCUCGCCACUCCUCGUUCU 3'
Sbjct: 4373 AACCTTCTCCGCATCCCC 4356							::::::::::::::::::::
							query 3' AGGAGCGGUGAGGAGCAAGA 5'
>Bd-milR6021	Score: 0.5	GME9087_g					query=Bd-milR6196, target=GME14055_g, score=0, range=3159-3178, strand=1
Query: 1 TTGGAAGAGGCGTAGGGA 18							target 5' UCCUCGCCACUCCUCGUUCU 3'
|||||||||||||||||*							::::::::::::::::::::
Sbjct: 2956 AACCTTCTCCGCATCCCC 2939							query 3' AGGAGCGGUGAGGAGCAAGA 5'
							query=Bd-milR6196, target=GME2486_g, score=0, range=2306-2325, strand=1
>Bd-milR6021	Score: 0.5	GME4966_g
							target 5' UCCUCGCCACUCCUCGUUCU 3'
Query: 1 TTGGAAGAGGCGTAGGGA 18							::::::::::::::::::::
|||||||||||||||||*							query 3' AGGAGCGGUGAGGAGCAAGA 5'
Sbjct: 2958 AACCTTCTCCGCATCCCC 2941
							query=Bd-milR6196, target=GME2927_g, score=0, range=1743-1762, strand=1
>Bd-milR6021	Score: 0.5	GME1618_g					target 5' UCCUCGCCACUCCUCGUUCU 3'
							::::::::::::::::::::
Query: 1 TTGGAAGAGGCGTAGGGA 18							query 3' AGGAGCGGUGAGGAGCAAGA 5'
|||||||||||||||||*
Sbjct: 57 AACCTTCTCCGCATCCCA 40							query=Bd-milR6196, target=GME9989_g, score=0, range=1742-1761, strand=1
							target 5' UCCUCGCCACUCCUCGUUCU 3'
>Bd-milR6021	Score: 0.5	GME14055_g					::::::::::::::::::::
							query 3' AGGAGCGGUGAGGAGCAAGA 5'
Query: 1 TTGGAAGAGGCGTAGGGA 18
|||||||||||||||||*							query=Bd-milR6196, target=GME9990_g, score=0, range=2306-2325, strand=1
Sbjct: 4372 AACCTTCTCCGCATCCCC 4355
							target 5' UCCUCGCCACUCCUCGUUCU 3'
							::::::::::::::::::::
>Bd-milR6021	Score: 0.5	GME62_g					query 3' AGGAGCGGUGAGGAGCAAGA 5'
Query: 1 TTGGAAGAGGCGTAGGGA 18							query=Bd-milR6196, target=GME13921_g, score=0, range=1739-1758, strand=1
|||||||||||||||||*
Sbjct: 4371 AACCTTCTCCGCATCCCC 4354							target 5' UCCUCGCCACUCCUCGUUCU 3'
							::::::::::::::::::::
							query 3' AGGAGCGGUGAGGAGCAAGA 5'
>Bd-milR6021	Score: 0.5	GME1609_g
							query=Bd-milR6196, target=GME12283_g, score=0, range=1742-1761, strand=1
Query: 1 TTGGAAGAGGCGTAGGGA 18
|||||||||||||||||*							target 5' UCCUCGCCACUCCUCGUUCU 3'
Sbjct: 2953 AACCTTCTCCGCATCCCC 2936							::::::::::::::::::::
							query 3' AGGAGCGGUGAGGAGCAAGA 5'
>Bd-milR6021	Score: 0.5	GME1615_g					query=Bd-milR6196, target=GME4938_g, score=0, range=43-62, strand=1
Query: 1 TTGGAAGAGGCGTAGGGA 18							target 5' UCCUCGCCACUCCUCGUUCU 3'
|||||||||||||||||*							::::::::::::::::::::
Sbjct: 1681 AACCTTCTCCGCATCCCC 1664							query 3' AGGAGCGGUGAGGAGCAAGA 5'
							query=Bd-milR6196, target=GME1635_g, score=0, range=1075-1094, strand=1
>Bd-milR6021	Score: 0.5	GME11179_g
							target 5' UCCUCGCCACUCCUCGUUCU 3'
Query: 1 TTGGAAGAGGCGTAGGGA 18							::::::::::::::::::::
|||||||||||||||||*							query 3' AGGAGCGGUGAGGAGCAAGA 5'
Sbjct: 4371 AACCTTCTCCGCATCCCC 4354
							query=Bd-milR6196, target=GME9087_g, score=0, range=1743-1762, strand=1
>Bd-milR6021	Score: 0.5	GME14051_g					target 5' UCCUCGCCACUCCUCGUUCU 3'
							::::::::::::::::::::
Query: 1 TTGGAAGAGGCGTAGGGA 18							query 3' AGGAGCGGUGAGGAGCAAGA 5'
|||||||||||||||||*
Sbjct: 2955 AACCTTCTCCGCATCCCC 2938							query=Bd-milR6196, target=GME1626_g, score=0, range=1743-1762, strand=1
							target 5' UCCUCGCCACUCCUCGUUCU 3'
>Bd-milR6021	Score: 0.5	GME9109_g					::::::::::::::::::::
							query 3' AGGAGCGGUGAGGAGCAAGA 5'
Query: 1 TTGGAAGAGGCGTAGGGA 18
|||||||||||||||||*							query=Bd-milR6196, target=GME13359_g, score=0, range=3158-3177, strand=1
Sbjct: 2287 AACCTTCTCCGCATCCCC 2270
							target 5' UCCUCGCCACUCCUCGUUCU 3'
							::::::::::::::::::::
>Bd-milR6021	Score: 0.5	GME18_g					query 3' AGGAGCGGUGAGGAGCAAGA 5'
Query: 1 TTGGAAGAGGCGTAGGGA 18							query=Bd-milR6196, target=GME12639_g, score=0, range=1075-1094, strand=1
|||||||||||||||||*
Sbjct: 2955 AACCTTCTCCGCATCCCC 2938							target 5' UCCUCGCCACUCCUCGUUCU 3'
							::::::::::::::::::::
							query 3' AGGAGCGGUGAGGAGCAAGA 5'
>Bd-milR6196	Score: 0.0	GME1572_g
							query=Bd-milR6196, target=GME5758_g, score=0, range=1743-1762, strand=1
Query: 1 AGAACGAGGAGTGGCGAGGA 20
||||||||||||||||||||							target 5' UCCUCGCCACUCCUCGUUCU 3'
Sbjct: 116 TCTTGCTCCTCACCGCTCCT 97							::::::::::::::::::::
							query 3' AGGAGCGGUGAGGAGCAAGA 5'
>Bd-milR6196	Score: 0.0	GME65_g					query=Bd-milR6196, target=GME9105_g, score=0, range=3156-3175, strand=1
Query: 1 AGAACGAGGAGTGGCGAGGA 20							target 5' UCCUCGCCACUCCUCGUUCU 3'
||||||||||||||||||||							::::::::::::::::::::
Sbjct: 1094 TCTTGCTCCTCACCGCTCCT 1075							query 3' AGGAGCGGUGAGGAGCAAGA 5'
							query=Bd-milR6196, target=GME6829_g, score=0, range=1744-1763, strand=1
>Bd-milR6196	Score: 0.0	GME70_g
							target 5' UCCUCGCCACUCCUCGUUCU 3'
Query: 1 AGAACGAGGAGTGGCGAGGA 20							::::::::::::::::::::
||||||||||||||||||||							query 3' AGGAGCGGUGAGGAGCAAGA 5'
Sbjct: 3176 TCTTGCTCCTCACCGCTCCT 3157
							query=Bd-milR6196, target=GME9079_g, score=0, range=1744-1763, strand=1
>Bd-milR6196	Score: 0.0	GME74_g					target 5' UCCUCGCCACUCCUCGUUCU 3'
							::::::::::::::::::::
Query: 1 AGAACGAGGAGTGGCGAGGA 20							query 3' AGGAGCGGUGAGGAGCAAGA 5'
||||||||||||||||||||
Sbjct: 3177 TCTTGCTCCTCACCGCTCCT 3158							query=Bd-milR6196, target=GME9992_g, score=0, range=1072-1091, strand=1
							target 5' UCCUCGCCACUCCUCGUUCU 3'
>Bd-milR6196	Score: 0.0	GME901_g					::::::::::::::::::::
							query 3' AGGAGCGGUGAGGAGCAAGA 5'
Query: 1 AGAACGAGGAGTGGCGAGGA 20
||||||||||||||||||||							query=Bd-milR6196, target=GME12793_g, score=0, range=1743-1762, strand=1
Sbjct: 1093 TCTTGCTCCTCACCGCTCCT 1074
							target 5' UCCUCGCCACUCCUCGUUCU 3'
							::::::::::::::::::::
>Bd-milR6196	Score: 0.0	GME12915_g					query 3' AGGAGCGGUGAGGAGCAAGA 5'
Query: 1 AGAACGAGGAGTGGCGAGGA 20							query=Bd-milR6196, target=GME14051_g, score=0, range=1743-1762, strand=1
||||||||||||||||||||
Sbjct: 1762 TCTTGCTCCTCACCGCTCCT 1743							target 5' UCCUCGCCACUCCUCGUUCU 3'
							::::::::::::::::::::
							query 3' AGGAGCGGUGAGGAGCAAGA 5'
>Bd-milR6196	Score: 0.0	GME13264_g
							query=Bd-milR6196, target=GME12915_g, score=0, range=1743-1762, strand=1
Query: 1 AGAACGAGGAGTGGCGAGGA 20
||||||||||||||||||||							target 5' UCCUCGCCACUCCUCGUUCU 3'
Sbjct: 3178 TCTTGCTCCTCACCGCTCCT 3159							::::::::::::::::::::
							query 3' AGGAGCGGUGAGGAGCAAGA 5'
>Bd-milR6196	Score: 0.0	GME13359_g					query=Bd-milR6196, target=GME18_g, score=0, range=1742-1761, strand=1
Query: 1 AGAACGAGGAGTGGCGAGGA 20							target 5' UCCUCGCCACUCCUCGUUCU 3'
||||||||||||||||||||							::::::::::::::::::::
Sbjct: 3177 TCTTGCTCCTCACCGCTCCT 3158							query 3' AGGAGCGGUGAGGAGCAAGA 5'
							query=Bd-milR6196, target=GME2946_g, score=0, range=3155-3174, strand=1
>Bd-milR6196	Score: 0.0	GME13360_g
							target 5' UCCUCGCCACUCCUCGUUCU 3'
Query: 1 AGAACGAGGAGTGGCGAGGA 20							::::::::::::::::::::
||||||||||||||||||||							query 3' AGGAGCGGUGAGGAGCAAGA 5'
Sbjct: 1761 TCTTGCTCCTCACCGCTCCT 1742
							query=Bd-milR6196, target=GME9988_g, score=0, range=97-116, strand=1
>Bd-milR6196	Score: 0.8	GME13449_g					target 5' UCCUCGCCACUCCUCGUUCU 3'
							::::::::::::::::::::
Query: 1 AGAACGAGGAGTGGCGAGGA 20							query 3' AGGAGCGGUGAGGAGCAAGA 5'
|||||:|||||||||||:||
Sbjct: 1761 TCTTGTTCCTCACCGCTTCT 1742							query=Bd-milR6196, target=GME3145_g, score=0, range=1073-1092, strand=1
							target 5' UCCUCGCCACUCCUCGUUCU 3'
>Bd-milR6196	Score: 0.0	GME13455_g					::::::::::::::::::::
							query 3' AGGAGCGGUGAGGAGCAAGA 5'
Query: 1 AGAACGAGGAGTGGCGAGGA 20
||||||||||||||||||||							query=Bd-milR6196, target=GME14077_g, score=0, range=3155-3174, strand=1
Sbjct: 3177 TCTTGCTCCTCACCGCTCCT 3158
							target 5' UCCUCGCCACUCCUCGUUCU 3'
							::::::::::::::::::::
>Bd-milR6196	Score: 0.0	GME13921_g					query 3' AGGAGCGGUGAGGAGCAAGA 5'
Query: 1 AGAACGAGGAGTGGCGAGGA 20							query=Bd-milR6196, target=GME9100_g, score=0, range=3156-3175, strand=1
||||||||||||||||||||
Sbjct: 1758 TCTTGCTCCTCACCGCTCCT 1739							target 5' UCCUCGCCACUCCUCGUUCU 3'
							::::::::::::::::::::
							query 3' AGGAGCGGUGAGGAGCAAGA 5'
>Bd-milR6196	Score: 0.0	GME8414_g
							query=Bd-milR6196, target=GME6664_g, score=0, range=1075-1094, strand=1
Query: 1 AGAACGAGGAGTGGCGAGGA 20
||||||||||||||||||||							target 5' UCCUCGCCACUCCUCGUUCU 3'
Sbjct: 3175 TCTTGCTCCTCACCGCTCCT 3156							::::::::::::::::::::
							query 3' AGGAGCGGUGAGGAGCAAGA 5'
>Bd-milR6196	Score: 0.0	GME9067_g					query=Bd-milR6196, target=GME1609_g, score=0, range=1742-1761, strand=1
Query: 1 AGAACGAGGAGTGGCGAGGA 20							target 5' UCCUCGCCACUCCUCGUUCU 3'
||||||||||||||||||||							::::::::::::::::::::
Sbjct: 1094 TCTTGCTCCTCACCGCTCCT 1075							query 3' AGGAGCGGUGAGGAGCAAGA 5'
							query=Bd-milR6196, target=GME7822_g, score=0, range=1072-1091, strand=1
>Bd-milR6196	Score: 0.0	GME9072_g
							target 5' UCCUCGCCACUCCUCGUUCU 3'
Query: 1 AGAACGAGGAGTGGCGAGGA 20							::::::::::::::::::::
||||||||||||||||||||							query 3' AGGAGCGGUGAGGAGCAAGA 5'
Sbjct: 487 TCTTGCTCCTCACCGCTCCT 468
							query=Bd-milR6196, target=GME62_g, score=0, range=3157-3176, strand=1
>Bd-milR6196	Score: 0.0	GME9076_g					target 5' UCCUCGCCACUCCUCGUUCU 3'
							::::::::::::::::::::
Query: 1 AGAACGAGGAGTGGCGAGGA 20							query 3' AGGAGCGGUGAGGAGCAAGA 5'
||||||||||||||||||||
Sbjct: 1093 TCTTGCTCCTCACCGCTCCT 1074							query=Bd-milR6196, target=GME12795_g, score=0, range=1742-1761, strand=1
							target 5' UCCUCGCCACUCCUCGUUCU 3'
>Bd-milR6196	Score: 0.0	GME9079_g					::::::::::::::::::::
							query 3' AGGAGCGGUGAGGAGCAAGA 5'
Query: 1 AGAACGAGGAGTGGCGAGGA 20
||||||||||||||||||||							query=Bd-milR6196, target=GME9986_g, score=0, range=3158-3177, strand=1
Sbjct: 1763 TCTTGCTCCTCACCGCTCCT 1744
							target 5' UCCUCGCCACUCCUCGUUCU 3'
							::::::::::::::::::::
>Bd-milR6196	Score: 0.0	GME9082_g					query 3' AGGAGCGGUGAGGAGCAAGA 5'
Query: 1 AGAACGAGGAGTGGCGAGGA 20							query=Bd-milR6196, target=GME2924_g, score=0, range=1744-1763, strand=1
||||||||||||||||||||
Sbjct: 1763 TCTTGCTCCTCACCGCTCCT 1744							target 5' UCCUCGCCACUCCUCGUUCU 3'
							::::::::::::::::::::
							query 3' AGGAGCGGUGAGGAGCAAGA 5'
>Bd-milR6196	Score: 0.0	GME5922_g
							query=Bd-milR6196, target=GME12676_g, score=0, range=3154-3173, strand=1
Query: 1 AGAACGAGGAGTGGCGAGGA 20
||||||||||||||||||||							target 5' UCCUCGCCACUCCUCGUUCU 3'
Sbjct: 3178 TCTTGCTCCTCACCGCTCCT 3159							::::::::::::::::::::
							query 3' AGGAGCGGUGAGGAGCAAGA 5'
>Bd-milR6196	Score: 0.0	GME6023_g					query=Bd-milR6196, target=GME4963_g, score=0, range=533-552, strand=1
Query: 1 AGAACGAGGAGTGGCGAGGA 20							target 5' UCCUCGCCACUCCUCGUUCU 3'
||||||||||||||||||||							::::::::::::::::::::
Sbjct: 1763 TCTTGCTCCTCACCGCTCCT 1744							query 3' AGGAGCGGUGAGGAGCAAGA 5'
							query=Bd-milR6196, target=GME3135_g, score=0, range=3158-3177, strand=1
>Bd-milR6196	Score: 0.0	GME6076_g
							target 5' UCCUCGCCACUCCUCGUUCU 3'
Query: 1 AGAACGAGGAGTGGCGAGGA 20							::::::::::::::::::::
||||||||||||||||||||							query 3' AGGAGCGGUGAGGAGCAAGA 5'
Sbjct: 3178 TCTTGCTCCTCACCGCTCCT 3159
							query=Bd-milR6196, target=GME1_g, score=0, range=3159-3178, strand=1
>Bd-milR6196	Score: 0.0	GME6077_g					target 5' UCCUCGCCACUCCUCGUUCU 3'
							::::::::::::::::::::
Query: 1 AGAACGAGGAGTGGCGAGGA 20							query 3' AGGAGCGGUGAGGAGCAAGA 5'
||||||||||||||||||||
Sbjct: 1763 TCTTGCTCCTCACCGCTCCT 1744							query=Bd-milR6196, target=GME74_g, score=0, range=3158-3177, strand=1
							target 5' UCCUCGCCACUCCUCGUUCU 3'
>Bd-milR6196	Score: 0.0	GME6081_g					::::::::::::::::::::
							query 3' AGGAGCGGUGAGGAGCAAGA 5'
Query: 1 AGAACGAGGAGTGGCGAGGA 20
||||||||||||||||||||							query=Bd-milR6196, target=GME2475_g, score=0, range=1075-1094, strand=1
Sbjct: 1763 TCTTGCTCCTCACCGCTCCT 1744
							target 5' UCCUCGCCACUCCUCGUUCU 3'
							::::::::::::::::::::
>Bd-milR6196	Score: 0.0	GME6664_g					query 3' AGGAGCGGUGAGGAGCAAGA 5'
Query: 1 AGAACGAGGAGTGGCGAGGA 20							query=Bd-milR6196, target=GME3924_g, score=0, range=1073-1092, strand=1
||||||||||||||||||||
Sbjct: 1094 TCTTGCTCCTCACCGCTCCT 1075							target 5' UCCUCGCCACUCCUCGUUCU 3'
							::::::::::::::::::::
							query 3' AGGAGCGGUGAGGAGCAAGA 5'
>Bd-milR6196	Score: 0.0	GME6829_g
							query=Bd-milR6196, target=GME9082_g, score=0, range=1744-1763, strand=1
Query: 1 AGAACGAGGAGTGGCGAGGA 20
||||||||||||||||||||							target 5' UCCUCGCCACUCCUCGUUCU 3'
Sbjct: 1763 TCTTGCTCCTCACCGCTCCT 1744							::::::::::::::::::::
							query 3' AGGAGCGGUGAGGAGCAAGA 5'
>Bd-milR6196	Score: 0.0	GME11638_g					query=Bd-milR6196, target=GME11186_g, score=0, range=3159-3178, strand=1
Query: 1 AGAACGAGGAGTGGCGAGGA 20							target 5' UCCUCGCCACUCCUCGUUCU 3'
||||||||||||||||||||							::::::::::::::::::::
Sbjct: 1762 TCTTGCTCCTCACCGCTCCT 1743							query 3' AGGAGCGGUGAGGAGCAAGA 5'
							query=Bd-milR6196, target=GME37_g, score=0, range=3158-3177, strand=1
>Bd-milR6196	Score: 0.0	GME11640_g
							target 5' UCCUCGCCACUCCUCGUUCU 3'
Query: 1 AGAACGAGGAGTGGCGAGGA 20							::::::::::::::::::::
||||||||||||||||||||							query 3' AGGAGCGGUGAGGAGCAAGA 5'
Sbjct: 3190 TCTTGCTCCTCACCGCTCCT 3171
							query=Bd-milR6196, target=GME2948_g, score=0, range=1075-1094, strand=1
>Bd-milR6196	Score: 0.0	GME11643_g					target 5' UCCUCGCCACUCCUCGUUCU 3'
							::::::::::::::::::::
Query: 1 AGAACGAGGAGTGGCGAGGA 20							query 3' AGGAGCGGUGAGGAGCAAGA 5'
||||||||||||||||||||
Sbjct: 1759 TCTTGCTCCTCACCGCTCCT 1740							query=Bd-milR6196, target=GME1967_g, score=0, range=469-488, strand=1
							target 5' UCCUCGCCACUCCUCGUUCU 3'
>Bd-milR6196	Score: 0.0	GME12283_g					::::::::::::::::::::
							query 3' AGGAGCGGUGAGGAGCAAGA 5'
Query: 1 AGAACGAGGAGTGGCGAGGA 20
||||||||||||||||||||							query=Bd-milR6196, target=GME65_g, score=0, range=1075-1094, strand=1
Sbjct: 1761 TCTTGCTCCTCACCGCTCCT 1742
							target 5' UCCUCGCCACUCCUCGUUCU 3'
							::::::::::::::::::::
>Bd-milR6196	Score: 0.0	GME12429_g					query 3' AGGAGCGGUGAGGAGCAAGA 5'
Query: 1 AGAACGAGGAGTGGCGAGGA 20							query=Bd-milR6196, target=GME3136_g, score=0, range=3158-3177, strand=1
||||||||||||||||||||
Sbjct: 1094 TCTTGCTCCTCACCGCTCCT 1075							target 5' UCCUCGCCACUCCUCGUUCU 3'
							::::::::::::::::::::
							query 3' AGGAGCGGUGAGGAGCAAGA 5'
>Bd-milR6196	Score: 0.0	GME12639_g
							query=Bd-milR6196, target=GME13264_g, score=0, range=3159-3178, strand=1
Query: 1 AGAACGAGGAGTGGCGAGGA 20
||||||||||||||||||||							target 5' UCCUCGCCACUCCUCGUUCU 3'
Sbjct: 1094 TCTTGCTCCTCACCGCTCCT 1075							::::::::::::::::::::
							query 3' AGGAGCGGUGAGGAGCAAGA 5'
>Bd-milR6196	Score: 0.0	GME12676_g					query=Bd-milR6196, target=GME9109_g, score=0, range=1074-1093, strand=1
Query: 1 AGAACGAGGAGTGGCGAGGA 20							target 5' UCCUCGCCACUCCUCGUUCU 3'
||||||||||||||||||||							::::::::::::::::::::
Sbjct: 3173 TCTTGCTCCTCACCGCTCCT 3154							query 3' AGGAGCGGUGAGGAGCAAGA 5'
							query=Bd-milR6196, target=GME2935_g, score=0, range=1074-1093, strand=1
>Bd-milR6196	Score: 0.0	GME6841_g
							target 5' UCCUCGCCACUCCUCGUUCU 3'
Query: 1 AGAACGAGGAGTGGCGAGGA 20							::::::::::::::::::::
||||||||||||||||||||							query 3' AGGAGCGGUGAGGAGCAAGA 5'
Sbjct: 1763 TCTTGCTCCTCACCGCTCCT 1744
							query=Bd-milR6196, target=GME11404_g, score=0, range=3157-3176, strand=1
>Bd-milR6196	Score: 0.0	GME7822_g					target 5' UCCUCGCCACUCCUCGUUCU 3'
							::::::::::::::::::::
Query: 1 AGAACGAGGAGTGGCGAGGA 20							query 3' AGGAGCGGUGAGGAGCAAGA 5'
||||||||||||||||||||
Sbjct: 1091 TCTTGCTCCTCACCGCTCCT 1072							query=Bd-milR6196, target=GME9980_g, score=0, range=1075-1094, strand=1
							target 5' UCCUCGCCACUCCUCGUUCU 3'
>Bd-milR6196	Score: 0.0	GME3924_g					::::::::::::::::::::
							query 3' AGGAGCGGUGAGGAGCAAGA 5'
Query: 1 AGAACGAGGAGTGGCGAGGA 20
||||||||||||||||||||							query=Bd-milR6196, target=GME6841_g, score=0, range=1744-1763, strand=1
Sbjct: 1092 TCTTGCTCCTCACCGCTCCT 1073
							target 5' UCCUCGCCACUCCUCGUUCU 3'
							::::::::::::::::::::
>Bd-milR6196	Score: 1.5	GME9510_g					query 3' AGGAGCGGUGAGGAGCAAGA 5'
Query: 1 AGAACGAGGAGTGGCGAGGA 20							query=Bd-milR6196, target=GME9067_g, score=0, range=1075-1094, strand=1
*||||||:|||||||||*||
Sbjct: 587 CCTTGCTTCTCACCGCT-CT 569							target 5' UCCUCGCCACUCCUCGUUCU 3'
							::::::::::::::::::::
							query 3' AGGAGCGGUGAGGAGCAAGA 5'
>Bd-milR6196	Score: 0.0	GME9886_g
							query=Bd-milR6196, target=GME1865_g, score=0, range=1744-1763, strand=1
Query: 1 AGAACGAGGAGTGGCGAGGA 20
||||||||||||||||||||							target 5' UCCUCGCCACUCCUCGUUCU 3'
Sbjct: 1763 TCTTGCTCCTCACCGCTCCT 1744							::::::::::::::::::::
							query 3' AGGAGCGGUGAGGAGCAAGA 5'
>Bd-milR6196	Score: 0.0	GME9890_g					query=Bd-milR6196, target=GME11643_g, score=0, range=1740-1759, strand=1
Query: 1 AGAACGAGGAGTGGCGAGGA 20							target 5' UCCUCGCCACUCCUCGUUCU 3'
||||||||||||||||||||							::::::::::::::::::::
Sbjct: 1763 TCTTGCTCCTCACCGCTCCT 1744							query 3' AGGAGCGGUGAGGAGCAAGA 5'
							query=Bd-milR6196, target=GME70_g, score=0, range=3157-3176, strand=1
>Bd-milR6196	Score: 0.0	GME9895_g
							target 5' UCCUCGCCACUCCUCGUUCU 3'
Query: 1 AGAACGAGGAGTGGCGAGGA 20							::::::::::::::::::::
||||||||||||||||||||							query 3' AGGAGCGGUGAGGAGCAAGA 5'
Sbjct: 1092 TCTTGCTCCTCACCGCTCCT 1073
							query=Bd-milR6196, target=GME12792_g, score=0, range=3156-3175, strand=1
>Bd-milR6196	Score: 0.0	GME1626_g					target 5' UCCUCGCCACUCCUCGUUCU 3'
							::::::::::::::::::::
Query: 1 AGAACGAGGAGTGGCGAGGA 20							query 3' AGGAGCGGUGAGGAGCAAGA 5'
||||||||||||||||||||
Sbjct: 1762 TCTTGCTCCTCACCGCTCCT 1743							query=Bd-milR6196, target=GME4960_g, score=0, range=1744-1763, strand=1
							target 5' UCCUCGCCACUCCUCGUUCU 3'
>Bd-milR6196	Score: 0.0	GME1635_g					::::::::::::::::::::
							query 3' AGGAGCGGUGAGGAGCAAGA 5'
Query: 1 AGAACGAGGAGTGGCGAGGA 20
||||||||||||||||||||							query=Bd-milR6196, target=GME40_g, score=0, range=3158-3177, strand=1
Sbjct: 1094 TCTTGCTCCTCACCGCTCCT 1075
							target 5' UCCUCGCCACUCCUCGUUCU 3'
							::::::::::::::::::::
>Bd-milR6196	Score: 0.0	GME1865_g					query 3' AGGAGCGGUGAGGAGCAAGA 5'
Query: 1 AGAACGAGGAGTGGCGAGGA 20							query=Bd-milR6196, target=GME3130_g, score=0, range=1744-1763, strand=1
||||||||||||||||||||
Sbjct: 1763 TCTTGCTCCTCACCGCTCCT 1744							target 5' UCCUCGCCACUCCUCGUUCU 3'
							::::::::::::::::::::
							query 3' AGGAGCGGUGAGGAGCAAGA 5'
>Bd-milR6196	Score: 0.0	GME1967_g
							query=Bd-milR6196, target=GME5764_g, score=0, range=3151-3170, strand=1
Query: 1 AGAACGAGGAGTGGCGAGGA 20
||||||||||||||||||||							target 5' UCCUCGCCACUCCUCGUUCU 3'
Sbjct: 488 TCTTGCTCCTCACCGCTCCT 469							::::::::::::::::::::
							query 3' AGGAGCGGUGAGGAGCAAGA 5'
>Bd-milR6196	Score: 0.0	GME3311_g					query=Bd-milR6196, target=GME1572_g, score=0, range=97-116, strand=1
Query: 1 AGAACGAGGAGTGGCGAGGA 20							target 5' UCCUCGCCACUCCUCGUUCU 3'
||||||||||||||||||||							::::::::::::::::::::
Sbjct: 3178 TCTTGCTCCTCACCGCTCCT 3159							query 3' AGGAGCGGUGAGGAGCAAGA 5'
							query=Bd-milR6196, target=GME5755_g, score=0, range=3179-3198, strand=1
>Bd-milR6196	Score: 0.0	GME2924_g
							target 5' UCCUCGCCACUCCUCGUUCU 3'
Query: 1 AGAACGAGGAGTGGCGAGGA 20							::::::::::::::::::::
||||||||||||||||||||							query 3' AGGAGCGGUGAGGAGCAAGA 5'
Sbjct: 1763 TCTTGCTCCTCACCGCTCCT 1744
							query=Bd-milR6196, target=GME11179_g, score=0, range=3158-3177, strand=1
>Bd-milR6196	Score: 0.0	GME2927_g					target 5' UCCUCGCCACUCCUCGUUCU 3'
							::::::::::::::::::::
Query: 1 AGAACGAGGAGTGGCGAGGA 20							query 3' AGGAGCGGUGAGGAGCAAGA 5'
||||||||||||||||||||
Sbjct: 1762 TCTTGCTCCTCACCGCTCCT 1743							query=Bd-milR6196, target=GME12791_g, score=0, range=3159-3178, strand=1
							target 5' UCCUCGCCACUCCUCGUUCU 3'
>Bd-milR6196	Score: 0.0	GME2935_g					::::::::::::::::::::
							query 3' AGGAGCGGUGAGGAGCAAGA 5'
Query: 1 AGAACGAGGAGTGGCGAGGA 20
||||||||||||||||||||							query=Bd-milR6196, target=GME4941_g, score=0, range=3159-3178, strand=1
Sbjct: 1093 TCTTGCTCCTCACCGCTCCT 1074
							target 5' UCCUCGCCACUCCUCGUUCU 3'
							::::::::::::::::::::
>Bd-milR6196	Score: 0.0	GME11186_g					query 3' AGGAGCGGUGAGGAGCAAGA 5'
Query: 1 AGAACGAGGAGTGGCGAGGA 20							query=Bd-milR6196, target=GME11640_g, score=0, range=3171-3190, strand=1
||||||||||||||||||||
Sbjct: 3178 TCTTGCTCCTCACCGCTCCT 3159							target 5' UCCUCGCCACUCCUCGUUCU 3'
							::::::::::::::::::::
							query 3' AGGAGCGGUGAGGAGCAAGA 5'
>Bd-milR6196	Score: 0.0	GME11404_g
							query=Bd-milR6196, target=GME9072_g, score=0, range=468-487, strand=1
Query: 1 AGAACGAGGAGTGGCGAGGA 20
||||||||||||||||||||							target 5' UCCUCGCCACUCCUCGUUCU 3'
Sbjct: 3176 TCTTGCTCCTCACCGCTCCT 3157							::::::::::::::::::::
							query 3' AGGAGCGGUGAGGAGCAAGA 5'
>Bd-milR6196	Score: 0.0	GME2946_g					query=Bd-milR6196, target=GME4966_g, score=0, range=1744-1763, strand=1
Query: 1 AGAACGAGGAGTGGCGAGGA 20							target 5' UCCUCGCCACUCCUCGUUCU 3'
||||||||||||||||||||							::::::::::::::::::::
Sbjct: 3174 TCTTGCTCCTCACCGCTCCT 3155							query 3' AGGAGCGGUGAGGAGCAAGA 5'
							query=Bd-milR6196, target=GME9107_g, score=0, range=1074-1093, strand=1
>Bd-milR6196	Score: 0.0	GME2948_g
							target 5' UCCUCGCCACUCCUCGUUCU 3'
Query: 1 AGAACGAGGAGTGGCGAGGA 20							::::::::::::::::::::
||||||||||||||||||||							query 3' AGGAGCGGUGAGGAGCAAGA 5'
Sbjct: 1094 TCTTGCTCCTCACCGCTCCT 1075
							query=Bd-milR6196, target=GME901_g, score=0, range=1074-1093, strand=1
>Bd-milR6196	Score: 0.0	GME2951_g					target 5' UCCUCGCCACUCCUCGUUCU 3'
							::::::::::::::::::::
Query: 1 AGAACGAGGAGTGGCGAGGA 20							query 3' AGGAGCGGUGAGGAGCAAGA 5'
||||||||||||||||||||
Sbjct: 1763 TCTTGCTCCTCACCGCTCCT 1744							query=Bd-milR6196, target=GME22_g, score=0, range=1744-1763, strand=1
							target 5' UCCUCGCCACUCCUCGUUCU 3'
>Bd-milR6196	Score: 0.0	GME3130_g					::::::::::::::::::::
							query 3' AGGAGCGGUGAGGAGCAAGA 5'
Query: 1 AGAACGAGGAGTGGCGAGGA 20
||||||||||||||||||||							query=Bd-milR6196, target=GME1624_g, score=1, range=97-116, strand=1
Sbjct: 1763 TCTTGCTCCTCACCGCTCCT 1744
							target 5' UCCUCGCCGCUCCUCGUUCU 3'
							::::::::.:::::::::::
>Bd-milR6196	Score: 0.0	GME3135_g					query 3' AGGAGCGGUGAGGAGCAAGA 5'
Query: 1 AGAACGAGGAGTGGCGAGGA 20							query=Bd-milR6196, target=GME9_g, score=1, range=1809-1828, strand=1
||||||||||||||||||||
Sbjct: 3177 TCTTGCTCCTCACCGCTCCT 3158							target 5' UCCUCGCCGCUCCUCGUUCU 3'
							::::::::.:::::::::::
							query 3' AGGAGCGGUGAGGAGCAAGA 5'
>Bd-milR6196	Score: 0.0	GME3136_g
							query=Bd-milR6196, target=GME12785_g, score=1.5, range=1743-1762, strand=1
Query: 1 AGAACGAGGAGTGGCGAGGA 20
||||||||||||||||||||							target 5' UCUUCGCCACUCCUUGUUCU 3'
Sbjct: 3177 TCTTGCTCCTCACCGCTCCT 3158							::.:::::::::::.:::::
							query 3' AGGAGCGGUGAGGAGCAAGA 5'
>Bd-milR6196	Score: 0.0	GME3142_g					query=Bd-milR6196, target=GME14076_g, score=1.5, range=3149-3168, strand=1
Query: 1 AGAACGAGGAGTGGCGAGGA 20							target 5' UCUUCGCCACUCCUUGUUCU 3'
||||||||||||||||||||							::.:::::::::::.:::::
Sbjct: 116 TCTTGCTCCTCACCGCTCCT 97							query 3' AGGAGCGGUGAGGAGCAAGA 5'
							query=Bd-milR6196, target=GME13449_g, score=1.5, range=1742-1761, strand=1
>Bd-milR6196	Score: 0.0	GME3145_g
							target 5' UCUUCGCCACUCCUUGUUCU 3'
Query: 1 AGAACGAGGAGTGGCGAGGA 20							::.:::::::::::.:::::
||||||||||||||||||||							query 3' AGGAGCGGUGAGGAGCAAGA 5'
Sbjct: 1092 TCTTGCTCCTCACCGCTCCT 1073
							query=Bd-milR6196, target=GME1619_g, score=1.5, range=468-487, strand=1
>Bd-milR6196	Score: 0.8	GME12785_g					target 5' UCUUCGCCACUCCUUGUUCU 3'
							::.:::::::::::.:::::
Query: 1 AGAACGAGGAGTGGCGAGGA 20							query 3' AGGAGCGGUGAGGAGCAAGA 5'
|||||:|||||||||||:||
Sbjct: 1762 TCTTGTTCCTCACCGCTTCT 1743							query=Bd-milR6196, target=GME1615_g, score=1.5, range=468-487, strand=1
							target 5' UCUUCGCCACUCCUUGUUCU 3'
>Bd-milR6196	Score: 0.0	GME11094_g					::.:::::::::::.:::::
							query 3' AGGAGCGGUGAGGAGCAAGA 5'
Query: 1 AGAACGAGGAGTGGCGAGGA 20
||||||||||||||||||||							query=Bd-milR6196, target=GME4958_g, score=2, range=97-116, strand=1
Sbjct: 1093 TCTTGCTCCTCACCGCTCCT 1074
							target 5' UCCUCGCCGCUUCUCGUUCU 3'
							::::::::.::.::::::::
>Bd-milR6196	Score: 0.0	GME36_g					query 3' AGGAGCGGUGAGGAGCAAGA 5'
Query: 1 AGAACGAGGAGTGGCGAGGA 20							query=Bd-milR6196, target=GME9510_g, score=3.5, range=568-587, strand=1
||||||||||||||||||||
Sbjct: 116 TCTTGCTCCTCACCGCTCCT 97							target 5' GUCUCGCCACUCUUCGUUCC 3'
							.::::::::::.::::::
							query 3' AGGAGCGGUGAGGAGCAAGA 5'
>Bd-milR6196	Score: 0.0	GME37_g
							query=Bd-milR1523a, target=GME3142_g, score=0, range=872-889, strand=1
Query: 1 AGAACGAGGAGTGGCGAGGA 20
||||||||||||||||||||							target 5' UGGCCCACUUUAUCCCUU 3'
Sbjct: 3177 TCTTGCTCCTCACCGCTCCT 3158							::::::::::::::::::
							query 3' ACCGGGUGAAAUAGGGAA 5'
>Bd-milR6196	Score: 0.0	GME40_g					query=Bd-milR1523a, target=GME2485_g, score=0, range=3929-3946, strand=1
Query: 1 AGAACGAGGAGTGGCGAGGA 20							target 5' UGGCCCACUUUAUCCCUU 3'
||||||||||||||||||||							::::::::::::::::::
Sbjct: 3177 TCTTGCTCCTCACCGCTCCT 3158							query 3' ACCGGGUGAAAUAGGGAA 5'
							query=Bd-milR1523a, target=GME2480_g, score=0, range=3929-3946, strand=1
>Bd-milR6196	Score: 0.0	GME4938_g
							target 5' UGGCCCACUUUAUCCCUU 3'
Query: 1 AGAACGAGGAGTGGCGAGGA 20							::::::::::::::::::
||||||||||||||||||||							query 3' ACCGGGUGAAAUAGGGAA 5'
Sbjct: 62 TCTTGCTCCTCACCGCTCCT 43
							query=Bd-milR1523a, target=GME2924_g, score=0, range=2518-2535, strand=1
>Bd-milR6196	Score: 0.0	GME4941_g					target 5' UGGCCCACUUUAUCCCUU 3'
							::::::::::::::::::
Query: 1 AGAACGAGGAGTGGCGAGGA 20							query 3' ACCGGGUGAAAUAGGGAA 5'
||||||||||||||||||||
Sbjct: 3178 TCTTGCTCCTCACCGCTCCT 3159							query=Bd-milR1523a, target=GME12791_g, score=0, range=3933-3950, strand=1
							target 5' UGGCCCACUUUAUCCCUU 3'
>Bd-milR6196	Score: 1.0	GME4958_g					::::::::::::::::::
							query 3' ACCGGGUGAAAUAGGGAA 5'
Query: 1 AGAACGAGGAGTGGCGAGGA 20
||||||||:||:||||||||							query=Bd-milR1523a, target=GME11179_g, score=0, range=3933-3950, strand=1
Sbjct: 116 TCTTGCTCTTCGCCGCTCCT 97
							target 5' UGGCCCACUUUAUCCCUU 3'
							::::::::::::::::::
>Bd-milR6196	Score: 0.0	GME4960_g					query 3' ACCGGGUGAAAUAGGGAA 5'
Query: 1 AGAACGAGGAGTGGCGAGGA 20							query=Bd-milR1523a, target=GME4941_g, score=0, range=3933-3950, strand=1
||||||||||||||||||||
Sbjct: 1763 TCTTGCTCCTCACCGCTCCT 1744							target 5' UGGCCCACUUUAUCCCUU 3'
							::::::::::::::::::
							query 3' ACCGGGUGAAAUAGGGAA 5'
>Bd-milR6196	Score: 0.0	GME4963_g
							query=Bd-milR1523a, target=GME2927_g, score=0, range=2516-2533, strand=1
Query: 1 AGAACGAGGAGTGGCGAGGA 20
||||||||||||||||||||							target 5' UGGCCCACUUUAUCCCUU 3'
Sbjct: 552 TCTTGCTCCTCACCGCTCCT 533							::::::::::::::::::
							query 3' ACCGGGUGAAAUAGGGAA 5'
>Bd-milR6196	Score: 0.8	GME14076_g					query=Bd-milR1523a, target=GME9989_g, score=0, range=2516-2533, strand=1
Query: 1 AGAACGAGGAGTGGCGAGGA 20							target 5' UGGCCCACUUUAUCCCUU 3'
|||||:|||||||||||:||							::::::::::::::::::
Sbjct: 3168 TCTTGTTCCTCACCGCTTCT 3149							query 3' ACCGGGUGAAAUAGGGAA 5'
							query=Bd-milR1523a, target=GME14055_g, score=0, range=3934-3951, strand=1
>Bd-milR6196	Score: 0.0	GME14077_g
							target 5' UGGCCCACUUUAUCCCUU 3'
Query: 1 AGAACGAGGAGTGGCGAGGA 20							::::::::::::::::::
||||||||||||||||||||							query 3' ACCGGGUGAAAUAGGGAA 5'
Sbjct: 3174 TCTTGCTCCTCACCGCTCCT 3155
							query=Bd-milR1523a, target=GME3311_g, score=0, range=3934-3951, strand=1
>Bd-milR6196	Score: 0.0	GME5755_g					target 5' UGGCCCACUUUAUCCCUU 3'
							::::::::::::::::::
Query: 1 AGAACGAGGAGTGGCGAGGA 20							query 3' ACCGGGUGAAAUAGGGAA 5'
||||||||||||||||||||
Sbjct: 3198 TCTTGCTCCTCACCGCTCCT 3179							query=Bd-milR1523a, target=GME7822_g, score=0, range=1845-1862, strand=1
							target 5' UGGCCCACUUUAUCCCUU 3'
>Bd-milR6196	Score: 0.0	GME5758_g					::::::::::::::::::
							query 3' ACCGGGUGAAAUAGGGAA 5'
Query: 1 AGAACGAGGAGTGGCGAGGA 20
||||||||||||||||||||							query=Bd-milR1523a, target=GME9980_g, score=0, range=1848-1865, strand=1
Sbjct: 1762 TCTTGCTCCTCACCGCTCCT 1743
							target 5' UGGCCCACUUUAUCCCUU 3'
							::::::::::::::::::
>Bd-milR6196	Score: 0.0	GME5764_g					query 3' ACCGGGUGAAAUAGGGAA 5'
Query: 1 AGAACGAGGAGTGGCGAGGA 20							query=Bd-milR1523a, target=GME1_g, score=0, range=3934-3951, strand=1
||||||||||||||||||||
Sbjct: 3170 TCTTGCTCCTCACCGCTCCT 3151							target 5' UGGCCCACUUUAUCCCUU 3'
							::::::::::::::::::
							query 3' ACCGGGUGAAAUAGGGAA 5'
>Bd-milR6196	Score: 0.0	GME5765_g
							query=Bd-milR1523a, target=GME9067_g, score=0, range=1848-1865, strand=1
Query: 1 AGAACGAGGAGTGGCGAGGA 20
||||||||||||||||||||							target 5' UGGCCCACUUUAUCCCUU 3'
Sbjct: 1763 TCTTGCTCCTCACCGCTCCT 1744							::::::::::::::::::
							query 3' ACCGGGUGAAAUAGGGAA 5'
>Bd-milR6196	Score: 0.0	GME22_g					query=Bd-milR1523a, target=GME1626_g, score=0, range=2518-2535, strand=1
Query: 1 AGAACGAGGAGTGGCGAGGA 20							target 5' UGGCCCACUUUAUCCCUU 3'
||||||||||||||||||||							::::::::::::::::::
Sbjct: 1763 TCTTGCTCCTCACCGCTCCT 1744							query 3' ACCGGGUGAAAUAGGGAA 5'
							query=Bd-milR1523a, target=GME9087_g, score=0, range=2518-2535, strand=1
>Bd-milR6196	Score: 0.5	GME9_g
							target 5' UGGCCCACUUUAUCCCUU 3'
Query: 1 AGAACGAGGAGTGGCGAGGA 20							::::::::::::::::::
|||||||||||:||||||||							query 3' ACCGGGUGAAAUAGGGAA 5'
Sbjct: 1828 TCTTGCTCCTCGCCGCTCCT 1809
							query=Bd-milR1523a, target=GME6076_g, score=0, range=3933-3950, strand=1
>Bd-milR6196	Score: 0.0	GME9100_g					target 5' UGGCCCACUUUAUCCCUU 3'
							::::::::::::::::::
Query: 1 AGAACGAGGAGTGGCGAGGA 20							query 3' ACCGGGUGAAAUAGGGAA 5'
||||||||||||||||||||
Sbjct: 3175 TCTTGCTCCTCACCGCTCCT 3156							query=Bd-milR1523a, target=GME8414_g, score=0, range=3931-3948, strand=1
							target 5' UGGCCCACUUUAUCCCUU 3'
>Bd-milR6196	Score: 0.0	GME9105_g					::::::::::::::::::
							query 3' ACCGGGUGAAAUAGGGAA 5'
Query: 1 AGAACGAGGAGTGGCGAGGA 20
||||||||||||||||||||							query=Bd-milR1523a, target=GME5758_g, score=0, range=2518-2535, strand=1
Sbjct: 3175 TCTTGCTCCTCACCGCTCCT 3156
							target 5' UGGCCCACUUUAUCCCUU 3'
							::::::::::::::::::
>Bd-milR6196	Score: 0.0	GME9107_g					query 3' ACCGGGUGAAAUAGGGAA 5'
Query: 1 AGAACGAGGAGTGGCGAGGA 20							query=Bd-milR1523a, target=GME12639_g, score=0, range=1850-1867, strand=1
||||||||||||||||||||
Sbjct: 1093 TCTTGCTCCTCACCGCTCCT 1074							target 5' UGGCCCACUUUAUCCCUU 3'
							::::::::::::::::::
							query 3' ACCGGGUGAAAUAGGGAA 5'
>Bd-milR6196	Score: 0.0	GME9980_g
							query=Bd-milR1523a, target=GME6829_g, score=0, range=2518-2535, strand=1
Query: 1 AGAACGAGGAGTGGCGAGGA 20
||||||||||||||||||||							target 5' UGGCCCACUUUAUCCCUU 3'
Sbjct: 1094 TCTTGCTCCTCACCGCTCCT 1075							::::::::::::::::::
							query 3' ACCGGGUGAAAUAGGGAA 5'
>Bd-milR6196	Score: 0.0	GME9983_g					query=Bd-milR1523a, target=GME9079_g, score=0, range=2518-2535, strand=1
Query: 1 AGAACGAGGAGTGGCGAGGA 20							target 5' UGGCCCACUUUAUCCCUU 3'
||||||||||||||||||||							::::::::::::::::::
Sbjct: 1093 TCTTGCTCCTCACCGCTCCT 1074							query 3' ACCGGGUGAAAUAGGGAA 5'
							query=Bd-milR1523a, target=GME12797_g, score=0, range=2-19, strand=1
>Bd-milR6196	Score: 0.0	GME9986_g
							target 5' UGGCCCACUUUAUCCCUU 3'
Query: 1 AGAACGAGGAGTGGCGAGGA 20							::::::::::::::::::
||||||||||||||||||||							query 3' ACCGGGUGAAAUAGGGAA 5'
Sbjct: 3177 TCTTGCTCCTCACCGCTCCT 3158
							query=Bd-milR1523a, target=GME9076_g, score=0, range=1848-1865, strand=1
>Bd-milR6196	Score: 0.0	GME9988_g					target 5' UGGCCCACUUUAUCCCUU 3'
							::::::::::::::::::
Query: 1 AGAACGAGGAGTGGCGAGGA 20							query 3' ACCGGGUGAAAUAGGGAA 5'
||||||||||||||||||||
Sbjct: 116 TCTTGCTCCTCACCGCTCCT 97							query=Bd-milR1523a, target=GME9983_g, score=0, range=1848-1865, strand=1
							target 5' UGGCCCACUUUAUCCCUU 3'
>Bd-milR6196	Score: 0.0	GME9989_g					::::::::::::::::::
							query 3' ACCGGGUGAAAUAGGGAA 5'
Query: 1 AGAACGAGGAGTGGCGAGGA 20
||||||||||||||||||||							query=Bd-milR1523a, target=GME13360_g, score=0, range=2514-2531, strand=1
Sbjct: 1761 TCTTGCTCCTCACCGCTCCT 1742
							target 5' UGGCCCACUUUAUCCCUU 3'
							::::::::::::::::::
>Bd-milR6196	Score: 0.0	GME9990_g					query 3' ACCGGGUGAAAUAGGGAA 5'
Query: 1 AGAACGAGGAGTGGCGAGGA 20							query=Bd-milR1523a, target=GME13455_g, score=0, range=3933-3950, strand=1
||||||||||||||||||||
Sbjct: 2325 TCTTGCTCCTCACCGCTCCT 2306							target 5' UGGCCCACUUUAUCCCUU 3'
							::::::::::::::::::
							query 3' ACCGGGUGAAAUAGGGAA 5'
>Bd-milR6196	Score: 0.0	GME9992_g
							query=Bd-milR1523a, target=GME12429_g, score=0, range=1848-1865, strand=1
Query: 1 AGAACGAGGAGTGGCGAGGA 20
||||||||||||||||||||							target 5' UGGCCCACUUUAUCCCUU 3'
Sbjct: 1091 TCTTGCTCCTCACCGCTCCT 1072							::::::::::::::::::
							query 3' ACCGGGUGAAAUAGGGAA 5'
>Bd-milR6196	Score: 0.0	GME12787_g					query=Bd-milR1523a, target=GME11094_g, score=0, range=1848-1865, strand=1
Query: 1 AGAACGAGGAGTGGCGAGGA 20							target 5' UGGCCCACUUUAUCCCUU 3'
||||||||||||||||||||							::::::::::::::::::
Sbjct: 3177 TCTTGCTCCTCACCGCTCCT 3158							query 3' ACCGGGUGAAAUAGGGAA 5'
							query=Bd-milR1523a, target=GME5922_g, score=0, range=3933-3950, strand=1
>Bd-milR6196	Score: 0.0	GME12788_g
							target 5' UGGCCCACUUUAUCCCUU 3'
Query: 1 AGAACGAGGAGTGGCGAGGA 20							::::::::::::::::::
||||||||||||||||||||							query 3' ACCGGGUGAAAUAGGGAA 5'
Sbjct: 1762 TCTTGCTCCTCACCGCTCCT 1743
							query=Bd-milR1523a, target=GME3150_g, score=0, range=2-19, strand=1
>Bd-milR6196	Score: 0.0	GME12791_g					target 5' UGGCCCACUUUAUCCCUU 3'
							::::::::::::::::::
Query: 1 AGAACGAGGAGTGGCGAGGA 20							query 3' ACCGGGUGAAAUAGGGAA 5'
||||||||||||||||||||
Sbjct: 3178 TCTTGCTCCTCACCGCTCCT 3159							query=Bd-milR1523a, target=GME1572_g, score=0, range=870-887, strand=1
							target 5' UGGCCCACUUUAUCCCUU 3'
>Bd-milR6196	Score: 0.0	GME12792_g					::::::::::::::::::
							query 3' ACCGGGUGAAAUAGGGAA 5'
Query: 1 AGAACGAGGAGTGGCGAGGA 20
||||||||||||||||||||							query=Bd-milR1523a, target=GME9988_g, score=0, range=872-889, strand=1
Sbjct: 3175 TCTTGCTCCTCACCGCTCCT 3156
							target 5' UGGCCCACUUUAUCCCUU 3'
							::::::::::::::::::
>Bd-milR6196	Score: 0.0	GME12793_g					query 3' ACCGGGUGAAAUAGGGAA 5'
Query: 1 AGAACGAGGAGTGGCGAGGA 20							query=Bd-milR1523a, target=GME2473_g, score=0, range=2-19, strand=1
||||||||||||||||||||
Sbjct: 1762 TCTTGCTCCTCACCGCTCCT 1743							target 5' UGGCCCACUUUAUCCCUU 3'
							::::::::::::::::::
							query 3' ACCGGGUGAAAUAGGGAA 5'
>Bd-milR6196	Score: 0.0	GME12795_g
							query=Bd-milR1523a, target=GME6023_g, score=0, range=2519-2536, strand=1
Query: 1 AGAACGAGGAGTGGCGAGGA 20
||||||||||||||||||||							target 5' UGGCCCACUUUAUCCCUU 3'
Sbjct: 1761 TCTTGCTCCTCACCGCTCCT 1742							::::::::::::::::::
							query 3' ACCGGGUGAAAUAGGGAA 5'
>Bd-milR6196	Score: 0.0	GME2475_g					query=Bd-milR1523a, target=GME2486_g, score=0, range=3080-3097, strand=1
Query: 1 AGAACGAGGAGTGGCGAGGA 20							target 5' UGGCCCACUUUAUCCCUU 3'
||||||||||||||||||||							::::::::::::::::::
Sbjct: 1094 TCTTGCTCCTCACCGCTCCT 1075							query 3' ACCGGGUGAAAUAGGGAA 5'
							query=Bd-milR1523a, target=GME6664_g, score=0, range=1850-1867, strand=1
>Bd-milR6196	Score: 0.0	GME2480_g
							target 5' UGGCCCACUUUAUCCCUU 3'
Query: 1 AGAACGAGGAGTGGCGAGGA 20							::::::::::::::::::
||||||||||||||||||||							query 3' ACCGGGUGAAAUAGGGAA 5'
Sbjct: 3174 TCTTGCTCCTCACCGCTCCT 3155
							query=Bd-milR1523a, target=GME3145_g, score=0, range=1845-1862, strand=1
>Bd-milR6196	Score: 0.0	GME2485_g					target 5' UGGCCCACUUUAUCCCUU 3'
							::::::::::::::::::
Query: 1 AGAACGAGGAGTGGCGAGGA 20							query 3' ACCGGGUGAAAUAGGGAA 5'
||||||||||||||||||||
Sbjct: 3174 TCTTGCTCCTCACCGCTCCT 3155							query=Bd-milR1523a, target=GME6077_g, score=0, range=2519-2536, strand=1
							target 5' UGGCCCACUUUAUCCCUU 3'
>Bd-milR6196	Score: 0.0	GME2486_g					::::::::::::::::::
							query 3' ACCGGGUGAAAUAGGGAA 5'
Query: 1 AGAACGAGGAGTGGCGAGGA 20
||||||||||||||||||||							query=Bd-milR1523a, target=GME2951_g, score=0, range=2519-2536, strand=1
Sbjct: 2325 TCTTGCTCCTCACCGCTCCT 2306
							target 5' UGGCCCACUUUAUCCCUU 3'
							::::::::::::::::::
>Bd-milR6196	Score: 0.0	GME1_g					query 3' ACCGGGUGAAAUAGGGAA 5'
Query: 1 AGAACGAGGAGTGGCGAGGA 20							query=Bd-milR1523a, target=GME12787_g, score=0, range=3932-3949, strand=1
||||||||||||||||||||
Sbjct: 3178 TCTTGCTCCTCACCGCTCCT 3159							target 5' UGGCCCACUUUAUCCCUU 3'
							::::::::::::::::::
							query 3' ACCGGGUGAAAUAGGGAA 5'
>Bd-milR6196	Score: 0.0	GME9087_g
							query=Bd-milR1523a, target=GME9890_g, score=0, range=2519-2536, strand=1
Query: 1 AGAACGAGGAGTGGCGAGGA 20
||||||||||||||||||||							target 5' UGGCCCACUUUAUCCCUU 3'
Sbjct: 1762 TCTTGCTCCTCACCGCTCCT 1743							::::::::::::::::::
							query 3' ACCGGGUGAAAUAGGGAA 5'
>Bd-milR6196	Score: 0.0	GME4966_g					query=Bd-milR1523a, target=GME9886_g, score=0, range=2519-2536, strand=1
Query: 1 AGAACGAGGAGTGGCGAGGA 20							target 5' UGGCCCACUUUAUCCCUU 3'
||||||||||||||||||||							::::::::::::::::::
Sbjct: 1763 TCTTGCTCCTCACCGCTCCT 1744							query 3' ACCGGGUGAAAUAGGGAA 5'
							query=Bd-milR1523a, target=GME6081_g, score=0, range=2519-2536, strand=1
>Bd-milR6196	Score: 0.8	GME1619_g
							target 5' UGGCCCACUUUAUCCCUU 3'
Query: 1 AGAACGAGGAGTGGCGAGGA 20							::::::::::::::::::
|||||:|||||||||||:||							query 3' ACCGGGUGAAAUAGGGAA 5'
Sbjct: 487 TCTTGTTCCTCACCGCTTCT 468
							query=Bd-milR1523a, target=GME5765_g, score=0, range=2519-2536, strand=1
>Bd-milR6196	Score: 0.5	GME1624_g					target 5' UGGCCCACUUUAUCCCUU 3'
							::::::::::::::::::
Query: 1 AGAACGAGGAGTGGCGAGGA 20							query 3' ACCGGGUGAAAUAGGGAA 5'
|||||||||||:||||||||
Sbjct: 116 TCTTGCTCCTCGCCGCTCCT 97							query=Bd-milR1523a, target=GME11404_g, score=0, range=3930-3947, strand=1
							target 5' UGGCCCACUUUAUCCCUU 3'
>Bd-milR6196	Score: 0.0	GME14055_g					::::::::::::::::::
							query 3' ACCGGGUGAAAUAGGGAA 5'
Query: 1 AGAACGAGGAGTGGCGAGGA 20
||||||||||||||||||||							query=Bd-milR1523a, target=GME11187_g, score=0, range=5909-5926, strand=1
Sbjct: 3178 TCTTGCTCCTCACCGCTCCT 3159
							target 5' UGGCCCACUUUAUCCCUU 3'
							::::::::::::::::::
>Bd-milR6196	Score: 0.0	GME62_g					query 3' ACCGGGUGAAAUAGGGAA 5'
Query: 1 AGAACGAGGAGTGGCGAGGA 20							query=Bd-milR1523a, target=GME12795_g, score=0, range=2515-2532, strand=1
||||||||||||||||||||
Sbjct: 3176 TCTTGCTCCTCACCGCTCCT 3157							target 5' UGGCCCACUUUAUCCCUU 3'
							::::::::::::::::::
							query 3' ACCGGGUGAAAUAGGGAA 5'
>Bd-milR6196	Score: 0.0	GME1609_g
							query=Bd-milR1523a, target=GME70_g, score=0, range=3930-3947, strand=1
Query: 1 AGAACGAGGAGTGGCGAGGA 20
||||||||||||||||||||							target 5' UGGCCCACUUUAUCCCUU 3'
Sbjct: 1761 TCTTGCTCCTCACCGCTCCT 1742							::::::::::::::::::
							query 3' ACCGGGUGAAAUAGGGAA 5'
>Bd-milR6196	Score: 0.8	GME1615_g					query=Bd-milR1523a, target=GME11643_g, score=0, range=2514-2531, strand=1
Query: 1 AGAACGAGGAGTGGCGAGGA 20							target 5' UGGCCCACUUUAUCCCUU 3'
|||||:|||||||||||:||							::::::::::::::::::
Sbjct: 487 TCTTGTTCCTCACCGCTTCT 468							query 3' ACCGGGUGAAAUAGGGAA 5'
							query=Bd-milR1523a, target=GME9990_g, score=0, range=3081-3098, strand=1
>Bd-milR6196	Score: 0.0	GME11179_g
							target 5' UGGCCCACUUUAUCCCUU 3'
Query: 1 AGAACGAGGAGTGGCGAGGA 20							::::::::::::::::::
||||||||||||||||||||							query 3' ACCGGGUGAAAUAGGGAA 5'
Sbjct: 3177 TCTTGCTCCTCACCGCTCCT 3158
							query=Bd-milR1523a, target=GME12792_g, score=0, range=3930-3947, strand=1
>Bd-milR6196	Score: 0.0	GME14051_g					target 5' UGGCCCACUUUAUCCCUU 3'
							::::::::::::::::::
Query: 1 AGAACGAGGAGTGGCGAGGA 20							query 3' ACCGGGUGAAAUAGGGAA 5'
||||||||||||||||||||
Sbjct: 1762 TCTTGCTCCTCACCGCTCCT 1743							query=Bd-milR1523a, target=GME40_g, score=0, range=3930-3947, strand=1
							target 5' UGGCCCACUUUAUCCCUU 3'
[truncated: 9,711 more rows]

## Sheet: MockvsLW-P
Additional file 35: Table S19 The target gene of known Bd-milRNAs predicted by psRobot and/or TargetFinder software.
psRobot							TargetFinder
#Bd-milRNA	Score	mRNA	Pairing target and Bd-milRNA				#Bd-milRNA	mRNA	Score	Match_pos	Strand	Pairing target and Bd-milRNA
>Bd-milR1061-3p	Score: 0.0	GME13923_g					query=Bd-Bd-milR1061-3p, target=GME11440_g, score=0, range=4047-4067, strand=1
Query: 1 TAAGTAGTCCAATGCAAAATG 21							target 5' CAUUUUGCAUUGGACUACUUA 3'
|||||||||||||||||||||							:::::::::::::::::::::
Sbjct: 2547 ATTCATCAGGTTACGTTTTAC 2527							query 3' GUAAAACGUAACCUGAUGAAU 5'
							query=Bd-Bd-milR1061-3p, target=GME13923_g, score=0, range=2527-2547, strand=1
>Bd-milR1061-3p	Score: 0.0	GME11440_g
							target 5' CAUUUUGCAUUGGACUACUUA 3'
Query: 1 TAAGTAGTCCAATGCAAAATG 21							:::::::::::::::::::::
|||||||||||||||||||||							query 3' GUAAAACGUAACCUGAUGAAU 5'
Sbjct: 4067 ATTCATCAGGTTACGTTTTAC 4047
							query=Bd-milR1061-3p, target=GME2482_g, score=0, range=1310-1330, strand=1
>Bd-milR1061-3p	Score: 2.2	GME11458_g					target 5' CAUUUUGCAUUGGACUACUUA 3'
							:::::::::::::::::::::
Query: 1 TAAGTAGTCCAATGCAAAATG 21							query 3' GUAAAACGUAACCUGAUGAAU 5'
|||||||||||||||*|**|:
Sbjct: 1085 ATTCATCAGGTTACGAT-CAT 1066							query=Bd-milR1061-3p, target=GME9977_g, score=0, range=851-871, strand=1
							target 5' CAUUUUGCAUUGGACUACUUA 3'
>Bd-milR1061-3p	Score: 0.0	GME9977_g					:::::::::::::::::::::
							query 3' GUAAAACGUAACCUGAUGAAU 5'
Query: 1 TAAGTAGTCCAATGCAAAATG 21
|||||||||||||||||||||							query=Bd-milR1061-3p, target=GME11458_g, score=4, range=1065-1085, strand=1
Sbjct: 871 ATTCATCAGGTTACGTTTTAC 851
							target 5' CUACUAGCAUUGGACUACUUA 3'
							: : :::::::::::::::
>Bd-milR1061-3p	Score: 0.0	GME2482_g					query 3' GUAAAACGUAACCUGAUGAAU 5'
Query: 1 TAAGTAGTCCAATGCAAAATG 21							query=Bd-milR482d-5p, target=GME11617_g, score=3, range=803-821, strand=1
|||||||||||||||||||||
Sbjct: 1330 ATTCATCAGGTTACGTTTTAC 1310							target 5' UGGUUCUCCCACCCACCCG 3'
							: :: :::::::::::::
							query 3' AAAAAUAGGGUGGGUGGGC 5'
>Bd-milR482d-5p	Score: 2.0	GME1352_g
							query=Bd-milR482d-5p, target=GME10726_g, score=4, range=4835-4853, strand=1
Query: 1 CGGGTGGGTGGGATAAAAA 19
|||*||*||||||||||||							target 5' UUUCUAUCCUACCUACCCC 3'
Sbjct: 1083 GCCGACACACCCTATTTTT 1065							::: :::::.:::.::::
							query 3' AAAAAUAGGGUGGGUGGGC 5'
>Bd-milR482d-5p	Score: 2.5	GME8242_g					query=Bd-milR482d-5p, target=GME1352_g, score=4, range=1065-1083, strand=1
Query: 1 CGGGTGGGTGGGATAAAAA 19							target 5' UUUUUAUCCCACACAGCCG 3'
|*|||||:||||||*||||							:::::::::::: :: :::
Sbjct: 140 GACCACCTACCCTACTTTT 122							query 3' AAAAAUAGGGUGGGUGGGC 5'
							query=Bd-milR482d-5p, target=GME8242_g, score=4, range=122-140, strand=1
>Bd-milR482d-5p	Score: 2.5	GME10726_g
							target 5' UUUUCAUCCCAUCCACCAG 3'
Query: 1 CGGGTGGGTGGGATAAAAA 19							:::: ::::::.::::: :
*||||:|||:|||||*|||							query 3' AAAAAUAGGGUGGGUGGGC 5'
Sbjct: 4853 CCCCATCCATCCTATCTTT 4835
							query=Bd-milR482d-5p, target=GME4670_g, score=4, range=12-30, strand=1
>Bd-milR482d-5p	Score: 2.5	GME4670_g					target 5' GAUAUAUCCCACCUACCCG 3'
							: :::::::::.:::::
Query: 1 CGGGTGGGTGGGATAAAAA 19							query 3' AAAAAUAGGGUGGGUGGGC 5'
|||||:|||||||||*|**
Sbjct: 30 GCCCATCCACCCTATATAG 12							query=Bd-milR160g, target=GME2909_g, score=1, range=336-356, strand=1
							target 5' GGGCAUACAAGUCAACCAGCA 3'
>Bd-milR482d-5p	Score: 2.5	GME11617_g					::::::::::::::::::::
							query 3' ACCGUAUGUUCAGUUGGUCGU 5'
Query: 1 CGGGTGGGTGGGATAAAAA 19
|||||||||||||*||**|							query=Bd-milR160g, target=GME12724_g, score=4, range=1312-1332, strand=1
Sbjct: 821 GCCCACCCACCCTCTTGGT 803
							target 5' UAGCCUACGAGUCAACCAGCU 3'
							: :: :::.:::::::::::
>Bd-milR160g	Score: 0.5	GME2909_g					query 3' ACCGUAUGUUCAGUUGGUCGU 5'
Query: 1 TGCTGGTTGACTTGTATGCCA 21							query=Bd-milR533b-5p, target=GME12354_g, score=3.5, range=3634-3654, strand=1
||||||||||||||||||||*
Sbjct: 356 ACGACCAACTGAACATACGGG 336							target 5' CUUCGCUGCCUGCGACAGCCC 3'
							::::.: :::::::::::: :
							query 3' GAAGUGUCGGACGCUGUCGCG 5'
>Bd-milR160g	Score: 2.5	GME12724_g
							query=Bd-milR533b-5p, target=GME4163_g, score=3.5, range=1081-1101, strand=1
Query: 1 TGCTGGTTGACTTGTATGCCA 21
*|||||||||||:|||*||*|							target 5' CGGCGCAGCCUGCGGCAGCGC 3'
Sbjct: 1332 TCGACCAACTGAGCATCCGAT 1312							: :.:::::::::.::::::
							query 3' GAAGUGUCGGACGCUGUCGCG 5'
>Bd-milR533b-5p	Score: 2.5	GME12354_g					query=Bd-milR533b-5p, target=GME5227_g, score=4, range=159-179, strand=1
Query: 1 GCGCTGTCGCAGGCTGTGAAG 21							target 5' GUUCACCGUCUGCGACAGCGA 3'
|*||||||||||||*|:||||							::::: :.:::::::::::
Sbjct: 3654 CCCGACAGCGTCCGTCGCTTC 3634							query 3' GAAGUGUCGGACGCUGUCGCG 5'
							query=Bd-milR533b-5p, target=GME3847_g, score=4, range=183-203, strand=1
>Bd-milR533b-5p	Score: 2.0	GME4163_g
							target 5' CGUCACCGCCGGCGACAGCGC 3'
Query: 1 GCGCTGTCGCAGGCTGTGAAG 21							: :::: ::: ::::::::::
||||||:|||||||||:|**|							query 3' GAAGUGUCGGACGCUGUCGCG 5'
Sbjct: 1101 CGCGACGGCGTCCGACGCGGC 1081
							query=Bd-milR9778, target=GME3851_g, score=2, range=805-823, strand=1
>Bd-milR533b-5p	Score: 2.5	GME3847_g					target 5' CGCCAGUUCGAGGGGUUCA 3'
							::: ::::::::::.::::
Query: 1 GCGCTGTCGCAGGCTGTGAAG 21							query 3' GCGCUCAAGCUCCCUAAGU 5'
||||||||||*|||*||||*|
Sbjct: 203 CGCGACAGCGGCCGCCACTGC 183							query=Bd-milR9778, target=GME3449_g, score=2.5, range=1049-1067, strand=1
							target 5' CUUGAGUUCGAGGGGUUCA 3'
>Bd-milR533b-5p	Score: 2.5	GME5227_g					: .:::::::::::.::::
							query 3' GCGCUCAAGCUCCCUAAGU 5'
Query: 1 GCGCTGTCGCAGGCTGTGAAG 21
*|||||||||||:|*|||||*							query=Bd-milR9778, target=GME8426_g, score=3, range=911-929, strand=1
Sbjct: 179 AGCGACAGCGTCTGCCACTTG 159
							target 5' CGCGAGUUCGAGGAGUUCA 3'
							::::::::::::: .::::
>Bd-milR9778	Score: 2.5	GME797_g					query 3' GCGCUCAAGCUCCCUAAGU 5'
Query: 1 TGAATCCCTCGAACTCGCG 19							query=Bd-milR9778, target=GME13543_g, score=3, range=1799-1817, strand=1
||||:|||||||*|||*||
Sbjct: 3904 ACTTGGGGAGCTAGAG-GC 3887							target 5' AACGGGUUCGAGGGAUUCG 3'
							::.:::::::::::::.
							query 3' GCGCUCAAGCUCCCUAAGU 5'
>Bd-milR9778	Score: 1.8	GME13543_g
							query=Bd-milR9778, target=GME8019_g, score=3, range=6295-6314, strand=1
Query: 1 TGAATCCCTCGAACTCGC-G 19
:|||||||||||||:||**|							target 5' CGACGAAUUCGAGGGAUUCU 3'
Sbjct: 1817 GCTTAGGGAGCTTGGGCAAC 1798							:: ::: ::::::::::::
							query 3' GC-GCUCAAGCUCCCUAAGU 5'
>Bd-milR9778	Score: 2.5	GME7850_g					query=Bd-milR9778, target=GME7654_g, score=3.5, range=2329-2347, strand=1
Query: 1 TGAATCCCTCGAACTCGCG 19							target 5' CGCGAGUUCGAGGCAUUUG 3'
||*||||||||||*|||*|							::::::::::::: :::..
Sbjct: 3693 ACGTAGGGAGCTTTAGCAC 3675							query 3' GCGCUCAAGCUCCCUAAGU 5'
							query=Bd-milR9778, target=GME4441_g, score=3.5, range=455-473, strand=1
>Bd-milR9778	Score: 2.5	GME8019_g
							target 5' UGGGAGUUUGAGGGAUUCU 3'
Query: 1 TGAATCCCTCGAACTCG-CG 19							.: :::::.:::::::::
*||||||||||||*|||*||							query 3' GCGCUCAAGCUCCCUAAGU 5'
Sbjct: 6314 TCTTAGGGAGCTTAAGCAGC 6295
							query=Bd-milR9778, target=GME9328_g, score=4, range=503-521, strand=1
>Bd-milR9778	Score: 1.5	GME8426_g					target 5' CGCGAGUUCGACGGCUUCA 3'
							::::::::::: :: ::::
Query: 1 TGAATCCCTCGAACTCGCG 19							query 3' GCGCUCAAGCUCCCUAAGU 5'
||||:*|||||||||||||
Sbjct: 929 ACTTGAGGAGCTTGAGCGC 911							query=Bd-milR9778, target=GME797_g, score=4, range=3887-3904, strand=1
							target 5' CG-GAGAUCGAGGGGUUCA 3'
>Bd-milR9778	Score: 1.8	GME7654_g					:: ::: :::::::.::::
							query 3' GCGCUCAAGCUCCCUAAGU 5'
Query: 1 TGAATCCCTCGAACTCGCG 19
::|||*|||||||||||||							query=Bd-milR9778, target=GME7850_g, score=4, range=3675-3693, strand=1
Sbjct: 2347 GTTTACGGAGCTTGAGCGC 2329
							target 5' CACGAUUUCGAGGGAUGCA 3'
							: ::: :::::::::: ::
>Bd-milR9778	Score: 2.2	GME4441_g					query 3' GCGCUCAAGCUCCCUAAGU 5'
Query: 1 TGAATCCCTCGAACTCGCG 19							query=Bd-milR477d, target=GME6128_g, score=3.5, range=482-502, strand=1
*|||||||||:|||||*|:
Sbjct: 473 TCTTAGGGAGTTTGAGGGT 455							target 5' GGGAGCAGCCUUUGACGAUGA 3'
							:.:: ::::::::::::: ::
							query 3' CUCU-GUCGGAAACUGCUUCU 5'
>Bd-milR9778	Score: 2.0	GME9328_g
							query=Bd-milR6149a, target=GME242_g, score=4, range=818-837, strand=1
Query: 1 TGAATCCCTCGAACTCGCG 19
||||*||*|||||||||||							target 5' GCCGCUCCGGUGCGAACACU 3'
Sbjct: 521 ACTTCGGCAGCTTGAGCGC 503							:::: ::::::::: ::::
							query 3' CGGCUAGGCCACGCAUGUGU 5'
>Bd-milR9778	Score: 1.5	GME3449_g					query=Bd-milR8775, target=GME13446_g, score=0, range=279-297, strand=1
Query: 1 TGAATCCCTCGAACTCGCG 19							target 5' GCUUCAGCUUCAACUACAA 3'
||||:|||||||||||:*|							:::::::::::::::::::
Sbjct: 1067 ACTTGGGGAGCTTGAGTTC 1049							query 3' CGAAGUCGAAGUUGAUGUU 5'
							query=Bd-milR8775, target=GME42_g, score=0, range=603-621, strand=1
>Bd-milR9778	Score: 1.5	GME3851_g
							target 5' GCUUCAGCUUCAACUACAA 3'
Query: 1 TGAATCCCTCGAACTCGCG 19							:::::::::::::::::::
||||:||||||||||*|||							query 3' CGAAGUCGAAGUUGAUGUU 5'
Sbjct: 823 ACTTGGGGAGCTTGACCGC 805
							query=Bd-milR8775, target=GME11187_g, score=0, range=279-297, strand=1
>Bd-milR477d	Score: 2.0	GME6128_g					target 5' GCUUCAGCUUCAACUACAA 3'
							:::::::::::::::::::
Query: 1 TCTTCGTCAAAGGCTGTCTC 20							query 3' CGAAGUCGAAGUUGAUGUU 5'
||*|||||||||||||*|||
Sbjct: 502 AGTAGCAGTTTCCGAC-GAG 484							query=Bd-milR8775, target=GME9889_g, score=0, range=279-297, strand=1
							target 5' GCUUCAGCUUCAACUACAA 3'
>Bd-milR6149a	Score: 2.5	GME242_g					:::::::::::::::::::
							query 3' CGAAGUCGAAGUUGAUGUU 5'
Query: 1 TGTGTACGCACCGGATCGGC 20
*||||*|||||||||*||||							query=Bd-milR8775, target=GME1628_g, score=0, range=279-297, strand=1
Sbjct: 837 TCACAAGCGTGGCCTCGCCG 818
							target 5' GCUUCAGCUUCAACUACAA 3'
							:::::::::::::::::::
>Bd-milR8775	Score: 2.0	GME1116_g					query 3' CGAAGUCGAAGUUGAUGUU 5'
Query: 1 TTGTAGTTGAAGCTGAAG-C 19							query=Bd-milR8775, target=GME3487_g, score=0, range=279-297, strand=1
|||:||||||*|||||||*|
Sbjct: 1633 AACGTCAACTACGACTTCTG 1614							target 5' GCUUCAGCUUCAACUACAA 3'
							:::::::::::::::::::
							query 3' CGAAGUCGAAGUUGAUGUU 5'
>Bd-milR8775	Score: 0.0	GME72_g
							query=Bd-milR8775, target=GME13922_g, score=0, range=279-297, strand=1
Query: 1 TTGTAGTTGAAGCTGAAGC 19
|||||||||||||||||||							target 5' GCUUCAGCUUCAACUACAA 3'
Sbjct: 624 AACATCAACTTCGACTTCG 606							:::::::::::::::::::
							query 3' CGAAGUCGAAGUUGAUGUU 5'
>Bd-milR8775	Score: 0.0	GME13446_g					query=Bd-milR8775, target=GME4942_g, score=0, range=279-297, strand=1
Query: 1 TTGTAGTTGAAGCTGAAGC 19							target 5' GCUUCAGCUUCAACUACAA 3'
|||||||||||||||||||							:::::::::::::::::::
Sbjct: 297 AACATCAACTTCGACTTCG 279							query 3' CGAAGUCGAAGUUGAUGUU 5'
							query=Bd-milR8775, target=GME1633_g, score=0, range=279-297, strand=1
>Bd-milR8775	Score: 0.0	GME13447_g
							target 5' GCUUCAGCUUCAACUACAA 3'
Query: 1 TTGTAGTTGAAGCTGAAGC 19							:::::::::::::::::::
|||||||||||||||||||							query 3' CGAAGUCGAAGUUGAUGUU 5'
Sbjct: 297 AACATCAACTTCGACTTCG 279
							query=Bd-milR8775, target=GME2639_g, score=0, range=279-297, strand=1
>Bd-milR8775	Score: 0.0	GME13917_g					target 5' GCUUCAGCUUCAACUACAA 3'
							:::::::::::::::::::
Query: 1 TTGTAGTTGAAGCTGAAGC 19							query 3' CGAAGUCGAAGUUGAUGUU 5'
|||||||||||||||||||
Sbjct: 297 AACATCAACTTCGACTTCG 279							query=Bd-milR8775, target=GME72_g, score=0, range=606-624, strand=1
							target 5' GCUUCAGCUUCAACUACAA 3'
>Bd-milR8775	Score: 0.0	GME13922_g					:::::::::::::::::::
							query 3' CGAAGUCGAAGUUGAUGUU 5'
Query: 1 TTGTAGTTGAAGCTGAAGC 19
|||||||||||||||||||							query=Bd-milR8775, target=GME2484_g, score=0, range=279-297, strand=1
Sbjct: 297 AACATCAACTTCGACTTCG 279
							target 5' GCUUCAGCUUCAACUACAA 3'
							:::::::::::::::::::
>Bd-milR8775	Score: 0.2	GME14048_g					query 3' CGAAGUCGAAGUUGAUGUU 5'
Query: 1 TTGTAGTTGAAGCTGAAGC 19							query=Bd-milR8775, target=GME13917_g, score=0, range=279-297, strand=1
:||||||||||||||||||
Sbjct: 624 GACATCAACTTCGACTTCG 606							target 5' GCUUCAGCUUCAACUACAA 3'
							:::::::::::::::::::
							query 3' CGAAGUCGAAGUUGAUGUU 5'
>Bd-milR8775	Score: 2.0	GME7931_g
							query=Bd-milR8775, target=GME9893_g, score=0, range=279-297, strand=1
Query: 1 TTGTAGTTGAAGCTGAAGC 19
|||||||:|||||::||*|							target 5' GCUUCAGCUUCAACUACAA 3'
Sbjct: 845 AACATCAGCTTCGGTTT-G 828							:::::::::::::::::::
							query 3' CGAAGUCGAAGUUGAUGUU 5'
>Bd-milR8775	Score: 2.0	GME8442_g					query=Bd-milR8775, target=GME2479_g, score=0, range=279-297, strand=1
Query: 1 TTGTAGTTGAAGCTGAAGC 19							target 5' GCUUCAGCUUCAACUACAA 3'
*||:||||||||||||*||							:::::::::::::::::::
Sbjct: 404 TACGTCAACTTCGACT-CG 387							query 3' CGAAGUCGAAGUUGAUGUU 5'
							query=Bd-milR8775, target=GME63_g, score=0, range=279-297, strand=1
>Bd-milR8775	Score: 0.0	GME8513_g
							target 5' GCUUCAGCUUCAACUACAA 3'
Query: 1 TTGTAGTTGAAGCTGAAGC 19							:::::::::::::::::::
|||||||||||||||||||							query 3' CGAAGUCGAAGUUGAUGUU 5'
Sbjct: 297 AACATCAACTTCGACTTCG 279
							query=Bd-milR8775, target=GME13447_g, score=0, range=279-297, strand=1
>Bd-milR8775	Score: 1.5	GME8704_g					target 5' GCUUCAGCUUCAACUACAA 3'
							:::::::::::::::::::
Query: 1 TTGTAGTTGAAGCTGAAGC 19							query 3' CGAAGUCGAAGUUGAUGUU 5'
*|||||:|||||||||||*
Sbjct: 293 CACATCGACTTCGACTTCT 275							query=Bd-milR8775, target=GME6837_g, score=0, range=279-297, strand=1
							target 5' GCUUCAGCUUCAACUACAA 3'
>Bd-milR8775	Score: 2.0	GME8850_g					:::::::::::::::::::
							query 3' CGAAGUCGAAGUUGAUGUU 5'
Query: 1 TTGTAGTTGAAGCTGAAGC 19
|||*||:|||||||||||*							query=Bd-milR8775, target=GME11184_g, score=0, range=279-297, strand=1
Sbjct: 122 AACTTCGACTTCGACTTCA 104
							target 5' GCUUCAGCUUCAACUACAA 3'
							:::::::::::::::::::
>Bd-milR8775	Score: 0.2	GME6022_g					query 3' CGAAGUCGAAGUUGAUGUU 5'
Query: 1 TTGTAGTTGAAGCTGAAGC 19							query=Bd-milR8775, target=GME5768_g, score=0, range=279-297, strand=1
:||||||||||||||||||
Sbjct: 297 GACATCAACTTCGACTTCG 279							target 5' GCUUCAGCUUCAACUACAA 3'
							:::::::::::::::::::
							query 3' CGAAGUCGAAGUUGAUGUU 5'
>Bd-milR8775	Score: 0.0	GME10582_g
							query=Bd-milR8775, target=GME11181_g, score=0, range=279-297, strand=1
Query: 1 TTGTAGTTGAAGCTGAAGC 19
|||||||||||||||||||							target 5' GCUUCAGCUUCAACUACAA 3'
Sbjct: 297 AACATCAACTTCGACTTCG 279							:::::::::::::::::::
							query 3' CGAAGUCGAAGUUGAUGUU 5'
>Bd-milR8775	Score: 2.5	GME10986_g					query=Bd-milR8775, target=GME2481_g, score=0, range=279-297, strand=1
Query: 1 TTGTAGTTGAAGCTGAAGC 19							target 5' GCUUCAGCUUCAACUACAA 3'
||||||||||*||*||||*							:::::::::::::::::::
Sbjct: 1328 AACATCAACTGCGCCTTCA 1310							query 3' CGAAGUCGAAGUUGAUGUU 5'
							query=Bd-milR8775, target=GME9974_g, score=0, range=279-297, strand=1
>Bd-milR8775	Score: 0.2	GME6835_g
							target 5' GCUUCAGCUUCAACUACAA 3'
Query: 1 TTGTAGTTGAAGCTGAAGC 19							:::::::::::::::::::
:||||||||||||||||||							query 3' CGAAGUCGAAGUUGAUGUU 5'
Sbjct: 297 GACATCAACTTCGACTTCG 279
							query=Bd-milR8775, target=GME10582_g, score=0, range=279-297, strand=1
>Bd-milR8775	Score: 0.0	GME6837_g					target 5' GCUUCAGCUUCAACUACAA 3'
							:::::::::::::::::::
Query: 1 TTGTAGTTGAAGCTGAAGC 19							query 3' CGAAGUCGAAGUUGAUGUU 5'
|||||||||||||||||||
Sbjct: 297 AACATCAACTTCGACTTCG 279							query=Bd-milR8775, target=GME9112_g, score=0, range=279-297, strand=1
							target 5' GCUUCAGCUUCAACUACAA 3'
>Bd-milR8775	Score: 2.0	GME7622_g					:::::::::::::::::::
							query 3' CGAAGUCGAAGUUGAUGUU 5'
Query: 1 TTGTAGTTGAAGCTGAAGC 19
||||*||||||||:||||*							query=Bd-milR8775, target=GME8513_g, score=0, range=279-297, strand=1
Sbjct: 3482 AACAACAACTTCGGCTTCC 3464
							target 5' GCUUCAGCUUCAACUACAA 3'
							:::::::::::::::::::
>Bd-milR8775	Score: 2.0	GME4215_g					query 3' CGAAGUCGAAGUUGAUGUU 5'
Query: 1 TTGTAGTTGAAGCTGAAGC 19							query=Bd-milR8775, target=GME14080_g, score=0, range=279-297, strand=1
|||||||||||||:||*|*
Sbjct: 914 AACATCAACTTCGGCTACA 896							target 5' GCUUCAGCUUCAACUACAA 3'
							:::::::::::::::::::
							query 3' CGAAGUCGAAGUUGAUGUU 5'
>Bd-milR8775	Score: 0.8	GME4245_g
							query=Bd-milR8775, target=GME3139_g, score=0, range=279-297, strand=1
Query: 1 TTGTAGTTGAAGCTGAAGC 19
:|:||||||||||||||||							target 5' GCUUCAGCUUCAACUACAA 3'
Sbjct: 1221 GATATCAACTTCGACTTCG 1203							:::::::::::::::::::
							query 3' CGAAGUCGAAGUUGAUGUU 5'
>Bd-milR8775	Score: 1.8	GME4420_g					query=Bd-milR8775, target=GME1611_g, score=0, range=4590-4608, strand=1
Query: 1 TTGTAGTTGAAGCTGAAGC 19							target 5' GCUUCAGCUUCAACUACAA 3'
|||:||:||||||:|||:|							:::::::::::::::::::
Sbjct: 18090 AACGTCGACTTCGGCTTTG 18072							query 3' CGAAGUCGAAGUUGAUGUU 5'
							query=Bd-milR8775, target=GME1610_g, score=0, range=279-297, strand=1
>Bd-milR8775	Score: 2.0	GME4858_g
							target 5' GCUUCAGCUUCAACUACAA 3'
Query: 1 TTGTAGTTGAAGCTGAAGC 19							:::::::::::::::::::
|:|||:|:||||||||||*							query 3' CGAAGUCGAAGUUGAUGUU 5'
Sbjct: 930 AGCATTAGCTTCGACTTCT 912
							query=Bd-milR8775, target=GME6022_g, score=0.5, range=279-297, strand=1
>Bd-milR8775	Score: 2.5	GME9251_g					target 5' GCUUCAGCUUCAACUACAG 3'
							::::::::::::::::::.
Query: 1 TTGTAGTTGAAGCTGAAGC 19							query 3' CGAAGUCGAAGUUGAUGUU 5'
|||:|||:|||||||*|*|
Sbjct: 565 AACGTCAGCTTCGACGTAG 547							query=Bd-milR8775, target=GME14057_g, score=0.5, range=279-297, strand=1
							target 5' GCUUCAGCUUCAACUACAG 3'
>Bd-milR8775	Score: 0.0	GME9889_g					::::::::::::::::::.
							query 3' CGAAGUCGAAGUUGAUGUU 5'
Query: 1 TTGTAGTTGAAGCTGAAGC 19
|||||||||||||||||||							query=Bd-milR8775, target=GME11442_g, score=0.5, range=604-622, strand=1
Sbjct: 297 AACATCAACTTCGACTTCG 279
							target 5' GCUUCAGCUUCAACUACAG 3'
							::::::::::::::::::.
>Bd-milR8775	Score: 0.0	GME9893_g					query 3' CGAAGUCGAAGUUGAUGUU 5'
Query: 1 TTGTAGTTGAAGCTGAAGC 19							query=Bd-milR8775, target=GME14048_g, score=0.5, range=606-624, strand=1
|||||||||||||||||||
Sbjct: 297 AACATCAACTTCGACTTCG 279							target 5' GCUUCAGCUUCAACUACAG 3'
							::::::::::::::::::.
							query 3' CGAAGUCGAAGUUGAUGUU 5'
>Bd-milR8775	Score: 0.0	GME1628_g
							query=Bd-milR8775, target=GME6835_g, score=0.5, range=279-297, strand=1
Query: 1 TTGTAGTTGAAGCTGAAGC 19
|||||||||||||||||||							target 5' GCUUCAGCUUCAACUACAG 3'
Sbjct: 297 AACATCAACTTCGACTTCG 279							::::::::::::::::::.
							query 3' CGAAGUCGAAGUUGAUGUU 5'
>Bd-milR8775	Score: 0.0	GME1633_g					query=Bd-milR8775, target=GME11484_g, score=0.5, range=279-297, strand=1
Query: 1 TTGTAGTTGAAGCTGAAGC 19							target 5' GCUUCAGCUUCAACUACAG 3'
|||||||||||||||||||							::::::::::::::::::.
Sbjct: 297 AACATCAACTTCGACTTCG 279							query 3' CGAAGUCGAAGUUGAUGUU 5'
							query=Bd-milR8775, target=GME11182_g, score=0.5, range=605-623, strand=1
>Bd-milR8775	Score: 2.5	GME1796_g
							target 5' GCUUCAGCUUCAACUACAG 3'
Query: 1 TTGTAGTTGAAGCTGAAGC 19							::::::::::::::::::.
*|||*|||||||||||*||							query 3' CGAAGUCGAAGUUGAUGUU 5'
Sbjct: 287 CACAGCAACTTCGACTGCG 269
							query=Bd-milR8775, target=GME12681_g, score=0.5, range=279-297, strand=1
>Bd-milR8775	Score: 0.0	GME3487_g					target 5' GCUUCAGCUUCAACUACAG 3'
							::::::::::::::::::.
Query: 1 TTGTAGTTGAAGCTGAAGC 19							query 3' CGAAGUCGAAGUUGAUGUU 5'
|||||||||||||||||||
Sbjct: 297 AACATCAACTTCGACTTCG 279							query=Bd-milR8775, target=GME5763_g, score=0.5, range=278-296, strand=1
							target 5' GCUUCAGCUUCAACUACAG 3'
>Bd-milR8775	Score: 1.8	GME3506_g					::::::::::::::::::.
							query 3' CGAAGUCGAAGUUGAUGUU 5'
Query: 1 TTGTAGTTGAAGCTGAAGC 19
:||*|||||||||||||*|							query=Bd-milR8775, target=GME14075_g, score=0.5, range=279-297, strand=1
Sbjct: 377 GACTTCAACTTCGACTTAG 359
							target 5' GCUUCAGCUUCAACUACAG 3'
							::::::::::::::::::.
>Bd-milR8775	Score: 0.0	GME11184_g					query 3' CGAAGUCGAAGUUGAUGUU 5'
Query: 1 TTGTAGTTGAAGCTGAAGC 19							query=Bd-milR8775, target=GME8_g, score=0.5, range=223-241, strand=1
|||||||||||||||||||
Sbjct: 297 AACATCAACTTCGACTTCG 279							target 5' GCUUCAGCUUCAACUACAG 3'
							::::::::::::::::::.
							query 3' CGAAGUCGAAGUUGAUGUU 5'
>Bd-milR8775	Score: 0.0	GME11187_g
							query=Bd-milR8775, target=GME1622_g, score=0.5, range=279-297, strand=1
Query: 1 TTGTAGTTGAAGCTGAAGC 19
|||||||||||||||||||							target 5' GCUUCAGCUUCAACUACAG 3'
Sbjct: 297 AACATCAACTTCGACTTCG 279							::::::::::::::::::.
							query 3' CGAAGUCGAAGUUGAUGUU 5'
>Bd-milR8775	Score: 0.0	GME3139_g					query=Bd-milR8775, target=GME4245_g, score=1.5, range=1203-1221, strand=1
Query: 1 TTGTAGTTGAAGCTGAAGC 19							target 5' GCUUCAGCUUCAACUAUAG 3'
|||||||||||||||||||							::::::::::::::::.:.
Sbjct: 297 AACATCAACTTCGACTTCG 279							query 3' CGAAGUCGAAGUUGAUGUU 5'
							query=Bd-milR8775, target=GME4215_g, score=2.5, range=896-914, strand=1
>Bd-milR8775	Score: 0.2	GME11484_g
							target 5' ACAUCGGCUUCAACUACAA 3'
Query: 1 TTGTAGTTGAAGCTGAAGC 19							: ::.:::::::::::::
:||||||||||||||||||							query 3' CGAAGUCGAAGUUGAUGUU 5'
Sbjct: 297 GACATCAACTTCGACTTCG 279
							query=Bd-milR8775, target=GME4420_g, score=3, range=18072-18090, strand=1
>Bd-milR8775	Score: 0.2	GME12681_g					target 5' GUUUCGGCUUCAGCUGCAA 3'
							:.:::.::::::.::.:::
Query: 1 TTGTAGTTGAAGCTGAAGC 19							query 3' CGAAGUCGAAGUUGAUGUU 5'
:||||||||||||||||||
Sbjct: 297 GACATCAACTTCGACTTCG 279							query=Bd-milR8775, target=GME8704_g, score=3, range=275-293, strand=1
							target 5' UCUUCAGCUUCAGCUACAC 3'
>Bd-milR8775	Score: 0.0	GME2639_g					:::::::::::.:::::
							query 3' CGAAGUCGAAGUUGAUGUU 5'
Query: 1 TTGTAGTTGAAGCTGAAGC 19
|||||||||||||||||||							query=Bd-milR8775, target=GME8442_g, score=3, range=387-404, strand=1
Sbjct: 297 AACATCAACTTCGACTTCG 279
							target 5' GC-UCAGCUUCAACUGCAU 3'
							:: ::::::::::::.::
>Bd-milR8775	Score: 0.2	GME11442_g					query 3' CGAAGUCGAAGUUGAUGUU 5'
Query: 1 TTGTAGTTGAAGCTGAAGC 19							query=Bd-milR8775, target=GME7622_g, score=3.5, range=3464-3482, strand=1
:||||||||||||||||||
Sbjct: 622 GACATCAACTTCGACTTCG 604							target 5' CCUUCGGCUUCAACAACAA 3'
							::::.:::::::: ::::
							query 3' CGAAGUCGAAGUUGAUGUU 5'
>Bd-milR8775	Score: 0.0	GME42_g
							query=Bd-milR8775, target=GME3506_g, score=3.5, range=359-377, strand=1
Query: 1 TTGTAGTTGAAGCTGAAGC 19
|||||||||||||||||||							target 5' GAUUCAGCUUCAACUUCAG 3'
Sbjct: 621 AACATCAACTTCGACTTCG 603							: ::::::::::::: ::.
							query 3' CGAAGUCGAAGUUGAUGUU 5'
>Bd-milR8775	Score: 0.0	GME4942_g					query=Bd-milR8775, target=GME4858_g, score=4, range=912-930, strand=1
Query: 1 TTGTAGTTGAAGCTGAAGC 19							target 5' UCUUCAGCUUCGAUUACGA 3'
|||||||||||||||||||							::::::::::.:.:::.:
Sbjct: 297 AACATCAACTTCGACTTCG 279							query 3' CGAAGUCGAAGUUGAUGUU 5'
							query=Bd-milR8775, target=GME7931_g, score=4, range=827-845, strand=1
>Bd-milR8775	Score: 0.2	GME14075_g
							target 5' AGUUUGGCUUCGACUACAA 3'
Query: 1 TTGTAGTTGAAGCTGAAGC 19							::..:::::.:::::::
:||||||||||||||||||							query 3' CGAAGUCGAAGUUGAUGUU 5'
Sbjct: 297 GACATCAACTTCGACTTCG 279
							query=Bd-milR8775, target=GME1116_g, score=4, range=1615-1633, strand=1
>Bd-milR8775	Score: 0.0	GME14080_g					target 5' UCUUCAGCAUCAACUGCAA 3'
							::::::: ::::::.:::
Query: 1 TTGTAGTTGAAGCTGAAGC 19							query 3' CGAAGUCGAAGUUGAUGUU 5'
|||||||||||||||||||
Sbjct: 297 AACATCAACTTCGACTTCG 279							query=Bd-milR8775, target=GME8850_g, score=4, range=104-122, strand=1
							target 5' ACUUCAGCUUCAGCUUCAA 3'
>Bd-milR8775	Score: 0.2	GME5763_g					:::::::::::.:: :::
							query 3' CGAAGUCGAAGUUGAUGUU 5'
Query: 1 TTGTAGTTGAAGCTGAAGC 19
:||||||||||||||||||							query=Bd-milR8775, target=GME9251_g, score=4, range=547-565, strand=1
Sbjct: 296 GACATCAACTTCGACTTCG 278
							target 5' GAUGCAGCUUCGACUGCAA 3'
							: : :::::::.:::.:::
>Bd-milR8775	Score: 0.0	GME5768_g					query 3' CGAAGUCGAAGUUGAUGUU 5'
Query: 1 TTGTAGTTGAAGCTGAAGC 19							query=Bd-milR8775, target=GME10986_g, score=4, range=1310-1328, strand=1
|||||||||||||||||||
Sbjct: 297 AACATCAACTTCGACTTCG 279							target 5' ACUUCCGCGUCAACUACAA 3'
							:::: :: ::::::::::
							query 3' CGAAGUCGAAGUUGAUGUU 5'
>Bd-milR8775	Score: 0.0	GME9974_g
							query=Bd-milR8775, target=GME1796_g, score=4, range=269-287, strand=1
Query: 1 TTGTAGTTGAAGCTGAAGC 19
|||||||||||||||||||							target 5' GCGUCAGCUUCAACGACAC 3'
Sbjct: 297 AACATCAACTTCGACTTCG 279							:: ::::::::::: :::
							query 3' CGAAGUCGAAGUUGAUGUU 5'
>Bd-milR8775	Score: 0.0	GME2479_g					query=Bd-milR1086, target=GME748_g, score=3, range=365-385, strand=1
Query: 1 TTGTAGTTGAAGCTGAAGC 19							target 5' GCAAAAAGACGGCGGCUUAUA 3'
|||||||||||||||||||							:: ::::::::.:::::.:::
Sbjct: 297 AACATCAACTTCGACTTCG 279							query 3' CGGUUUUCUGCUGCCGAGUAU 5'
							query=Bd-milR6021, target=GME13264_g, score=1, range=4356-4373, strand=1
>Bd-milR8775	Score: 0.0	GME2481_g
							target 5' CCCCUACGCCUCUUCCAA 3'
Query: 1 TTGTAGTTGAAGCTGAAGC 19							:::::::::::::::::
|||||||||||||||||||							query 3' AGGGAUGCGGAGAAGGUU 5'
Sbjct: 297 AACATCAACTTCGACTTCG 279
							query=Bd-milR6021, target=GME11187_g, score=1, range=6330-6347, strand=1
>Bd-milR8775	Score: 0.0	GME2484_g					target 5' CCCCUACGCCUCUUCCAA 3'
							:::::::::::::::::
Query: 1 TTGTAGTTGAAGCTGAAGC 19							query 3' AGGGAUGCGGAGAAGGUU 5'
|||||||||||||||||||
Sbjct: 297 AACATCAACTTCGACTTCG 279							query=Bd-milR6021, target=GME11638_g, score=1, range=2940-2957, strand=1
							target 5' CCCCUACGCCUCUUCCAA 3'
>Bd-milR8775	Score: 0.2	GME8_g					:::::::::::::::::
							query 3' AGGGAUGCGGAGAAGGUU 5'
Query: 1 TTGTAGTTGAAGCTGAAGC 19
:||||||||||||||||||							query=Bd-milR6021, target=GME6664_g, score=1, range=2272-2289, strand=1
Sbjct: 241 GACATCAACTTCGACTTCG 223
							target 5' CCCCUACGCCUCUUCCAA 3'
							:::::::::::::::::
>Bd-milR8775	Score: 0.2	GME1622_g					query 3' AGGGAUGCGGAGAAGGUU 5'
Query: 1 TTGTAGTTGAAGCTGAAGC 19							query=Bd-milR6021, target=GME40_g, score=1, range=4351-4368, strand=1
:||||||||||||||||||
Sbjct: 297 GACATCAACTTCGACTTCG 279							target 5' CCCCUACGCCUCUUCCAA 3'
							:::::::::::::::::
							query 3' AGGGAUGCGGAGAAGGUU 5'
>Bd-milR8775	Score: 0.2	GME14057_g
							query=Bd-milR6021, target=GME36_g, score=1, range=1294-1311, strand=1
Query: 1 TTGTAGTTGAAGCTGAAGC 19
:||||||||||||||||||							target 5' CCCCUACGCCUCUUCCAA 3'
Sbjct: 297 GACATCAACTTCGACTTCG 279							:::::::::::::::::
							query 3' AGGGAUGCGGAGAAGGUU 5'
>Bd-milR8775	Score: 0.0	GME63_g					query=Bd-milR6021, target=GME12792_g, score=1, range=4351-4368, strand=1
Query: 1 TTGTAGTTGAAGCTGAAGC 19							target 5' CCCCUACGCCUCUUCCAA 3'
|||||||||||||||||||							:::::::::::::::::
Sbjct: 297 AACATCAACTTCGACTTCG 279							query 3' AGGGAUGCGGAGAAGGUU 5'
							query=Bd-milR6021, target=GME11404_g, score=1, range=4351-4368, strand=1
>Bd-milR8775	Score: 0.0	GME1610_g
							target 5' CCCCUACGCCUCUUCCAA 3'
Query: 1 TTGTAGTTGAAGCTGAAGC 19							:::::::::::::::::
|||||||||||||||||||							query 3' AGGGAUGCGGAGAAGGUU 5'
Sbjct: 297 AACATCAACTTCGACTTCG 279
							query=Bd-milR6021, target=GME13921_g, score=1, range=2933-2950, strand=1
>Bd-milR8775	Score: 0.0	GME1611_g					target 5' CCCCUACGCCUCUUCCAA 3'
							:::::::::::::::::
Query: 1 TTGTAGTTGAAGCTGAAGC 19							query 3' AGGGAUGCGGAGAAGGUU 5'
|||||||||||||||||||
Sbjct: 4608 AACATCAACTTCGACTTCG 4590							query=Bd-milR6021, target=GME9067_g, score=1, range=2270-2287, strand=1
							target 5' CCCCUACGCCUCUUCCAA 3'
>Bd-milR8775	Score: 0.0	GME11181_g					:::::::::::::::::
							query 3' AGGGAUGCGGAGAAGGUU 5'
Query: 1 TTGTAGTTGAAGCTGAAGC 19
|||||||||||||||||||							query=Bd-milR6021, target=GME9980_g, score=1, range=2270-2287, strand=1
Sbjct: 297 AACATCAACTTCGACTTCG 279
							target 5' CCCCUACGCCUCUUCCAA 3'
							:::::::::::::::::
>Bd-milR8775	Score: 0.2	GME11182_g					query 3' AGGGAUGCGGAGAAGGUU 5'
Query: 1 TTGTAGTTGAAGCTGAAGC 19							query=Bd-milR6021, target=GME6829_g, score=1, range=2939-2956, strand=1
:||||||||||||||||||
Sbjct: 623 GACATCAACTTCGACTTCG 605							target 5' CCCCUACGCCUCUUCCAA 3'
							:::::::::::::::::
							query 3' AGGGAUGCGGAGAAGGUU 5'
>Bd-milR8775	Score: 0.0	GME9112_g
							query=Bd-milR6021, target=GME9087_g, score=1, range=2939-2956, strand=1
Query: 1 TTGTAGTTGAAGCTGAAGC 19
|||||||||||||||||||							target 5' CCCCUACGCCUCUUCCAA 3'
Sbjct: 297 AACATCAACTTCGACTTCG 279							:::::::::::::::::
							query 3' AGGGAUGCGGAGAAGGUU 5'
>Bd-milR1086	Score: 1.5	GME748_g					query=Bd-milR6021, target=GME1626_g, score=1, range=2939-2956, strand=1
Query: 1 TATGAGCCGTCGTCTTTTGGC 21							target 5' CCCCUACGCCUCUUCCAA 3'
|||:|||||:||||||||*||							:::::::::::::::::
Sbjct: 385 ATATTCGGCGGCAGAAAAACG 365							query 3' AGGGAUGCGGAGAAGGUU 5'
							query=Bd-milR6021, target=GME12785_g, score=1, range=2939-2956, strand=1
>Bd-milR6021	Score: 2.5	GME1427_g
							target 5' CCCCUACGCCUCUUCCAA 3'
Query: 1 TTGGAAGAGGCGTAGGGA 18							:::::::::::::::::
*||||||||||||**|||							query 3' AGGGAUGCGGAGAAGGUU 5'
Sbjct: 39 TACCTTCTCCGCAAACCT 22
							query=Bd-milR6021, target=GME5758_g, score=1, range=2939-2956, strand=1
>Bd-milR6021	Score: 0.5	GME1572_g					target 5' CCCCUACGCCUCUUCCAA 3'
							:::::::::::::::::
Query: 1 TTGGAAGAGGCGTAGGGA 18							query 3' AGGGAUGCGGAGAAGGUU 5'
|||||||||||||||||*
Sbjct: 1307 AACCTTCTCCGCATCCCA 1290							query=Bd-milR6021, target=GME9073_g, score=1, range=423-440, strand=1
							target 5' CCCCUACGCCUCUUCCAA 3'
>Bd-milR6021	Score: 0.5	GME65_g					:::::::::::::::::
							query 3' AGGGAUGCGGAGAAGGUU 5'
Query: 1 TTGGAAGAGGCGTAGGGA 18
|||||||||||||||||*							query=Bd-milR6021, target=GME11641_g, score=1, range=423-440, strand=1
Sbjct: 2288 AACCTTCTCCGCATCCCC 2271
							target 5' CCCCUACGCCUCUUCCAA 3'
							:::::::::::::::::
>Bd-milR6021	Score: 1.5	GME70_g					query 3' AGGGAUGCGGAGAAGGUU 5'
Query: 1 TTGGAAGAGGCGTAGGGA 18							query=Bd-milR6021, target=GME12788_g, score=1, range=2939-2956, strand=1
||||||||||*||||||*
Sbjct: 4368 AACCTTCTCCACATCCCC 4351							target 5' CCCCUACGCCUCUUCCAA 3'
							:::::::::::::::::
							query 3' AGGGAUGCGGAGAAGGUU 5'
>Bd-milR6021	Score: 0.5	GME74_g
							query=Bd-milR6021, target=GME6081_g, score=1, range=2940-2957, strand=1
Query: 1 TTGGAAGAGGCGTAGGGA 18
|||||||||||||||||*							target 5' CCCCUACGCCUCUUCCAA 3'
Sbjct: 4370 AACCTTCTCCGCATCCCC 4353							:::::::::::::::::
							query 3' AGGGAUGCGGAGAAGGUU 5'
>Bd-milR6021	Score: 0.5	GME901_g					query=Bd-milR6021, target=GME6023_g, score=1, range=2940-2957, strand=1
Query: 1 TTGGAAGAGGCGTAGGGA 18							target 5' CCCCUACGCCUCUUCCAA 3'
|||||||||||||||||*							:::::::::::::::::
Sbjct: 2288 AACCTTCTCCGCATCCCC 2271							query 3' AGGGAUGCGGAGAAGGUU 5'
							query=Bd-milR6021, target=GME2951_g, score=1, range=2940-2957, strand=1
>Bd-milR6021	Score: 0.5	GME12797_g
							target 5' CCCCUACGCCUCUUCCAA 3'
Query: 1 TTGGAAGAGGCGTAGGGA 18							:::::::::::::::::
|||||||||||||||||*							query 3' AGGGAUGCGGAGAAGGUU 5'
Sbjct: 438 AACCTTCTCCGCATCCCA 421
							query=Bd-milR6021, target=GME1615_g, score=1, range=1664-1681, strand=1
>Bd-milR6021	Score: 0.5	GME12915_g					target 5' CCCCUACGCCUCUUCCAA 3'
							:::::::::::::::::
Query: 1 TTGGAAGAGGCGTAGGGA 18							query 3' AGGGAUGCGGAGAAGGUU 5'
|||||||||||||||||*
Sbjct: 2955 AACCTTCTCCGCATCCCC 2938							query=Bd-milR6021, target=GME6077_g, score=1, range=2940-2957, strand=1
							target 5' CCCCUACGCCUCUUCCAA 3'
>Bd-milR6021	Score: 2.5	GME13124_g					:::::::::::::::::
							query 3' AGGGAUGCGGAGAAGGUU 5'
Query: 1 TTGGAAGAGGCGTAGGGA 18
|*|||||||||:||:|:|							query=Bd-milR6021, target=GME5765_g, score=1, range=2940-2957, strand=1
Sbjct: 2024 ACCCTTCTCCGTATTCTT 2007
							target 5' CCCCUACGCCUCUUCCAA 3'
							:::::::::::::::::
>Bd-milR6021	Score: 0.5	GME13264_g					query 3' AGGGAUGCGGAGAAGGUU 5'
Query: 1 TTGGAAGAGGCGTAGGGA 18							query=Bd-milR6021, target=GME1967_g, score=1, range=1664-1681, strand=1
|||||||||||||||||*
Sbjct: 4373 AACCTTCTCCGCATCCCC 4356							target 5' CCCCUACGCCUCUUCCAA 3'
							:::::::::::::::::
							query 3' AGGGAUGCGGAGAAGGUU 5'
>Bd-milR6021	Score: 0.5	GME13359_g
							query=Bd-milR6021, target=GME9890_g, score=1, range=2940-2957, strand=1
Query: 1 TTGGAAGAGGCGTAGGGA 18
|||||||||||||||||*							target 5' CCCCUACGCCUCUUCCAA 3'
Sbjct: 4369 AACCTTCTCCGCATCCCC 4352							:::::::::::::::::
							query 3' AGGGAUGCGGAGAAGGUU 5'
>Bd-milR6021	Score: 0.5	GME13360_g					query=Bd-milR6021, target=GME9886_g, score=1, range=2940-2957, strand=1
Query: 1 TTGGAAGAGGCGTAGGGA 18							target 5' CCCCUACGCCUCUUCCAA 3'
|||||||||||||||||*							:::::::::::::::::
Sbjct: 2952 AACCTTCTCCGCATCCCC 2935							query 3' AGGGAUGCGGAGAAGGUU 5'
							query=Bd-milR6021, target=GME12676_g, score=1, range=4346-4363, strand=1
>Bd-milR6021	Score: 0.5	GME13449_g
							target 5' CCCCUACGCCUCUUCCAA 3'
Query: 1 TTGGAAGAGGCGTAGGGA 18							:::::::::::::::::
|||||||||||||||||*							query 3' AGGGAUGCGGAGAAGGUU 5'
Sbjct: 2955 AACCTTCTCCGCATCCCC 2938
							query=Bd-milR6021, target=GME62_g, score=1, range=4354-4371, strand=1
>Bd-milR6021	Score: 0.5	GME13455_g					target 5' CCCCUACGCCUCUUCCAA 3'
							:::::::::::::::::
Query: 1 TTGGAAGAGGCGTAGGGA 18							query 3' AGGGAUGCGGAGAAGGUU 5'
|||||||||||||||||*
Sbjct: 4372 AACCTTCTCCGCATCCCC 4355							query=Bd-milR6021, target=GME9986_g, score=1, range=4354-4371, strand=1
							target 5' CCCCUACGCCUCUUCCAA 3'
>Bd-milR6021	Score: 2.0	GME13668_g					:::::::::::::::::
							query 3' AGGGAUGCGGAGAAGGUU 5'
Query: 1 TTGGAAGAGGCGTAGGGA 18
|||:||||::|||||:||							query=Bd-milR6021, target=GME4966_g, score=1, range=2941-2958, strand=1
Sbjct: 795 AACTTTCTTTGCATCTCT 778
							target 5' CCCCUACGCCUCUUCCAA 3'
							:::::::::::::::::
>Bd-milR6021	Score: 0.5	GME13921_g					query 3' AGGGAUGCGGAGAAGGUU 5'
Query: 1 TTGGAAGAGGCGTAGGGA 18							query=Bd-milR6021, target=GME1964_g, score=1, range=858-875, strand=1
|||||||||||||||||*
Sbjct: 2950 AACCTTCTCCGCATCCCC 2933							target 5' CCCCUACGCCUCUUCCAA 3'
							:::::::::::::::::
							query 3' AGGGAUGCGGAGAAGGUU 5'
>Bd-milR6021	Score: 2.2	GME8101_g
							query=Bd-milR6021, target=GME2480_g, score=1, range=4350-4367, strand=1
Query: 1 TTGGAAGAGGCGTAGGGA 18
:|||||||:|||:|||:*							target 5' CCCCUACGCCUCUUCCAA 3'
Sbjct: 2049 GACCTTCTTCGCGTCCTC 2032							:::::::::::::::::
							query 3' AGGGAUGCGGAGAAGGUU 5'
>Bd-milR6021	Score: 0.5	GME8414_g					query=Bd-milR6021, target=GME22_g, score=1, range=2941-2958, strand=1
Query: 1 TTGGAAGAGGCGTAGGGA 18							target 5' CCCCUACGCCUCUUCCAA 3'
|||||||||||||||||*							:::::::::::::::::
Sbjct: 4370 AACCTTCTCCGCATCCCC 4353							query 3' AGGGAUGCGGAGAAGGUU 5'
							query=Bd-milR6021, target=GME2485_g, score=1, range=4350-4367, strand=1
>Bd-milR6021	Score: 2.5	GME8541_g
							target 5' CCCCUACGCCUCUUCCAA 3'
Query: 1 TTGGAAGAGGCGTAGGGA 18							:::::::::::::::::
||||||||:|||:|*|:|							query 3' AGGGAUGCGGAGAAGGUU 5'
Sbjct: 387 AACCTTCTTCGCGTACTT 370
							query=Bd-milR6021, target=GME3136_g, score=1, range=4355-4372, strand=1
>Bd-milR6021	Score: 2.5	GME8847_g					target 5' CCCCUACGCCUCUUCCAA 3'
							:::::::::::::::::
Query: 1 TTGGAAGAGGCGTAGGGA 18							query 3' AGGGAUGCGGAGAAGGUU 5'
|||||||||:|||*:|:|
Sbjct: 2212 AACCTTCTCTGCACTCTT 2195							query=Bd-milR6021, target=GME9992_g, score=1, range=2266-2283, strand=1
							target 5' CCCCUACGCCUCUUCCAA 3'
>Bd-milR6021	Score: 0.5	GME9067_g					:::::::::::::::::
							query 3' AGGGAUGCGGAGAAGGUU 5'
Query: 1 TTGGAAGAGGCGTAGGGA 18
|||||||||||||||||*							query=Bd-milR6021, target=GME37_g, score=1, range=4355-4372, strand=1
Sbjct: 2287 AACCTTCTCCGCATCCCC 2270
							target 5' CCCCUACGCCUCUUCCAA 3'
							:::::::::::::::::
>Bd-milR6021	Score: 0.5	GME9073_g					query 3' AGGGAUGCGGAGAAGGUU 5'
Query: 1 TTGGAAGAGGCGTAGGGA 18							query=Bd-milR6021, target=GME13455_g, score=1, range=4355-4372, strand=1
|||||||||||||||||*
Sbjct: 440 AACCTTCTCCGCATCCCC 423							target 5' CCCCUACGCCUCUUCCAA 3'
							:::::::::::::::::
							query 3' AGGGAUGCGGAGAAGGUU 5'
>Bd-milR6021	Score: 0.5	GME9076_g
							query=Bd-milR6021, target=GME1572_g, score=1, range=1290-1307, strand=1
Query: 1 TTGGAAGAGGCGTAGGGA 18
|||||||||||||||||*							target 5' ACCCUACGCCUCUUCCAA 3'
Sbjct: 2286 AACCTTCTCCGCATCCCC 2269							:::::::::::::::::
							query 3' AGGGAUGCGGAGAAGGUU 5'
>Bd-milR6021	Score: 0.5	GME9079_g					query=Bd-milR6021, target=GME5922_g, score=1, range=4355-4372, strand=1
Query: 1 TTGGAAGAGGCGTAGGGA 18							target 5' CCCCUACGCCUCUUCCAA 3'
|||||||||||||||||*							:::::::::::::::::
Sbjct: 2957 AACCTTCTCCGCATCCCC 2940							query 3' AGGGAUGCGGAGAAGGUU 5'
							query=Bd-milR6021, target=GME3311_g, score=1, range=4355-4372, strand=1
>Bd-milR6021	Score: 0.5	GME9082_g
							target 5' CCCCUACGCCUCUUCCAA 3'
Query: 1 TTGGAAGAGGCGTAGGGA 18							:::::::::::::::::
|||||||||||||||||*							query 3' AGGGAUGCGGAGAAGGUU 5'
Sbjct: 2956 AACCTTCTCCGCATCCCC 2939
							query=Bd-milR6021, target=GME1618_g, score=1, range=40-57, strand=1
>Bd-milR6021	Score: 2.0	GME5838_g					target 5' ACCCUACGCCUCUUCCAA 3'
							:::::::::::::::::
Query: 1 TTGGAAGAGGCGTAGGGA 18							query 3' AGGGAUGCGGAGAAGGUU 5'
||||||||:|||*||||*
Sbjct: 822 AACCTTCTTCGCCTCCCG 805							query=Bd-milR6021, target=GME14055_g, score=1, range=4355-4372, strand=1
							target 5' CCCCUACGCCUCUUCCAA 3'
>Bd-milR6021	Score: 0.5	GME5922_g					:::::::::::::::::
							query 3' AGGGAUGCGGAGAAGGUU 5'
Query: 1 TTGGAAGAGGCGTAGGGA 18
|||||||||||||||||*							query=Bd-milR6021, target=GME7822_g, score=1, range=2267-2284, strand=1
Sbjct: 4372 AACCTTCTCCGCATCCCC 4355
							target 5' CCCCUACGCCUCUUCCAA 3'
							:::::::::::::::::
>Bd-milR6021	Score: 2.5	GME5987_g					query 3' AGGGAUGCGGAGAAGGUU 5'
Query: 1 TTGGAAGAGGCGTAGGGA 18							query=Bd-milR6021, target=GME2927_g, score=1, range=2938-2955, strand=1
*:|||||||||||||*|*
Sbjct: 974 CGCCTTCTCCGCATCACC 957							target 5' CCCCUACGCCUCUUCCAA 3'
							:::::::::::::::::
							query 3' AGGGAUGCGGAGAAGGUU 5'
>Bd-milR6021	Score: 0.5	GME6023_g
							query=Bd-milR6021, target=GME9989_g, score=1, range=2938-2955, strand=1
Query: 1 TTGGAAGAGGCGTAGGGA 18
|||||||||||||||||*							target 5' CCCCUACGCCUCUUCCAA 3'
Sbjct: 2957 AACCTTCTCCGCATCCCC 2940							:::::::::::::::::
							query 3' AGGGAUGCGGAGAAGGUU 5'
>Bd-milR6021	Score: 0.5	GME6076_g					query=Bd-milR6021, target=GME3135_g, score=1, range=4353-4370, strand=1
Query: 1 TTGGAAGAGGCGTAGGGA 18							target 5' CCCCUACGCCUCUUCCAA 3'
|||||||||||||||||*							:::::::::::::::::
Sbjct: 4370 AACCTTCTCCGCATCCCA 4353							query 3' AGGGAUGCGGAGAAGGUU 5'
							query=Bd-milR6021, target=GME1_g, score=1, range=4356-4373, strand=1
>Bd-milR6021	Score: 0.5	GME6077_g
							target 5' CCCCUACGCCUCUUCCAA 3'
Query: 1 TTGGAAGAGGCGTAGGGA 18							:::::::::::::::::
|||||||||||||||||*							query 3' AGGGAUGCGGAGAAGGUU 5'
Sbjct: 2957 AACCTTCTCCGCATCCCC 2940
							query=Bd-milR6021, target=GME74_g, score=1, range=4353-4370, strand=1
>Bd-milR6021	Score: 0.5	GME6080_g					target 5' CCCCUACGCCUCUUCCAA 3'
							:::::::::::::::::
Query: 1 TTGGAAGAGGCGTAGGGA 18							query 3' AGGGAUGCGGAGAAGGUU 5'
|||||||||||||||||*
Sbjct: 441 AACCTTCTCCGCATCCCC 424							query=Bd-milR6021, target=GME12639_g, score=1, range=2272-2289, strand=1
							target 5' CCCCUACGCCUCUUCCAA 3'
>Bd-milR6021	Score: 0.5	GME6081_g					:::::::::::::::::
							query 3' AGGGAUGCGGAGAAGGUU 5'
Query: 1 TTGGAAGAGGCGTAGGGA 18
|||||||||||||||||*							query=Bd-milR6021, target=GME9895_g, score=1, range=2267-2284, strand=1
Sbjct: 2957 AACCTTCTCCGCATCCCC 2940
							target 5' CCCCUACGCCUCUUCCAA 3'
							:::::::::::::::::
>Bd-milR6021	Score: 1.5	GME6606_g					query 3' AGGGAUGCGGAGAAGGUU 5'
Query: 1 TTGGAAGAGGCGTAGGGA 18							query=Bd-milR6021, target=GME8414_g, score=1, range=4353-4370, strand=1
|::||||||:||||||||
Sbjct: 2462 AGTCTTCTCTGCATCCCT 2445							target 5' CCCCUACGCCUCUUCCAA 3'
							:::::::::::::::::
							query 3' AGGGAUGCGGAGAAGGUU 5'
>Bd-milR6021	Score: 2.0	GME6633_g
							query=Bd-milR6021, target=GME6076_g, score=1, range=4353-4370, strand=1
Query: 1 TTGGAAGAGGCGTAGGGA 18
|||||||||*|||*||||							target 5' ACCCUACGCCUCUUCCAA 3'
Sbjct: 1376 AACCTTCTCAGCAGCCCT 1359							:::::::::::::::::
							query 3' AGGGAUGCGGAGAAGGUU 5'
>Bd-milR6021	Score: 0.5	GME6664_g					query=Bd-milR6021, target=GME2924_g, score=1, range=2940-2957, strand=1
Query: 1 TTGGAAGAGGCGTAGGGA 18							target 5' CCCCUACGCCUCUUCCAA 3'
|||||||||||||||||*							:::::::::::::::::
Sbjct: 2289 AACCTTCTCCGCATCCCC 2272							query 3' AGGGAUGCGGAGAAGGUU 5'
							query=Bd-milR6021, target=GME9983_g, score=1, range=2269-2286, strand=1
>Bd-milR6021	Score: 0.5	GME6829_g
							target 5' CCCCUACGCCUCUUCCAA 3'
Query: 1 TTGGAAGAGGCGTAGGGA 18							:::::::::::::::::
|||||||||||||||||*							query 3' AGGGAUGCGGAGAAGGUU 5'
Sbjct: 2956 AACCTTCTCCGCATCCCC 2939
							query=Bd-milR6021, target=GME12429_g, score=1, range=2269-2286, strand=1
>Bd-milR6021	Score: 2.5	GME10060_g					target 5' CCCCUACGCCUCUUCCAA 3'
							:::::::::::::::::
Query: 1 TTGGAAGAGGCGTAGGGA 18							query 3' AGGGAUGCGGAGAAGGUU 5'
*||||||||*|||||*||
Sbjct: 1159 CACCTTCTCGGCATCACT 1142							query=Bd-milR6021, target=GME11094_g, score=1, range=2269-2286, strand=1
							target 5' CCCCUACGCCUCUUCCAA 3'
>Bd-milR6021	Score: 2.0	GME10401_g					:::::::::::::::::
							query 3' AGGGAUGCGGAGAAGGUU 5'
Query: 1 TTGGAAGAGGCGTAGGGA 18
||*||||||||||||::|							query=Bd-milR6021, target=GME13360_g, score=1, range=2935-2952, strand=1
Sbjct: 1903 AAACTTCTCCGCATCTTT 1886
							target 5' CCCCUACGCCUCUUCCAA 3'
							:::::::::::::::::
>Bd-milR6021	Score: 2.5	GME10436_g					query 3' AGGGAUGCGGAGAAGGUU 5'
Query: 1 TTGGAAGAGGCGTAGGGA 18							query=Bd-milR6021, target=GME9076_g, score=1, range=2269-2286, strand=1
||||||||:||:|*|||*
Sbjct: 482 AACCTTCTTCGTAACCCC 465							target 5' CCCCUACGCCUCUUCCAA 3'
							:::::::::::::::::
							query 3' AGGGAUGCGGAGAAGGUU 5'
>Bd-milR6021	Score: 2.5	GME10747_g
							query=Bd-milR6021, target=GME6080_g, score=1, range=424-441, strand=1
Query: 1 TTGGAAGAGGCGTAGGGA 18
*||||||||||||**|||							target 5' CCCCUACGCCUCUUCCAA 3'
Sbjct: 93 CACCTTCTCCGCACGCCT 76							:::::::::::::::::
							query 3' AGGGAUGCGGAGAAGGUU 5'
>Bd-milR6021	Score: 0.5	GME11638_g					query=Bd-milR6021, target=GME4941_g, score=1, range=4354-4371, strand=1
Query: 1 TTGGAAGAGGCGTAGGGA 18							target 5' CCCCUACGCCUCUUCCAA 3'
|||||||||||||||||*							:::::::::::::::::
Sbjct: 2957 AACCTTCTCCGCATCCCC 2940							query 3' AGGGAUGCGGAGAAGGUU 5'
							query=Bd-milR6021, target=GME11179_g, score=1, range=4354-4371, strand=1
>Bd-milR6021	Score: 0.5	GME11641_g
							target 5' CCCCUACGCCUCUUCCAA 3'
Query: 1 TTGGAAGAGGCGTAGGGA 18							:::::::::::::::::
|||||||||||||||||*							query 3' AGGGAUGCGGAGAAGGUU 5'
Sbjct: 440 AACCTTCTCCGCATCCCC 423
							query=Bd-milR6021, target=GME12791_g, score=1, range=4354-4371, strand=1
>Bd-milR6021	Score: 0.5	GME11643_g					target 5' CCCCUACGCCUCUUCCAA 3'
							:::::::::::::::::
Query: 1 TTGGAAGAGGCGTAGGGA 18							query 3' AGGGAUGCGGAGAAGGUU 5'
|||||||||||||||||*
Sbjct: 2953 AACCTTCTCCGCATCCCC 2936							query=Bd-milR6021, target=GME9109_g, score=1, range=2270-2287, strand=1
							target 5' CCCCUACGCCUCUUCCAA 3'
>Bd-milR6021	Score: 2.0	GME11951_g					:::::::::::::::::
							query 3' AGGGAUGCGGAGAAGGUU 5'
Query: 1 TTGGAAGAGGCGTAGGGA 18
*|||||:|||||||||:*							query=Bd-milR6021, target=GME65_g, score=1, range=2271-2288, strand=1
Sbjct: 1118 CACCTTTTCCGCATCCTC 1101
							target 5' CCCCUACGCCUCUUCCAA 3'
							:::::::::::::::::
>Bd-milR6021	Score: 0.5	GME12283_g					query 3' AGGGAUGCGGAGAAGGUU 5'
Query: 1 TTGGAAGAGGCGTAGGGA 18							query=Bd-milR6021, target=GME2948_g, score=1, range=2271-2288, strand=1
|||||||||||||||||*
Sbjct: 2954 AACCTTCTCCGCATCCCC 2937							target 5' CCCCUACGCCUCUUCCAA 3'
							:::::::::::::::::
							query 3' AGGGAUGCGGAGAAGGUU 5'
>Bd-milR6021	Score: 0.5	GME12429_g
							query=Bd-milR6021, target=GME3145_g, score=1, range=2265-2282, strand=1
Query: 1 TTGGAAGAGGCGTAGGGA 18
|||||||||||||||||*							target 5' CCCCUACGCCUCUUCCAA 3'
Sbjct: 2286 AACCTTCTCCGCATCCCC 2269							:::::::::::::::::
							query 3' AGGGAUGCGGAGAAGGUU 5'
>Bd-milR6021	Score: 0.5	GME12639_g					query=Bd-milR6021, target=GME9988_g, score=1, range=1294-1311, strand=1
Query: 1 TTGGAAGAGGCGTAGGGA 18							target 5' CCCCUACGCCUCUUCCAA 3'
|||||||||||||||||*							:::::::::::::::::
Sbjct: 2289 AACCTTCTCCGCATCCCC 2272							query 3' AGGGAUGCGGAGAAGGUU 5'
							query=Bd-milR6021, target=GME2935_g, score=1, range=2270-2287, strand=1
>Bd-milR6021	Score: 2.5	GME12670_g
							target 5' CCCCUACGCCUCUUCCAA 3'
Query: 1 TTGGAAGAGGCGTAGGGA 18							:::::::::::::::::
|:||||||||||:|::|*							query 3' AGGGAUGCGGAGAAGGUU 5'
Sbjct: 265 AGCCTTCTCCGCGTTTCA 248
							query=Bd-milR6021, target=GME12790_g, score=1, range=318-335, strand=1
>Bd-milR6021	Score: 0.5	GME12676_g					target 5' CCCCUACGCCUCUUCCAA 3'
							:::::::::::::::::
Query: 1 TTGGAAGAGGCGTAGGGA 18							query 3' AGGGAUGCGGAGAAGGUU 5'
|||||||||||||||||*
Sbjct: 4363 AACCTTCTCCGCATCCCC 4346							query=Bd-milR6021, target=GME1609_g, score=1, range=2936-2953, strand=1
							target 5' CCCCUACGCCUCUUCCAA 3'
>Bd-milR6021	Score: 0.5	GME6841_g					:::::::::::::::::
							query 3' AGGGAUGCGGAGAAGGUU 5'
Query: 1 TTGGAAGAGGCGTAGGGA 18
|||||||||||||||||*							query=Bd-milR6021, target=GME1634_g, score=1, range=558-575, strand=1
Sbjct: 2958 AACCTTCTCCGCATCCCC 2941
							target 5' CCCCUACGCCUCUUCCAA 3'
							:::::::::::::::::
>Bd-milR6021	Score: 2.5	GME7377_g					query 3' AGGGAUGCGGAGAAGGUU 5'
Query: 1 TTGGAAGAGGCGTAGGGA 18							query=Bd-milR6021, target=GME2486_g, score=1, range=3501-3518, strand=1
|||||||||||||*:|:*
Sbjct: 1306 AACCTTCTCCGCAGTCTC 1289							target 5' CCCCUACGCCUCUUCCAA 3'
							:::::::::::::::::
							query 3' AGGGAUGCGGAGAAGGUU 5'
>Bd-milR6021	Score: 2.5	GME7771_g
							query=Bd-milR6021, target=GME9990_g, score=1, range=3503-3520, strand=1
Query: 1 TTGGAAGAGGCGTAGGGA 18
|||:|||||||||*||:*							target 5' CCCCUACGCCUCUUCCAA 3'
Sbjct: 1012 AACTTTCTCCGCACCCTC 995							:::::::::::::::::
							query 3' AGGGAUGCGGAGAAGGUU 5'
>Bd-milR6021	Score: 0.5	GME7822_g					query=Bd-milR6021, target=GME12795_g, score=1, range=2936-2953, strand=1
Query: 1 TTGGAAGAGGCGTAGGGA 18							target 5' ACCCUACGCCUCUUCCAA 3'
|||||||||||||||||*							:::::::::::::::::
Sbjct: 2284 AACCTTCTCCGCATCCCC 2267							query 3' AGGGAUGCGGAGAAGGUU 5'
							query=Bd-milR6021, target=GME3142_g, score=1, range=1293-1310, strand=1
>Bd-milR6021	Score: 0.5	GME3924_g
							target 5' CCCCUACGCCUCUUCCAA 3'
Query: 1 TTGGAAGAGGCGTAGGGA 18							:::::::::::::::::
|||||||||||||||||*							query 3' AGGGAUGCGGAGAAGGUU 5'
Sbjct: 2283 AACCTTCTCCGCATCCCC 2266
							query=Bd-milR6021, target=GME4960_g, score=1, range=2941-2958, strand=1
>Bd-milR6021	Score: 2.5	GME4484_g					target 5' CCCCUACGCCUCUUCCAA 3'
							:::::::::::::::::
Query: 1 TTGGAAGAGGCGTAGGGA 18							query 3' AGGGAUGCGGAGAAGGUU 5'
|*|||||||:||||*|||
Sbjct: 1685 ACCCTTCTCTGCATGCCT 1668							query=Bd-milR6021, target=GME3130_g, score=1, range=2941-2958, strand=1
							target 5' CCCCUACGCCUCUUCCAA 3'
>Bd-milR6021	Score: 1.0	GME9752_g					:::::::::::::::::
							query 3' AGGGAUGCGGAGAAGGUU 5'
Query: 1 TTGGAAGAGGCGTAGGGA 18
||||||||||||||||*|							query=Bd-milR6021, target=GME1865_g, score=1, range=2941-2958, strand=1
Sbjct: 566 AACCTTCTCCGCATCCAT 549
							target 5' CCCCUACGCCUCUUCCAA 3'
							:::::::::::::::::
>Bd-milR6021	Score: 0.5	GME9886_g					query 3' AGGGAUGCGGAGAAGGUU 5'
Query: 1 TTGGAAGAGGCGTAGGGA 18							query=Bd-milR6021, target=GME6841_g, score=1, range=2941-2958, strand=1
|||||||||||||||||*
Sbjct: 2957 AACCTTCTCCGCATCCCC 2940							target 5' CCCCUACGCCUCUUCCAA 3'
							:::::::::::::::::
							query 3' AGGGAUGCGGAGAAGGUU 5'
>Bd-milR6021	Score: 0.5	GME9890_g
							query=Bd-milR6021, target=GME11643_g, score=1, range=2936-2953, strand=1
Query: 1 TTGGAAGAGGCGTAGGGA 18
|||||||||||||||||*							target 5' CCCCUACGCCUCUUCCAA 3'
Sbjct: 2957 AACCTTCTCCGCATCCCC 2940							:::::::::::::::::
							query 3' AGGGAUGCGGAGAAGGUU 5'
>Bd-milR6021	Score: 0.5	GME9895_g					query=Bd-milR6021, target=GME12283_g, score=1, range=2937-2954, strand=1
Query: 1 TTGGAAGAGGCGTAGGGA 18							target 5' CCCCUACGCCUCUUCCAA 3'
|||||||||||||||||*							:::::::::::::::::
Sbjct: 2284 AACCTTCTCCGCATCCCC 2267							query 3' AGGGAUGCGGAGAAGGUU 5'
							query=Bd-milR6021, target=GME9082_g, score=1, range=2939-2956, strand=1
>Bd-milR6021	Score: 0.5	GME1626_g
							target 5' CCCCUACGCCUCUUCCAA 3'
Query: 1 TTGGAAGAGGCGTAGGGA 18							:::::::::::::::::
|||||||||||||||||*							query 3' AGGGAUGCGGAGAAGGUU 5'
Sbjct: 2956 AACCTTCTCCGCATCCCC 2939
							query=Bd-milR6021, target=GME9079_g, score=1, range=2940-2957, strand=1
>Bd-milR6021	Score: 0.5	GME1634_g					target 5' CCCCUACGCCUCUUCCAA 3'
							:::::::::::::::::
Query: 1 TTGGAAGAGGCGTAGGGA 18							query 3' AGGGAUGCGGAGAAGGUU 5'
|||||||||||||||||*
Sbjct: 575 AACCTTCTCCGCATCCCC 558							query=Bd-milR6021, target=GME12915_g, score=1, range=2938-2955, strand=1
							target 5' CCCCUACGCCUCUUCCAA 3'
>Bd-milR6021	Score: 0.5	GME1865_g					:::::::::::::::::
							query 3' AGGGAUGCGGAGAAGGUU 5'
Query: 1 TTGGAAGAGGCGTAGGGA 18
|||||||||||||||||*							query=Bd-milR6021, target=GME13449_g, score=1, range=2938-2955, strand=1
Sbjct: 2958 AACCTTCTCCGCATCCCC 2941
							target 5' CCCCUACGCCUCUUCCAA 3'
							:::::::::::::::::
>Bd-milR6021	Score: 0.5	GME1964_g					query 3' AGGGAUGCGGAGAAGGUU 5'
Query: 1 TTGGAAGAGGCGTAGGGA 18							query=Bd-milR6021, target=GME12797_g, score=1, range=421-438, strand=1
|||||||||||||||||*
Sbjct: 875 AACCTTCTCCGCATCCCC 858							target 5' ACCCUACGCCUCUUCCAA 3'
							:::::::::::::::::
							query 3' AGGGAUGCGGAGAAGGUU 5'
>Bd-milR6021	Score: 0.5	GME1967_g
							query=Bd-milR6021, target=GME12793_g, score=1, range=2938-2955, strand=1
Query: 1 TTGGAAGAGGCGTAGGGA 18
|||||||||||||||||*							target 5' CCCCUACGCCUCUUCCAA 3'
Sbjct: 1681 AACCTTCTCCGCATCCCC 1664							:::::::::::::::::
							query 3' AGGGAUGCGGAGAAGGUU 5'
>Bd-milR6021	Score: 2.5	GME2048_g					query=Bd-milR6021, target=GME14051_g, score=1, range=2938-2955, strand=1
Query: 1 TTGGAAGAGGCGTAGGGA 18							target 5' CCCCUACGCCUCUUCCAA 3'
*||||||||||||*||:*							:::::::::::::::::
Sbjct: 524 TACCTTCTCCGCAACCTC 507							query 3' AGGGAUGCGGAGAAGGUU 5'
							query=Bd-milR6021, target=GME9107_g, score=1, range=2271-2288, strand=1
>Bd-milR6021	Score: 0.5	GME3311_g
							target 5' CCCCUACGCCUCUUCCAA 3'
Query: 1 TTGGAAGAGGCGTAGGGA 18							:::::::::::::::::
|||||||||||||||||*							query 3' AGGGAUGCGGAGAAGGUU 5'
Sbjct: 4372 AACCTTCTCCGCATCCCC 4355
							query=Bd-milR6021, target=GME18_g, score=1, range=2938-2955, strand=1
>Bd-milR6021	Score: 2.5	GME5233_g					target 5' CCCCUACGCCUCUUCCAA 3'
							:::::::::::::::::
Query: 1 TTGGAAGAGGCGTAGGGA 18							query 3' AGGGAUGCGGAGAAGGUU 5'
|||||||||:|*|*||||
Sbjct: 392 AACCTTCTCTGGACCCCT 375							query=Bd-milR6021, target=GME901_g, score=1, range=2271-2288, strand=1
							target 5' CCCCUACGCCUCUUCCAA 3'
>Bd-milR6021	Score: 2.0	GME5469_g					:::::::::::::::::
							query 3' AGGGAUGCGGAGAAGGUU 5'
Query: 1 TTGGAAGAGGCGTAGGGA 18
|||*||||||||||||*|							query=Bd-milR6021, target=GME3150_g, score=1, range=422-439, strand=1
Sbjct: 319 AACATTCTCCGCATCCGT 302
							target 5' CCCCUACGCCUCUUCCAA 3'
							:::::::::::::::::
>Bd-milR6021	Score: 2.5	GME5540_g					query 3' AGGGAUGCGGAGAAGGUU 5'
Query: 1 TTGGAAGAGGCGTAGGGA 18							query=Bd-milR6021, target=GME9100_g, score=1, range=4350-4367, strand=1
*:|||||||||:|*||||
Sbjct: 88 CGCCTTCTCCGTAGCCCT 71							target 5' CCCCUACGCCUCUUCCAA 3'
							:::::::::::::::::
							query 3' AGGGAUGCGGAGAAGGUU 5'
>Bd-milR6021	Score: 0.5	GME2924_g
							query=Bd-milR6021, target=GME14077_g, score=1, range=4349-4366, strand=1
Query: 1 TTGGAAGAGGCGTAGGGA 18
|||||||||||||||||*							target 5' CCCCUACGCCUCUUCCAA 3'
Sbjct: 2957 AACCTTCTCCGCATCCCC 2940							:::::::::::::::::
							query 3' AGGGAUGCGGAGAAGGUU 5'
>Bd-milR6021	Score: 0.5	GME2927_g					query=Bd-milR6021, target=GME2946_g, score=1, range=4349-4366, strand=1
Query: 1 TTGGAAGAGGCGTAGGGA 18							target 5' CCCCUACGCCUCUUCCAA 3'
|||||||||||||||||*							:::::::::::::::::
Sbjct: 2955 AACCTTCTCCGCATCCCC 2938							query 3' AGGGAUGCGGAGAAGGUU 5'
							query=Bd-milR6021, target=GME5755_g, score=1, range=4375-4392, strand=1
>Bd-milR6021	Score: 0.5	GME2935_g
							target 5' CCCCUACGCCUCUUCCAA 3'
Query: 1 TTGGAAGAGGCGTAGGGA 18							:::::::::::::::::
|||||||||||||||||*							query 3' AGGGAUGCGGAGAAGGUU 5'
Sbjct: 2287 AACCTTCTCCGCATCCCC 2270
							query=Bd-milR6021, target=GME9982_g, score=1, range=2930-2947, strand=1
>Bd-milR6021	Score: 0.5	GME11187_g					target 5' CCCCUACGCCUCUUCCAA 3'
							:::::::::::::::::
Query: 1 TTGGAAGAGGCGTAGGGA 18							query 3' AGGGAUGCGGAGAAGGUU 5'
|||||||||||||||||*
Sbjct: 6347 AACCTTCTCCGCATCCCC 6330							query=Bd-milR6021, target=GME2474_g, score=1, range=422-439, strand=1
							target 5' CCCCUACGCCUCUUCCAA 3'
>Bd-milR6021	Score: 2.0	GME11264_g					:::::::::::::::::
							query 3' AGGGAUGCGGAGAAGGUU 5'
Query: 1 TTGGAAGAGGCGTAGGGA 18
*|||||||||||:*||||							query=Bd-milR6021, target=GME9105_g, score=1, range=4352-4369, strand=1
Sbjct: 1692 CACCTTCTCCGCGCCCCT 1675
							target 5' CCCCUACGCCUCUUCCAA 3'
							:::::::::::::::::
>Bd-milR6021	Score: 0.5	GME11404_g					query 3' AGGGAUGCGGAGAAGGUU 5'
Query: 1 TTGGAAGAGGCGTAGGGA 18							query=Bd-milR6021, target=GME13359_g, score=1, range=4352-4369, strand=1
|||||||||||||||||*
Sbjct: 4368 AACCTTCTCCGCATCCCC 4351							target 5' CCCCUACGCCUCUUCCAA 3'
							:::::::::::::::::
							query 3' AGGGAUGCGGAGAAGGUU 5'
>Bd-milR6021	Score: 0.5	GME2946_g
							query=Bd-milR6021, target=GME3924_g, score=1, range=2266-2283, strand=1
Query: 1 TTGGAAGAGGCGTAGGGA 18
|||||||||||||||||*							target 5' CCCCUACGCCUCUUCCAA 3'
Sbjct: 4366 AACCTTCTCCGCATCCCC 4349							:::::::::::::::::
							query 3' AGGGAUGCGGAGAAGGUU 5'
>Bd-milR6021	Score: 0.5	GME2948_g					query=Bd-milR6021, target=GME5764_g, score=1, range=4347-4364, strand=1
Query: 1 TTGGAAGAGGCGTAGGGA 18							target 5' CCCCUACGCCUCUUCCAA 3'
|||||||||||||||||*							:::::::::::::::::
Sbjct: 2288 AACCTTCTCCGCATCCCC 2271							query 3' AGGGAUGCGGAGAAGGUU 5'
							query=Bd-milR6021, target=GME9752_g, score=1, range=549-566, strand=1
>Bd-milR6021	Score: 0.5	GME2951_g
							target 5' UACCUACGCCUCUUCCAA 3'
Query: 1 TTGGAAGAGGCGTAGGGA 18							: ::::::::::::::::
|||||||||||||||||*							query 3' AGGGAUGCGGAGAAGGUU 5'
Sbjct: 2957 AACCTTCTCCGCATCCCC 2940
							query=Bd-milR6021, target=GME4959_g, score=2, range=423-440, strand=1
>Bd-milR6021	Score: 2.5	GME3127_g					target 5' CCCCUACGCCUCUUCUAA 3'
							::::::::::::::.::
Query: 1 TTGGAAGAGGCGTAGGGA 18							query 3' AGGGAUGCGGAGAAGGUU 5'
|||||||||||||*||**
Sbjct: 199 AACCTTCTCCGCAGCCGC 182							query=Bd-milR6021, target=GME7771_g, score=2, range=996-1012, strand=1
							target 5' UCCC-ACGCCUCUUUCAA 3'
>Bd-milR6021	Score: 0.5	GME3130_g					:::: :::::::::.:::
							query 3' AGGGAUGCGGAGAAGGUU 5'
Query: 1 TTGGAAGAGGCGTAGGGA 18
|||||||||||||||||*							query=Bd-milR6021, target=GME7377_g, score=2.5, range=1288-1306, strand=1
Sbjct: 2958 AACCTTCTCCGCATCCCC 2941
							target 5' GCUCUGACGCCUCUUCCAA 3'
							:.:: :::::::::::::
>Bd-milR6021	Score: 0.5	GME3135_g					query 3' AGGGA-UGCGGAGAAGGUU 5'
Query: 1 TTGGAAGAGGCGTAGGGA 18							query=Bd-milR6021, target=GME6606_g, score=3, range=2445-2462, strand=1
|||||||||||||||||*
Sbjct: 4370 AACCTTCTCCGCATCCCC 4353							target 5' UCCCUACGUCUCUUCUGA 3'
							::::::::.::::::..:
							query 3' AGGGAUGCGGAGAAGGUU 5'
>Bd-milR6021	Score: 0.5	GME3136_g
							query=Bd-milR6021, target=GME10401_g, score=3, range=1886-1903, strand=1
Query: 1 TTGGAAGAGGCGTAGGGA 18
|||||||||||||||||*							target 5' UUUCUACGCCUCUUCAAA 3'
Sbjct: 4372 AACCTTCTCCGCATCCCC 4355							:..:::::::::::: ::
							query 3' AGGGAUGCGGAGAAGGUU 5'
>Bd-milR6021	Score: 0.5	GME3142_g					query=Bd-milR6021, target=GME8847_g, score=3, range=2195-2212, strand=1
Query: 1 TTGGAAGAGGCGTAGGGA 18							target 5' UUCUCACGUCUCUUCCAA 3'
|||||||||||||||||*							:.:. :::.:::::::::
Sbjct: 1310 AACCTTCTCCGCATCCCC 1293							query 3' AGGGAUGCGGAGAAGGUU 5'
							query=Bd-milR6021, target=GME70_g, score=3, range=4351-4368, strand=1
>Bd-milR6021	Score: 0.5	GME3145_g
							target 5' CCCCUACACCUCUUCCAA 3'
Query: 1 TTGGAAGAGGCGTAGGGA 18							:::::: ::::::::::
|||||||||||||||||*							query 3' AGGGAUGCGGAGAAGGUU 5'
Sbjct: 2282 AACCTTCTCCGCATCCCC 2265
							query=Bd-milR6021, target=GME11264_g, score=3, range=1675-1692, strand=1
>Bd-milR6021	Score: 0.5	GME3150_g					target 5' UCCCCGCGCCUCUUCCAC 3'
							:::: .:::::::::::
Query: 1 TTGGAAGAGGCGTAGGGA 18							query 3' AGGGAUGCGGAGAAGGUU 5'
|||||||||||||||||*
Sbjct: 439 AACCTTCTCCGCATCCCC 422							query=Bd-milR6021, target=GME6633_g, score=3, range=1359-1376, strand=1
							target 5' UCCCGACGACUCUUCCAA 3'
>Bd-milR6021	Score: 2.0	GME11559_g					:::: ::: :::::::::
							query 3' AGGGAUGCGGAGAAGGUU 5'
Query: 1 TTGGAAGAGGCGTAGGGA 18
|||||||||:*||||||*							query=Bd-milR6021, target=GME5469_g, score=3, range=302-319, strand=1
Sbjct: 1539 AACCTTCTCTACATCCCG 1522
							target 5' UGCCUACGCCUCUUACAA 3'
							: :::::::::::: :::
>Bd-milR6021	Score: 0.5	GME12785_g					query 3' AGGGAUGCGGAGAAGGUU 5'
Query: 1 TTGGAAGAGGCGTAGGGA 18							query=Bd-milR6021, target=GME3127_g, score=3, range=182-199, strand=1
|||||||||||||||||*
Sbjct: 2956 AACCTTCTCCGCATCCCC 2939							target 5' CGCCGACGCCUCUUCCAA 3'
							:: :::::::::::::
							query 3' AGGGAUGCGGAGAAGGUU 5'
>Bd-milR6021	Score: 0.5	GME11094_g
							query=Bd-milR6021, target=GME1427_g, score=3, range=22-39, strand=1
Query: 1 TTGGAAGAGGCGTAGGGA 18
|||||||||||||||||*							target 5' UCCAAACGCCUCUUCCAU 3'
Sbjct: 2286 AACCTTCTCCGCATCCCC 2269							::: ::::::::::::
							query 3' AGGGAUGCGGAGAAGGUU 5'
>Bd-milR6021	Score: 0.5	GME36_g					query=Bd-milR6021, target=GME10747_g, score=3, range=76-93, strand=1
Query: 1 TTGGAAGAGGCGTAGGGA 18							target 5' UCCGCACGCCUCUUCCAC 3'
|||||||||||||||||*							::: ::::::::::::
Sbjct: 1311 AACCTTCTCCGCATCCCC 1294							query 3' AGGGAUGCGGAGAAGGUU 5'
							query=Bd-milR6021, target=GME13668_g, score=3.5, range=778-795, strand=1
>Bd-milR6021	Score: 0.5	GME37_g
							target 5' UCUCUACGUUUCUUUCAA 3'
Query: 1 TTGGAAGAGGCGTAGGGA 18							::.:::::..::::.:::
|||||||||||||||||*							query 3' AGGGAUGCGGAGAAGGUU 5'
Sbjct: 4372 AACCTTCTCCGCATCCCC 4355
							query=Bd-milR6021, target=GME8541_g, score=3.5, range=370-387, strand=1
>Bd-milR6021	Score: 0.5	GME40_g					target 5' UUCAUGCGCUUCUUCCAA 3'
							:.: :.:::.::::::::
Query: 1 TTGGAAGAGGCGTAGGGA 18							query 3' AGGGAUGCGGAGAAGGUU 5'
|||||||||||||||||*
Sbjct: 4368 AACCTTCTCCGCATCCCC 4351							query=Bd-milR6021, target=GME11951_g, score=3.5, range=1101-1118, strand=1
							target 5' CUCCUACGCCUUUUCCAC 3'
>Bd-milR6021	Score: 0.5	GME4941_g					.:::::::::.:::::
							query 3' AGGGAUGCGGAGAAGGUU 5'
Query: 1 TTGGAAGAGGCGTAGGGA 18
|||||||||||||||||*							query=Bd-milR6021, target=GME2048_g, score=3.5, range=507-524, strand=1
Sbjct: 4371 AACCTTCTCCGCATCCCC 4354
							target 5' CUCCAACGCCUCUUCCAU 3'
							.:: ::::::::::::
>Bd-milR6021	Score: 1.0	GME4959_g					query 3' AGGGAUGCGGAGAAGGUU 5'
Query: 1 TTGGAAGAGGCGTAGGGA 18							query=Bd-milR6021, target=GME8101_g, score=4, range=2032-2049, strand=1
||:||||||||||||||*
Sbjct: 440 AATCTTCTCCGCATCCCC 423							target 5' CUCCUGCGCUUCUUCCAG 3'
							.:::.:::.:::::::.
							query 3' AGGGAUGCGGAGAAGGUU 5'
>Bd-milR6021	Score: 0.5	GME4960_g
							query=Bd-milR6021, target=GME12670_g, score=4, range=248-265, strand=1
Query: 1 TTGGAAGAGGCGTAGGGA 18
|||||||||||||||||*							target 5' ACUUUGCGCCUCUUCCGA 3'
Sbjct: 2958 AACCTTCTCCGCATCCCC 2941							:..:.::::::::::.:
							query 3' AGGGAUGCGGAGAAGGUU 5'
>Bd-milR6021	Score: 0.5	GME14077_g					query=Bd-milR6021, target=GME13124_g, score=4, range=2007-2024, strand=1
Query: 1 TTGGAAGAGGCGTAGGGA 18							target 5' UUCUUAUGCCUCUUCCCA 3'
|||||||||||||||||*							:.:.::.::::::::: :
Sbjct: 4366 AACCTTCTCCGCATCCCC 4349							query 3' AGGGAUGCGGAGAAGGUU 5'
							query=Bd-milR6021, target=GME11559_g, score=4, range=1522-1539, strand=1
>Bd-milR6021	Score: 0.5	GME5755_g
							target 5' GCCCUACAUCUCUUCCAA 3'
Query: 1 TTGGAAGAGGCGTAGGGA 18							:::::: .:::::::::
|||||||||||||||||*							query 3' AGGGAUGCGGAGAAGGUU 5'
Sbjct: 4392 AACCTTCTCCGCATCCCC 4375
							query=Bd-milR6021, target=GME5838_g, score=4, range=805-822, strand=1
>Bd-milR6021	Score: 0.5	GME5758_g					target 5' GCCCUCCGCUUCUUCCAA 3'
							:::: :::.::::::::
Query: 1 TTGGAAGAGGCGTAGGGA 18							query 3' AGGGAUGCGGAGAAGGUU 5'
|||||||||||||||||*
Sbjct: 2956 AACCTTCTCCGCATCCCC 2939							query=Bd-milR6021, target=GME10436_g, score=4, range=465-482, strand=1
							target 5' CCCCAAUGCUUCUUCCAA 3'
>Bd-milR6021	Score: 0.5	GME5764_g					::: :.::.::::::::
							query 3' AGGGAUGCGGAGAAGGUU 5'
Query: 1 TTGGAAGAGGCGTAGGGA 18
|||||||||||||||||*							query=Bd-milR6021, target=GME5540_g, score=4, range=71-88, strand=1
Sbjct: 4364 AACCTTCTCCGCATCCCC 4347
							target 5' UCCCGAUGCCUCUUCCGC 3'
							:::: :.:::::::::.
>Bd-milR6021	Score: 0.5	GME5765_g					query 3' AGGGAUGCGGAGAAGGUU 5'
Query: 1 TTGGAAGAGGCGTAGGGA 18							query=Bd-milR6021, target=GME4484_g, score=4, range=1668-1685, strand=1
|||||||||||||||||*
Sbjct: 2957 AACCTTCTCCGCATCCCC 2940							target 5' UCCGUACGUCUCUUCCCA 3'
							::: ::::.::::::: :
							query 3' AGGGAUGCGGAGAAGGUU 5'
>Bd-milR6021	Score: 0.5	GME22_g
							query=Bd-milR6021, target=GME5233_g, score=4, range=375-392, strand=1
Query: 1 TTGGAAGAGGCGTAGGGA 18
|||||||||||||||||*							target 5' UCCCCAGGUCUCUUCCAA 3'
Sbjct: 2958 AACCTTCTCCGCATCCCC 2941							:::: : :.:::::::::
							query 3' AGGGAUGCGGAGAAGGUU 5'
>Bd-milR6021	Score: 0.5	GME9100_g					query=Bd-milR6021, target=GME5987_g, score=4, range=957-974, strand=1
Query: 1 TTGGAAGAGGCGTAGGGA 18							target 5' CCACUACGCCUCUUCCGC 3'
|||||||||||||||||*							: :::::::::::::.
Sbjct: 4367 AACCTTCTCCGCATCCCC 4350							query 3' AGGGAUGCGGAGAAGGUU 5'
							query=Bd-milR6021, target=GME10060_g, score=4, range=1142-1159, strand=1
>Bd-milR6021	Score: 0.5	GME9105_g
							target 5' UCACUACGGCUCUUCCAC 3'
Query: 1 TTGGAAGAGGCGTAGGGA 18							:: ::::: ::::::::
|||||||||||||||||*							query 3' AGGGAUGCGGAGAAGGUU 5'
Sbjct: 4369 AACCTTCTCCGCATCCCC 4352
							query=Bd-milR6196, target=GME36_g, score=0, range=97-116, strand=1
>Bd-milR6021	Score: 0.5	GME9107_g					target 5' UCCUCGCCACUCCUCGUUCU 3'
							::::::::::::::::::::
Query: 1 TTGGAAGAGGCGTAGGGA 18							query 3' AGGAGCGGUGAGGAGCAAGA 5'
|||||||||||||||||*
Sbjct: 2288 AACCTTCTCCGCATCCCC 2271							query=Bd-milR6196, target=GME11638_g, score=0, range=1743-1762, strand=1
							target 5' UCCUCGCCACUCCUCGUUCU 3'
>Bd-milR6021	Score: 0.5	GME9980_g					::::::::::::::::::::
							query 3' AGGAGCGGUGAGGAGCAAGA 5'
Query: 1 TTGGAAGAGGCGTAGGGA 18
|||||||||||||||||*							query=Bd-milR6196, target=GME3142_g, score=0, range=97-116, strand=1
Sbjct: 2287 AACCTTCTCCGCATCCCC 2270
							target 5' UCCUCGCCACUCCUCGUUCU 3'
							::::::::::::::::::::
>Bd-milR6021	Score: 0.5	GME9982_g					query 3' AGGAGCGGUGAGGAGCAAGA 5'
Query: 1 TTGGAAGAGGCGTAGGGA 18							query=Bd-milR6196, target=GME8414_g, score=0, range=3156-3175, strand=1
|||||||||||||||||*
Sbjct: 2947 AACCTTCTCCGCATCCCC 2930							target 5' UCCUCGCCACUCCUCGUUCU 3'
							::::::::::::::::::::
							query 3' AGGAGCGGUGAGGAGCAAGA 5'
>Bd-milR6021	Score: 0.5	GME9983_g
							query=Bd-milR6196, target=GME6076_g, score=0, range=3159-3178, strand=1
Query: 1 TTGGAAGAGGCGTAGGGA 18
|||||||||||||||||*							target 5' UCCUCGCCACUCCUCGUUCU 3'
Sbjct: 2286 AACCTTCTCCGCATCCCC 2269							::::::::::::::::::::
							query 3' AGGAGCGGUGAGGAGCAAGA 5'
>Bd-milR6021	Score: 0.5	GME9986_g					query=Bd-milR6196, target=GME9895_g, score=0, range=1073-1092, strand=1
Query: 1 TTGGAAGAGGCGTAGGGA 18							target 5' UCCUCGCCACUCCUCGUUCU 3'
|||||||||||||||||*							::::::::::::::::::::
Sbjct: 4371 AACCTTCTCCGCATCCCC 4354							query 3' AGGAGCGGUGAGGAGCAAGA 5'
							query=Bd-milR6196, target=GME2480_g, score=0, range=3155-3174, strand=1
>Bd-milR6021	Score: 0.5	GME9988_g
							target 5' UCCUCGCCACUCCUCGUUCU 3'
Query: 1 TTGGAAGAGGCGTAGGGA 18							::::::::::::::::::::
|||||||||||||||||*							query 3' AGGAGCGGUGAGGAGCAAGA 5'
Sbjct: 1311 AACCTTCTCCGCATCCCC 1294
							query=Bd-milR6196, target=GME13360_g, score=0, range=1742-1761, strand=1
>Bd-milR6021	Score: 0.5	GME9989_g					target 5' UCCUCGCCACUCCUCGUUCU 3'
							::::::::::::::::::::
Query: 1 TTGGAAGAGGCGTAGGGA 18							query 3' AGGAGCGGUGAGGAGCAAGA 5'
|||||||||||||||||*
Sbjct: 2955 AACCTTCTCCGCATCCCC 2938							query=Bd-milR6196, target=GME12429_g, score=0, range=1075-1094, strand=1
							target 5' UCCUCGCCACUCCUCGUUCU 3'
>Bd-milR6021	Score: 0.5	GME9990_g					::::::::::::::::::::
							query 3' AGGAGCGGUGAGGAGCAAGA 5'
Query: 1 TTGGAAGAGGCGTAGGGA 18
|||||||||||||||||*							query=Bd-milR6196, target=GME2485_g, score=0, range=3155-3174, strand=1
Sbjct: 3520 AACCTTCTCCGCATCCCC 3503
							target 5' UCCUCGCCACUCCUCGUUCU 3'
							::::::::::::::::::::
>Bd-milR6021	Score: 0.5	GME9992_g					query 3' AGGAGCGGUGAGGAGCAAGA 5'
Query: 1 TTGGAAGAGGCGTAGGGA 18							query=Bd-milR6196, target=GME9983_g, score=0, range=1074-1093, strand=1
|||||||||||||||||*
Sbjct: 2283 AACCTTCTCCGCATCCCC 2266							target 5' UCCUCGCCACUCCUCGUUCU 3'
							::::::::::::::::::::
							query 3' AGGAGCGGUGAGGAGCAAGA 5'
>Bd-milR6021	Score: 0.5	GME12788_g
							query=Bd-milR6196, target=GME9076_g, score=0, range=1074-1093, strand=1
Query: 1 TTGGAAGAGGCGTAGGGA 18
|||||||||||||||||*							target 5' UCCUCGCCACUCCUCGUUCU 3'
Sbjct: 2956 AACCTTCTCCGCATCCCC 2939							::::::::::::::::::::
							query 3' AGGAGCGGUGAGGAGCAAGA 5'
>Bd-milR6021	Score: 0.5	GME12790_g					query=Bd-milR6196, target=GME11094_g, score=0, range=1074-1093, strand=1
Query: 1 TTGGAAGAGGCGTAGGGA 18							target 5' UCCUCGCCACUCCUCGUUCU 3'
|||||||||||||||||*							::::::::::::::::::::
Sbjct: 335 AACCTTCTCCGCATCCCC 318							query 3' AGGAGCGGUGAGGAGCAAGA 5'
							query=Bd-milR6196, target=GME12788_g, score=0, range=1743-1762, strand=1
>Bd-milR6021	Score: 0.5	GME12791_g
							target 5' UCCUCGCCACUCCUCGUUCU 3'
Query: 1 TTGGAAGAGGCGTAGGGA 18							::::::::::::::::::::
|||||||||||||||||*							query 3' AGGAGCGGUGAGGAGCAAGA 5'
Sbjct: 4371 AACCTTCTCCGCATCCCC 4354
							query=Bd-milR6196, target=GME13455_g, score=0, range=3158-3177, strand=1
>Bd-milR6021	Score: 0.5	GME12792_g					target 5' UCCUCGCCACUCCUCGUUCU 3'
							::::::::::::::::::::
Query: 1 TTGGAAGAGGCGTAGGGA 18							query 3' AGGAGCGGUGAGGAGCAAGA 5'
|||||||||||||||||*
Sbjct: 4368 AACCTTCTCCGCATCCCC 4351							query=Bd-milR6196, target=GME5922_g, score=0, range=3159-3178, strand=1
							target 5' UCCUCGCCACUCCUCGUUCU 3'
>Bd-milR6021	Score: 0.5	GME12793_g					::::::::::::::::::::
							query 3' AGGAGCGGUGAGGAGCAAGA 5'
Query: 1 TTGGAAGAGGCGTAGGGA 18
|||||||||||||||||*							query=Bd-milR6196, target=GME6023_g, score=0, range=1744-1763, strand=1
Sbjct: 2955 AACCTTCTCCGCATCCCC 2938
							target 5' UCCUCGCCACUCCUCGUUCU 3'
							::::::::::::::::::::
>Bd-milR6021	Score: 0.5	GME12795_g					query 3' AGGAGCGGUGAGGAGCAAGA 5'
Query: 1 TTGGAAGAGGCGTAGGGA 18							query=Bd-milR6196, target=GME6081_g, score=0, range=1744-1763, strand=1
|||||||||||||||||*
Sbjct: 2953 AACCTTCTCCGCATCCCA 2936							target 5' UCCUCGCCACUCCUCGUUCU 3'
							::::::::::::::::::::
							query 3' AGGAGCGGUGAGGAGCAAGA 5'
>Bd-milR6021	Score: 0.5	GME2474_g
							query=Bd-milR6196, target=GME5765_g, score=0, range=1744-1763, strand=1
Query: 1 TTGGAAGAGGCGTAGGGA 18
|||||||||||||||||*							target 5' UCCUCGCCACUCCUCGUUCU 3'
Sbjct: 439 AACCTTCTCCGCATCCCC 422							::::::::::::::::::::
							query 3' AGGAGCGGUGAGGAGCAAGA 5'
>Bd-milR6021	Score: 0.5	GME2480_g					query=Bd-milR6196, target=GME6077_g, score=0, range=1744-1763, strand=1
Query: 1 TTGGAAGAGGCGTAGGGA 18							target 5' UCCUCGCCACUCCUCGUUCU 3'
|||||||||||||||||*							::::::::::::::::::::
Sbjct: 4367 AACCTTCTCCGCATCCCC 4350							query 3' AGGAGCGGUGAGGAGCAAGA 5'
							query=Bd-milR6196, target=GME9886_g, score=0, range=1744-1763, strand=1
>Bd-milR6021	Score: 0.5	GME2485_g
							target 5' UCCUCGCCACUCCUCGUUCU 3'
Query: 1 TTGGAAGAGGCGTAGGGA 18							::::::::::::::::::::
|||||||||||||||||*							query 3' AGGAGCGGUGAGGAGCAAGA 5'
Sbjct: 4367 AACCTTCTCCGCATCCCC 4350
							query=Bd-milR6196, target=GME2951_g, score=0, range=1744-1763, strand=1
>Bd-milR6021	Score: 0.5	GME2486_g					target 5' UCCUCGCCACUCCUCGUUCU 3'
							::::::::::::::::::::
Query: 1 TTGGAAGAGGCGTAGGGA 18							query 3' AGGAGCGGUGAGGAGCAAGA 5'
|||||||||||||||||*
Sbjct: 3518 AACCTTCTCCGCATCCCC 3501							query=Bd-milR6196, target=GME9890_g, score=0, range=1744-1763, strand=1
							target 5' UCCUCGCCACUCCUCGUUCU 3'
>Bd-milR6021	Score: 0.5	GME1_g					::::::::::::::::::::
							query 3' AGGAGCGGUGAGGAGCAAGA 5'
Query: 1 TTGGAAGAGGCGTAGGGA 18
|||||||||||||||||*							query=Bd-milR6196, target=GME3311_g, score=0, range=3159-3178, strand=1
Sbjct: 4373 AACCTTCTCCGCATCCCC 4356
							target 5' UCCUCGCCACUCCUCGUUCU 3'
							::::::::::::::::::::
>Bd-milR6021	Score: 0.5	GME9087_g					query 3' AGGAGCGGUGAGGAGCAAGA 5'
Query: 1 TTGGAAGAGGCGTAGGGA 18							query=Bd-milR6196, target=GME12787_g, score=0, range=3158-3177, strand=1
|||||||||||||||||*
Sbjct: 2956 AACCTTCTCCGCATCCCC 2939							target 5' UCCUCGCCACUCCUCGUUCU 3'
							::::::::::::::::::::
							query 3' AGGAGCGGUGAGGAGCAAGA 5'
>Bd-milR6021	Score: 0.5	GME4966_g
							query=Bd-milR6196, target=GME14055_g, score=0, range=3159-3178, strand=1
Query: 1 TTGGAAGAGGCGTAGGGA 18
|||||||||||||||||*							target 5' UCCUCGCCACUCCUCGUUCU 3'
Sbjct: 2958 AACCTTCTCCGCATCCCC 2941							::::::::::::::::::::
							query 3' AGGAGCGGUGAGGAGCAAGA 5'
>Bd-milR6021	Score: 0.5	GME1618_g					query=Bd-milR6196, target=GME2486_g, score=0, range=2306-2325, strand=1
Query: 1 TTGGAAGAGGCGTAGGGA 18							target 5' UCCUCGCCACUCCUCGUUCU 3'
|||||||||||||||||*							::::::::::::::::::::
Sbjct: 57 AACCTTCTCCGCATCCCA 40							query 3' AGGAGCGGUGAGGAGCAAGA 5'
							query=Bd-milR6196, target=GME2927_g, score=0, range=1743-1762, strand=1
>Bd-milR6021	Score: 0.5	GME14055_g
							target 5' UCCUCGCCACUCCUCGUUCU 3'
Query: 1 TTGGAAGAGGCGTAGGGA 18							::::::::::::::::::::
|||||||||||||||||*							query 3' AGGAGCGGUGAGGAGCAAGA 5'
Sbjct: 4372 AACCTTCTCCGCATCCCC 4355
							query=Bd-milR6196, target=GME9989_g, score=0, range=1742-1761, strand=1
>Bd-milR6021	Score: 0.5	GME62_g					target 5' UCCUCGCCACUCCUCGUUCU 3'
							::::::::::::::::::::
Query: 1 TTGGAAGAGGCGTAGGGA 18							query 3' AGGAGCGGUGAGGAGCAAGA 5'
|||||||||||||||||*
Sbjct: 4371 AACCTTCTCCGCATCCCC 4354							query=Bd-milR6196, target=GME9990_g, score=0, range=2306-2325, strand=1
							target 5' UCCUCGCCACUCCUCGUUCU 3'
>Bd-milR6021	Score: 0.5	GME1609_g					::::::::::::::::::::
							query 3' AGGAGCGGUGAGGAGCAAGA 5'
Query: 1 TTGGAAGAGGCGTAGGGA 18
|||||||||||||||||*							query=Bd-milR6196, target=GME13921_g, score=0, range=1739-1758, strand=1
Sbjct: 2953 AACCTTCTCCGCATCCCC 2936
							target 5' UCCUCGCCACUCCUCGUUCU 3'
							::::::::::::::::::::
>Bd-milR6021	Score: 0.5	GME1615_g					query 3' AGGAGCGGUGAGGAGCAAGA 5'
Query: 1 TTGGAAGAGGCGTAGGGA 18							query=Bd-milR6196, target=GME12283_g, score=0, range=1742-1761, strand=1
|||||||||||||||||*
Sbjct: 1681 AACCTTCTCCGCATCCCC 1664							target 5' UCCUCGCCACUCCUCGUUCU 3'
							::::::::::::::::::::
							query 3' AGGAGCGGUGAGGAGCAAGA 5'
>Bd-milR6021	Score: 0.5	GME11179_g
							query=Bd-milR6196, target=GME4938_g, score=0, range=43-62, strand=1
Query: 1 TTGGAAGAGGCGTAGGGA 18
|||||||||||||||||*							target 5' UCCUCGCCACUCCUCGUUCU 3'
Sbjct: 4371 AACCTTCTCCGCATCCCC 4354							::::::::::::::::::::
							query 3' AGGAGCGGUGAGGAGCAAGA 5'
>Bd-milR6021	Score: 0.5	GME14051_g					query=Bd-milR6196, target=GME1635_g, score=0, range=1075-1094, strand=1
Query: 1 TTGGAAGAGGCGTAGGGA 18							target 5' UCCUCGCCACUCCUCGUUCU 3'
|||||||||||||||||*							::::::::::::::::::::
Sbjct: 2955 AACCTTCTCCGCATCCCC 2938							query 3' AGGAGCGGUGAGGAGCAAGA 5'
							query=Bd-milR6196, target=GME9087_g, score=0, range=1743-1762, strand=1
>Bd-milR6021	Score: 0.5	GME9109_g
							target 5' UCCUCGCCACUCCUCGUUCU 3'
Query: 1 TTGGAAGAGGCGTAGGGA 18							::::::::::::::::::::
|||||||||||||||||*							query 3' AGGAGCGGUGAGGAGCAAGA 5'
Sbjct: 2287 AACCTTCTCCGCATCCCC 2270
							query=Bd-milR6196, target=GME1626_g, score=0, range=1743-1762, strand=1
>Bd-milR6021	Score: 0.5	GME18_g					target 5' UCCUCGCCACUCCUCGUUCU 3'
							::::::::::::::::::::
Query: 1 TTGGAAGAGGCGTAGGGA 18							query 3' AGGAGCGGUGAGGAGCAAGA 5'
|||||||||||||||||*
Sbjct: 2955 AACCTTCTCCGCATCCCC 2938							query=Bd-milR6196, target=GME13359_g, score=0, range=3158-3177, strand=1
							target 5' UCCUCGCCACUCCUCGUUCU 3'
>Bd-milR6196	Score: 0.0	GME1572_g					::::::::::::::::::::
							query 3' AGGAGCGGUGAGGAGCAAGA 5'
Query: 1 AGAACGAGGAGTGGCGAGGA 20
||||||||||||||||||||							query=Bd-milR6196, target=GME12639_g, score=0, range=1075-1094, strand=1
Sbjct: 116 TCTTGCTCCTCACCGCTCCT 97
							target 5' UCCUCGCCACUCCUCGUUCU 3'
							::::::::::::::::::::
>Bd-milR6196	Score: 0.0	GME65_g					query 3' AGGAGCGGUGAGGAGCAAGA 5'
Query: 1 AGAACGAGGAGTGGCGAGGA 20							query=Bd-milR6196, target=GME5758_g, score=0, range=1743-1762, strand=1
||||||||||||||||||||
Sbjct: 1094 TCTTGCTCCTCACCGCTCCT 1075							target 5' UCCUCGCCACUCCUCGUUCU 3'
							::::::::::::::::::::
							query 3' AGGAGCGGUGAGGAGCAAGA 5'
>Bd-milR6196	Score: 0.0	GME70_g
							query=Bd-milR6196, target=GME9105_g, score=0, range=3156-3175, strand=1
Query: 1 AGAACGAGGAGTGGCGAGGA 20
||||||||||||||||||||							target 5' UCCUCGCCACUCCUCGUUCU 3'
Sbjct: 3176 TCTTGCTCCTCACCGCTCCT 3157							::::::::::::::::::::
							query 3' AGGAGCGGUGAGGAGCAAGA 5'
>Bd-milR6196	Score: 0.0	GME74_g					query=Bd-milR6196, target=GME6829_g, score=0, range=1744-1763, strand=1
Query: 1 AGAACGAGGAGTGGCGAGGA 20							target 5' UCCUCGCCACUCCUCGUUCU 3'
||||||||||||||||||||							::::::::::::::::::::
Sbjct: 3177 TCTTGCTCCTCACCGCTCCT 3158							query 3' AGGAGCGGUGAGGAGCAAGA 5'
							query=Bd-milR6196, target=GME9079_g, score=0, range=1744-1763, strand=1
>Bd-milR6196	Score: 0.0	GME901_g
							target 5' UCCUCGCCACUCCUCGUUCU 3'
Query: 1 AGAACGAGGAGTGGCGAGGA 20							::::::::::::::::::::
||||||||||||||||||||							query 3' AGGAGCGGUGAGGAGCAAGA 5'
Sbjct: 1093 TCTTGCTCCTCACCGCTCCT 1074
							query=Bd-milR6196, target=GME9992_g, score=0, range=1072-1091, strand=1
>Bd-milR6196	Score: 0.0	GME12915_g					target 5' UCCUCGCCACUCCUCGUUCU 3'
							::::::::::::::::::::
Query: 1 AGAACGAGGAGTGGCGAGGA 20							query 3' AGGAGCGGUGAGGAGCAAGA 5'
||||||||||||||||||||
Sbjct: 1762 TCTTGCTCCTCACCGCTCCT 1743							query=Bd-milR6196, target=GME12793_g, score=0, range=1743-1762, strand=1
							target 5' UCCUCGCCACUCCUCGUUCU 3'
>Bd-milR6196	Score: 0.0	GME13264_g					::::::::::::::::::::
							query 3' AGGAGCGGUGAGGAGCAAGA 5'
Query: 1 AGAACGAGGAGTGGCGAGGA 20
||||||||||||||||||||							query=Bd-milR6196, target=GME14051_g, score=0, range=1743-1762, strand=1
Sbjct: 3178 TCTTGCTCCTCACCGCTCCT 3159
							target 5' UCCUCGCCACUCCUCGUUCU 3'
							::::::::::::::::::::
>Bd-milR6196	Score: 0.0	GME13359_g					query 3' AGGAGCGGUGAGGAGCAAGA 5'
Query: 1 AGAACGAGGAGTGGCGAGGA 20							query=Bd-milR6196, target=GME12915_g, score=0, range=1743-1762, strand=1
||||||||||||||||||||
Sbjct: 3177 TCTTGCTCCTCACCGCTCCT 3158							target 5' UCCUCGCCACUCCUCGUUCU 3'
							::::::::::::::::::::
							query 3' AGGAGCGGUGAGGAGCAAGA 5'
>Bd-milR6196	Score: 0.0	GME13360_g
							query=Bd-milR6196, target=GME18_g, score=0, range=1742-1761, strand=1
Query: 1 AGAACGAGGAGTGGCGAGGA 20
||||||||||||||||||||							target 5' UCCUCGCCACUCCUCGUUCU 3'
Sbjct: 1761 TCTTGCTCCTCACCGCTCCT 1742							::::::::::::::::::::
							query 3' AGGAGCGGUGAGGAGCAAGA 5'
>Bd-milR6196	Score: 0.8	GME13449_g					query=Bd-milR6196, target=GME2946_g, score=0, range=3155-3174, strand=1
Query: 1 AGAACGAGGAGTGGCGAGGA 20							target 5' UCCUCGCCACUCCUCGUUCU 3'
|||||:|||||||||||:||							::::::::::::::::::::
Sbjct: 1761 TCTTGTTCCTCACCGCTTCT 1742							query 3' AGGAGCGGUGAGGAGCAAGA 5'
							query=Bd-milR6196, target=GME9988_g, score=0, range=97-116, strand=1
>Bd-milR6196	Score: 0.0	GME13455_g
							target 5' UCCUCGCCACUCCUCGUUCU 3'
Query: 1 AGAACGAGGAGTGGCGAGGA 20							::::::::::::::::::::
||||||||||||||||||||							query 3' AGGAGCGGUGAGGAGCAAGA 5'
Sbjct: 3177 TCTTGCTCCTCACCGCTCCT 3158
							query=Bd-milR6196, target=GME3145_g, score=0, range=1073-1092, strand=1
>Bd-milR6196	Score: 0.0	GME13921_g					target 5' UCCUCGCCACUCCUCGUUCU 3'
							::::::::::::::::::::
Query: 1 AGAACGAGGAGTGGCGAGGA 20							query 3' AGGAGCGGUGAGGAGCAAGA 5'
||||||||||||||||||||
Sbjct: 1758 TCTTGCTCCTCACCGCTCCT 1739							query=Bd-milR6196, target=GME14077_g, score=0, range=3155-3174, strand=1
							target 5' UCCUCGCCACUCCUCGUUCU 3'
>Bd-milR6196	Score: 0.0	GME8414_g					::::::::::::::::::::
							query 3' AGGAGCGGUGAGGAGCAAGA 5'
Query: 1 AGAACGAGGAGTGGCGAGGA 20
||||||||||||||||||||							query=Bd-milR6196, target=GME9100_g, score=0, range=3156-3175, strand=1
Sbjct: 3175 TCTTGCTCCTCACCGCTCCT 3156
							target 5' UCCUCGCCACUCCUCGUUCU 3'
							::::::::::::::::::::
>Bd-milR6196	Score: 0.0	GME9067_g					query 3' AGGAGCGGUGAGGAGCAAGA 5'
Query: 1 AGAACGAGGAGTGGCGAGGA 20							query=Bd-milR6196, target=GME6664_g, score=0, range=1075-1094, strand=1
||||||||||||||||||||
Sbjct: 1094 TCTTGCTCCTCACCGCTCCT 1075							target 5' UCCUCGCCACUCCUCGUUCU 3'
							::::::::::::::::::::
							query 3' AGGAGCGGUGAGGAGCAAGA 5'
>Bd-milR6196	Score: 0.0	GME9072_g
							query=Bd-milR6196, target=GME1609_g, score=0, range=1742-1761, strand=1
Query: 1 AGAACGAGGAGTGGCGAGGA 20
||||||||||||||||||||							target 5' UCCUCGCCACUCCUCGUUCU 3'
Sbjct: 487 TCTTGCTCCTCACCGCTCCT 468							::::::::::::::::::::
							query 3' AGGAGCGGUGAGGAGCAAGA 5'
>Bd-milR6196	Score: 0.0	GME9076_g					query=Bd-milR6196, target=GME7822_g, score=0, range=1072-1091, strand=1
Query: 1 AGAACGAGGAGTGGCGAGGA 20							target 5' UCCUCGCCACUCCUCGUUCU 3'
||||||||||||||||||||							::::::::::::::::::::
Sbjct: 1093 TCTTGCTCCTCACCGCTCCT 1074							query 3' AGGAGCGGUGAGGAGCAAGA 5'
							query=Bd-milR6196, target=GME62_g, score=0, range=3157-3176, strand=1
>Bd-milR6196	Score: 0.0	GME9079_g
							target 5' UCCUCGCCACUCCUCGUUCU 3'
Query: 1 AGAACGAGGAGTGGCGAGGA 20							::::::::::::::::::::
||||||||||||||||||||							query 3' AGGAGCGGUGAGGAGCAAGA 5'
Sbjct: 1763 TCTTGCTCCTCACCGCTCCT 1744
							query=Bd-milR6196, target=GME12795_g, score=0, range=1742-1761, strand=1
>Bd-milR6196	Score: 0.0	GME9082_g					target 5' UCCUCGCCACUCCUCGUUCU 3'
							::::::::::::::::::::
Query: 1 AGAACGAGGAGTGGCGAGGA 20							query 3' AGGAGCGGUGAGGAGCAAGA 5'
||||||||||||||||||||
Sbjct: 1763 TCTTGCTCCTCACCGCTCCT 1744							query=Bd-milR6196, target=GME9986_g, score=0, range=3158-3177, strand=1
							target 5' UCCUCGCCACUCCUCGUUCU 3'
>Bd-milR6196	Score: 0.0	GME5922_g					::::::::::::::::::::
							query 3' AGGAGCGGUGAGGAGCAAGA 5'
Query: 1 AGAACGAGGAGTGGCGAGGA 20
||||||||||||||||||||							query=Bd-milR6196, target=GME2924_g, score=0, range=1744-1763, strand=1
Sbjct: 3178 TCTTGCTCCTCACCGCTCCT 3159
							target 5' UCCUCGCCACUCCUCGUUCU 3'
							::::::::::::::::::::
>Bd-milR6196	Score: 0.0	GME6023_g					query 3' AGGAGCGGUGAGGAGCAAGA 5'
Query: 1 AGAACGAGGAGTGGCGAGGA 20							query=Bd-milR6196, target=GME12676_g, score=0, range=3154-3173, strand=1
||||||||||||||||||||
Sbjct: 1763 TCTTGCTCCTCACCGCTCCT 1744							target 5' UCCUCGCCACUCCUCGUUCU 3'
							::::::::::::::::::::
							query 3' AGGAGCGGUGAGGAGCAAGA 5'
>Bd-milR6196	Score: 0.0	GME6076_g
							query=Bd-milR6196, target=GME4963_g, score=0, range=533-552, strand=1
Query: 1 AGAACGAGGAGTGGCGAGGA 20
||||||||||||||||||||							target 5' UCCUCGCCACUCCUCGUUCU 3'
Sbjct: 3178 TCTTGCTCCTCACCGCTCCT 3159							::::::::::::::::::::
							query 3' AGGAGCGGUGAGGAGCAAGA 5'
>Bd-milR6196	Score: 0.0	GME6077_g					query=Bd-milR6196, target=GME3135_g, score=0, range=3158-3177, strand=1
Query: 1 AGAACGAGGAGTGGCGAGGA 20							target 5' UCCUCGCCACUCCUCGUUCU 3'
||||||||||||||||||||							::::::::::::::::::::
Sbjct: 1763 TCTTGCTCCTCACCGCTCCT 1744							query 3' AGGAGCGGUGAGGAGCAAGA 5'
							query=Bd-milR6196, target=GME1_g, score=0, range=3159-3178, strand=1
>Bd-milR6196	Score: 0.0	GME6081_g
							target 5' UCCUCGCCACUCCUCGUUCU 3'
Query: 1 AGAACGAGGAGTGGCGAGGA 20							::::::::::::::::::::
||||||||||||||||||||							query 3' AGGAGCGGUGAGGAGCAAGA 5'
Sbjct: 1763 TCTTGCTCCTCACCGCTCCT 1744
							query=Bd-milR6196, target=GME74_g, score=0, range=3158-3177, strand=1
>Bd-milR6196	Score: 0.0	GME6664_g					target 5' UCCUCGCCACUCCUCGUUCU 3'
							::::::::::::::::::::
Query: 1 AGAACGAGGAGTGGCGAGGA 20							query 3' AGGAGCGGUGAGGAGCAAGA 5'
||||||||||||||||||||
Sbjct: 1094 TCTTGCTCCTCACCGCTCCT 1075							query=Bd-milR6196, target=GME2475_g, score=0, range=1075-1094, strand=1
							target 5' UCCUCGCCACUCCUCGUUCU 3'
>Bd-milR6196	Score: 0.0	GME6829_g					::::::::::::::::::::
							query 3' AGGAGCGGUGAGGAGCAAGA 5'
Query: 1 AGAACGAGGAGTGGCGAGGA 20
||||||||||||||||||||							query=Bd-milR6196, target=GME3924_g, score=0, range=1073-1092, strand=1
Sbjct: 1763 TCTTGCTCCTCACCGCTCCT 1744
							target 5' UCCUCGCCACUCCUCGUUCU 3'
							::::::::::::::::::::
>Bd-milR6196	Score: 0.0	GME11638_g					query 3' AGGAGCGGUGAGGAGCAAGA 5'
Query: 1 AGAACGAGGAGTGGCGAGGA 20							query=Bd-milR6196, target=GME9082_g, score=0, range=1744-1763, strand=1
||||||||||||||||||||
Sbjct: 1762 TCTTGCTCCTCACCGCTCCT 1743							target 5' UCCUCGCCACUCCUCGUUCU 3'
							::::::::::::::::::::
							query 3' AGGAGCGGUGAGGAGCAAGA 5'
>Bd-milR6196	Score: 0.0	GME11640_g
							query=Bd-milR6196, target=GME11186_g, score=0, range=3159-3178, strand=1
Query: 1 AGAACGAGGAGTGGCGAGGA 20
||||||||||||||||||||							target 5' UCCUCGCCACUCCUCGUUCU 3'
Sbjct: 3190 TCTTGCTCCTCACCGCTCCT 3171							::::::::::::::::::::
							query 3' AGGAGCGGUGAGGAGCAAGA 5'
>Bd-milR6196	Score: 0.0	GME11643_g					query=Bd-milR6196, target=GME37_g, score=0, range=3158-3177, strand=1
Query: 1 AGAACGAGGAGTGGCGAGGA 20							target 5' UCCUCGCCACUCCUCGUUCU 3'
||||||||||||||||||||							::::::::::::::::::::
Sbjct: 1759 TCTTGCTCCTCACCGCTCCT 1740							query 3' AGGAGCGGUGAGGAGCAAGA 5'
							query=Bd-milR6196, target=GME2948_g, score=0, range=1075-1094, strand=1
>Bd-milR6196	Score: 0.0	GME12283_g
							target 5' UCCUCGCCACUCCUCGUUCU 3'
Query: 1 AGAACGAGGAGTGGCGAGGA 20							::::::::::::::::::::
||||||||||||||||||||							query 3' AGGAGCGGUGAGGAGCAAGA 5'
Sbjct: 1761 TCTTGCTCCTCACCGCTCCT 1742
							query=Bd-milR6196, target=GME1967_g, score=0, range=469-488, strand=1
>Bd-milR6196	Score: 0.0	GME12429_g					target 5' UCCUCGCCACUCCUCGUUCU 3'
							::::::::::::::::::::
Query: 1 AGAACGAGGAGTGGCGAGGA 20							query 3' AGGAGCGGUGAGGAGCAAGA 5'
||||||||||||||||||||
Sbjct: 1094 TCTTGCTCCTCACCGCTCCT 1075							query=Bd-milR6196, target=GME65_g, score=0, range=1075-1094, strand=1
							target 5' UCCUCGCCACUCCUCGUUCU 3'
>Bd-milR6196	Score: 0.0	GME12639_g					::::::::::::::::::::
							query 3' AGGAGCGGUGAGGAGCAAGA 5'
Query: 1 AGAACGAGGAGTGGCGAGGA 20
||||||||||||||||||||							query=Bd-milR6196, target=GME3136_g, score=0, range=3158-3177, strand=1
Sbjct: 1094 TCTTGCTCCTCACCGCTCCT 1075
							target 5' UCCUCGCCACUCCUCGUUCU 3'
							::::::::::::::::::::
>Bd-milR6196	Score: 0.0	GME12676_g					query 3' AGGAGCGGUGAGGAGCAAGA 5'
Query: 1 AGAACGAGGAGTGGCGAGGA 20							query=Bd-milR6196, target=GME13264_g, score=0, range=3159-3178, strand=1
||||||||||||||||||||
Sbjct: 3173 TCTTGCTCCTCACCGCTCCT 3154							target 5' UCCUCGCCACUCCUCGUUCU 3'
							::::::::::::::::::::
							query 3' AGGAGCGGUGAGGAGCAAGA 5'
>Bd-milR6196	Score: 0.0	GME6841_g
							query=Bd-milR6196, target=GME9109_g, score=0, range=1074-1093, strand=1
Query: 1 AGAACGAGGAGTGGCGAGGA 20
||||||||||||||||||||							target 5' UCCUCGCCACUCCUCGUUCU 3'
Sbjct: 1763 TCTTGCTCCTCACCGCTCCT 1744							::::::::::::::::::::
							query 3' AGGAGCGGUGAGGAGCAAGA 5'
>Bd-milR6196	Score: 0.0	GME7822_g					query=Bd-milR6196, target=GME2935_g, score=0, range=1074-1093, strand=1
Query: 1 AGAACGAGGAGTGGCGAGGA 20							target 5' UCCUCGCCACUCCUCGUUCU 3'
||||||||||||||||||||							::::::::::::::::::::
Sbjct: 1091 TCTTGCTCCTCACCGCTCCT 1072							query 3' AGGAGCGGUGAGGAGCAAGA 5'
							query=Bd-milR6196, target=GME11404_g, score=0, range=3157-3176, strand=1
>Bd-milR6196	Score: 0.0	GME3924_g
							target 5' UCCUCGCCACUCCUCGUUCU 3'
Query: 1 AGAACGAGGAGTGGCGAGGA 20							::::::::::::::::::::
||||||||||||||||||||							query 3' AGGAGCGGUGAGGAGCAAGA 5'
Sbjct: 1092 TCTTGCTCCTCACCGCTCCT 1073
							query=Bd-milR6196, target=GME9980_g, score=0, range=1075-1094, strand=1
>Bd-milR6196	Score: 1.5	GME9510_g					target 5' UCCUCGCCACUCCUCGUUCU 3'
							::::::::::::::::::::
Query: 1 AGAACGAGGAGTGGCGAGGA 20							query 3' AGGAGCGGUGAGGAGCAAGA 5'
*||||||:|||||||||*||
Sbjct: 587 CCTTGCTTCTCACCGCT-CT 569							query=Bd-milR6196, target=GME6841_g, score=0, range=1744-1763, strand=1
							target 5' UCCUCGCCACUCCUCGUUCU 3'
>Bd-milR6196	Score: 0.0	GME9886_g					::::::::::::::::::::
							query 3' AGGAGCGGUGAGGAGCAAGA 5'
Query: 1 AGAACGAGGAGTGGCGAGGA 20
||||||||||||||||||||							query=Bd-milR6196, target=GME9067_g, score=0, range=1075-1094, strand=1
Sbjct: 1763 TCTTGCTCCTCACCGCTCCT 1744
							target 5' UCCUCGCCACUCCUCGUUCU 3'
							::::::::::::::::::::
>Bd-milR6196	Score: 0.0	GME9890_g					query 3' AGGAGCGGUGAGGAGCAAGA 5'
Query: 1 AGAACGAGGAGTGGCGAGGA 20							query=Bd-milR6196, target=GME1865_g, score=0, range=1744-1763, strand=1
||||||||||||||||||||
Sbjct: 1763 TCTTGCTCCTCACCGCTCCT 1744							target 5' UCCUCGCCACUCCUCGUUCU 3'
							::::::::::::::::::::
							query 3' AGGAGCGGUGAGGAGCAAGA 5'
>Bd-milR6196	Score: 0.0	GME9895_g
							query=Bd-milR6196, target=GME11643_g, score=0, range=1740-1759, strand=1
Query: 1 AGAACGAGGAGTGGCGAGGA 20
||||||||||||||||||||							target 5' UCCUCGCCACUCCUCGUUCU 3'
Sbjct: 1092 TCTTGCTCCTCACCGCTCCT 1073							::::::::::::::::::::
							query 3' AGGAGCGGUGAGGAGCAAGA 5'
>Bd-milR6196	Score: 0.0	GME1626_g					query=Bd-milR6196, target=GME70_g, score=0, range=3157-3176, strand=1
Query: 1 AGAACGAGGAGTGGCGAGGA 20							target 5' UCCUCGCCACUCCUCGUUCU 3'
||||||||||||||||||||							::::::::::::::::::::
Sbjct: 1762 TCTTGCTCCTCACCGCTCCT 1743							query 3' AGGAGCGGUGAGGAGCAAGA 5'
							query=Bd-milR6196, target=GME12792_g, score=0, range=3156-3175, strand=1
>Bd-milR6196	Score: 0.0	GME1635_g
							target 5' UCCUCGCCACUCCUCGUUCU 3'
Query: 1 AGAACGAGGAGTGGCGAGGA 20							::::::::::::::::::::
||||||||||||||||||||							query 3' AGGAGCGGUGAGGAGCAAGA 5'
Sbjct: 1094 TCTTGCTCCTCACCGCTCCT 1075
							query=Bd-milR6196, target=GME4960_g, score=0, range=1744-1763, strand=1
>Bd-milR6196	Score: 0.0	GME1865_g					target 5' UCCUCGCCACUCCUCGUUCU 3'
							::::::::::::::::::::
Query: 1 AGAACGAGGAGTGGCGAGGA 20							query 3' AGGAGCGGUGAGGAGCAAGA 5'
||||||||||||||||||||
Sbjct: 1763 TCTTGCTCCTCACCGCTCCT 1744							query=Bd-milR6196, target=GME40_g, score=0, range=3158-3177, strand=1
							target 5' UCCUCGCCACUCCUCGUUCU 3'
>Bd-milR6196	Score: 0.0	GME1967_g					::::::::::::::::::::
							query 3' AGGAGCGGUGAGGAGCAAGA 5'
Query: 1 AGAACGAGGAGTGGCGAGGA 20
||||||||||||||||||||							query=Bd-milR6196, target=GME3130_g, score=0, range=1744-1763, strand=1
Sbjct: 488 TCTTGCTCCTCACCGCTCCT 469
							target 5' UCCUCGCCACUCCUCGUUCU 3'
							::::::::::::::::::::
>Bd-milR6196	Score: 0.0	GME3311_g					query 3' AGGAGCGGUGAGGAGCAAGA 5'
Query: 1 AGAACGAGGAGTGGCGAGGA 20							query=Bd-milR6196, target=GME5764_g, score=0, range=3151-3170, strand=1
||||||||||||||||||||
Sbjct: 3178 TCTTGCTCCTCACCGCTCCT 3159							target 5' UCCUCGCCACUCCUCGUUCU 3'
							::::::::::::::::::::
							query 3' AGGAGCGGUGAGGAGCAAGA 5'
>Bd-milR6196	Score: 0.0	GME2924_g
							query=Bd-milR6196, target=GME1572_g, score=0, range=97-116, strand=1
Query: 1 AGAACGAGGAGTGGCGAGGA 20
||||||||||||||||||||							target 5' UCCUCGCCACUCCUCGUUCU 3'
Sbjct: 1763 TCTTGCTCCTCACCGCTCCT 1744							::::::::::::::::::::
							query 3' AGGAGCGGUGAGGAGCAAGA 5'
>Bd-milR6196	Score: 0.0	GME2927_g					query=Bd-milR6196, target=GME5755_g, score=0, range=3179-3198, strand=1
Query: 1 AGAACGAGGAGTGGCGAGGA 20							target 5' UCCUCGCCACUCCUCGUUCU 3'
||||||||||||||||||||							::::::::::::::::::::
Sbjct: 1762 TCTTGCTCCTCACCGCTCCT 1743							query 3' AGGAGCGGUGAGGAGCAAGA 5'
							query=Bd-milR6196, target=GME11179_g, score=0, range=3158-3177, strand=1
>Bd-milR6196	Score: 0.0	GME2935_g
							target 5' UCCUCGCCACUCCUCGUUCU 3'
Query: 1 AGAACGAGGAGTGGCGAGGA 20							::::::::::::::::::::
||||||||||||||||||||							query 3' AGGAGCGGUGAGGAGCAAGA 5'
Sbjct: 1093 TCTTGCTCCTCACCGCTCCT 1074
							query=Bd-milR6196, target=GME12791_g, score=0, range=3159-3178, strand=1
>Bd-milR6196	Score: 0.0	GME11186_g					target 5' UCCUCGCCACUCCUCGUUCU 3'
							::::::::::::::::::::
Query: 1 AGAACGAGGAGTGGCGAGGA 20							query 3' AGGAGCGGUGAGGAGCAAGA 5'
||||||||||||||||||||
Sbjct: 3178 TCTTGCTCCTCACCGCTCCT 3159							query=Bd-milR6196, target=GME4941_g, score=0, range=3159-3178, strand=1
							target 5' UCCUCGCCACUCCUCGUUCU 3'
>Bd-milR6196	Score: 0.0	GME11404_g					::::::::::::::::::::
							query 3' AGGAGCGGUGAGGAGCAAGA 5'
Query: 1 AGAACGAGGAGTGGCGAGGA 20
||||||||||||||||||||							query=Bd-milR6196, target=GME11640_g, score=0, range=3171-3190, strand=1
Sbjct: 3176 TCTTGCTCCTCACCGCTCCT 3157
							target 5' UCCUCGCCACUCCUCGUUCU 3'
							::::::::::::::::::::
>Bd-milR6196	Score: 0.0	GME2946_g					query 3' AGGAGCGGUGAGGAGCAAGA 5'
Query: 1 AGAACGAGGAGTGGCGAGGA 20							query=Bd-milR6196, target=GME9072_g, score=0, range=468-487, strand=1
||||||||||||||||||||
Sbjct: 3174 TCTTGCTCCTCACCGCTCCT 3155							target 5' UCCUCGCCACUCCUCGUUCU 3'
							::::::::::::::::::::
							query 3' AGGAGCGGUGAGGAGCAAGA 5'
>Bd-milR6196	Score: 0.0	GME2948_g
							query=Bd-milR6196, target=GME4966_g, score=0, range=1744-1763, strand=1
Query: 1 AGAACGAGGAGTGGCGAGGA 20
||||||||||||||||||||							target 5' UCCUCGCCACUCCUCGUUCU 3'
Sbjct: 1094 TCTTGCTCCTCACCGCTCCT 1075							::::::::::::::::::::
							query 3' AGGAGCGGUGAGGAGCAAGA 5'
>Bd-milR6196	Score: 0.0	GME2951_g					query=Bd-milR6196, target=GME9107_g, score=0, range=1074-1093, strand=1
Query: 1 AGAACGAGGAGTGGCGAGGA 20							target 5' UCCUCGCCACUCCUCGUUCU 3'
||||||||||||||||||||							::::::::::::::::::::
Sbjct: 1763 TCTTGCTCCTCACCGCTCCT 1744							query 3' AGGAGCGGUGAGGAGCAAGA 5'
							query=Bd-milR6196, target=GME901_g, score=0, range=1074-1093, strand=1
>Bd-milR6196	Score: 0.0	GME3130_g
							target 5' UCCUCGCCACUCCUCGUUCU 3'
Query: 1 AGAACGAGGAGTGGCGAGGA 20							::::::::::::::::::::
||||||||||||||||||||							query 3' AGGAGCGGUGAGGAGCAAGA 5'
Sbjct: 1763 TCTTGCTCCTCACCGCTCCT 1744
							query=Bd-milR6196, target=GME22_g, score=0, range=1744-1763, strand=1
>Bd-milR6196	Score: 0.0	GME3135_g					target 5' UCCUCGCCACUCCUCGUUCU 3'
							::::::::::::::::::::
Query: 1 AGAACGAGGAGTGGCGAGGA 20							query 3' AGGAGCGGUGAGGAGCAAGA 5'
||||||||||||||||||||
Sbjct: 3177 TCTTGCTCCTCACCGCTCCT 3158							query=Bd-milR6196, target=GME1624_g, score=1, range=97-116, strand=1
							target 5' UCCUCGCCGCUCCUCGUUCU 3'
>Bd-milR6196	Score: 0.0	GME3136_g					::::::::.:::::::::::
							query 3' AGGAGCGGUGAGGAGCAAGA 5'
Query: 1 AGAACGAGGAGTGGCGAGGA 20
||||||||||||||||||||							query=Bd-milR6196, target=GME9_g, score=1, range=1809-1828, strand=1
Sbjct: 3177 TCTTGCTCCTCACCGCTCCT 3158
							target 5' UCCUCGCCGCUCCUCGUUCU 3'
							::::::::.:::::::::::
>Bd-milR6196	Score: 0.0	GME3142_g					query 3' AGGAGCGGUGAGGAGCAAGA 5'
Query: 1 AGAACGAGGAGTGGCGAGGA 20							query=Bd-milR6196, target=GME12785_g, score=1.5, range=1743-1762, strand=1
||||||||||||||||||||
Sbjct: 116 TCTTGCTCCTCACCGCTCCT 97							target 5' UCUUCGCCACUCCUUGUUCU 3'
							::.:::::::::::.:::::
							query 3' AGGAGCGGUGAGGAGCAAGA 5'
>Bd-milR6196	Score: 0.0	GME3145_g
							query=Bd-milR6196, target=GME14076_g, score=1.5, range=3149-3168, strand=1
Query: 1 AGAACGAGGAGTGGCGAGGA 20
||||||||||||||||||||							target 5' UCUUCGCCACUCCUUGUUCU 3'
Sbjct: 1092 TCTTGCTCCTCACCGCTCCT 1073							::.:::::::::::.:::::
							query 3' AGGAGCGGUGAGGAGCAAGA 5'
>Bd-milR6196	Score: 0.8	GME12785_g					query=Bd-milR6196, target=GME13449_g, score=1.5, range=1742-1761, strand=1
Query: 1 AGAACGAGGAGTGGCGAGGA 20							target 5' UCUUCGCCACUCCUUGUUCU 3'
|||||:|||||||||||:||							::.:::::::::::.:::::
Sbjct: 1762 TCTTGTTCCTCACCGCTTCT 1743							query 3' AGGAGCGGUGAGGAGCAAGA 5'
							query=Bd-milR6196, target=GME1619_g, score=1.5, range=468-487, strand=1
>Bd-milR6196	Score: 0.0	GME11094_g
							target 5' UCUUCGCCACUCCUUGUUCU 3'
Query: 1 AGAACGAGGAGTGGCGAGGA 20							::.:::::::::::.:::::
||||||||||||||||||||							query 3' AGGAGCGGUGAGGAGCAAGA 5'
Sbjct: 1093 TCTTGCTCCTCACCGCTCCT 1074
							query=Bd-milR6196, target=GME1615_g, score=1.5, range=468-487, strand=1
>Bd-milR6196	Score: 0.0	GME36_g					target 5' UCUUCGCCACUCCUUGUUCU 3'
							::.:::::::::::.:::::
Query: 1 AGAACGAGGAGTGGCGAGGA 20							query 3' AGGAGCGGUGAGGAGCAAGA 5'
||||||||||||||||||||
Sbjct: 116 TCTTGCTCCTCACCGCTCCT 97							query=Bd-milR6196, target=GME4958_g, score=2, range=97-116, strand=1
							target 5' UCCUCGCCGCUUCUCGUUCU 3'
>Bd-milR6196	Score: 0.0	GME37_g					::::::::.::.::::::::
							query 3' AGGAGCGGUGAGGAGCAAGA 5'
Query: 1 AGAACGAGGAGTGGCGAGGA 20
||||||||||||||||||||							query=Bd-milR6196, target=GME9510_g, score=3.5, range=568-587, strand=1
Sbjct: 3177 TCTTGCTCCTCACCGCTCCT 3158
							target 5' GUCUCGCCACUCUUCGUUCC 3'
							.::::::::::.::::::
>Bd-milR6196	Score: 0.0	GME40_g					query 3' AGGAGCGGUGAGGAGCAAGA 5'
Query: 1 AGAACGAGGAGTGGCGAGGA 20							query=Bd-milR1523a, target=GME3142_g, score=0, range=872-889, strand=1
||||||||||||||||||||
Sbjct: 3177 TCTTGCTCCTCACCGCTCCT 3158							target 5' UGGCCCACUUUAUCCCUU 3'
							::::::::::::::::::
							query 3' ACCGGGUGAAAUAGGGAA 5'
>Bd-milR6196	Score: 0.0	GME4938_g
							query=Bd-milR1523a, target=GME2485_g, score=0, range=3929-3946, strand=1
Query: 1 AGAACGAGGAGTGGCGAGGA 20
||||||||||||||||||||							target 5' UGGCCCACUUUAUCCCUU 3'
Sbjct: 62 TCTTGCTCCTCACCGCTCCT 43							::::::::::::::::::
							query 3' ACCGGGUGAAAUAGGGAA 5'
>Bd-milR6196	Score: 0.0	GME4941_g					query=Bd-milR1523a, target=GME2480_g, score=0, range=3929-3946, strand=1
Query: 1 AGAACGAGGAGTGGCGAGGA 20							target 5' UGGCCCACUUUAUCCCUU 3'
||||||||||||||||||||							::::::::::::::::::
Sbjct: 3178 TCTTGCTCCTCACCGCTCCT 3159							query 3' ACCGGGUGAAAUAGGGAA 5'
							query=Bd-milR1523a, target=GME2924_g, score=0, range=2518-2535, strand=1
>Bd-milR6196	Score: 1.0	GME4958_g
							target 5' UGGCCCACUUUAUCCCUU 3'
Query: 1 AGAACGAGGAGTGGCGAGGA 20							::::::::::::::::::
||||||||:||:||||||||							query 3' ACCGGGUGAAAUAGGGAA 5'
Sbjct: 116 TCTTGCTCTTCGCCGCTCCT 97
							query=Bd-milR1523a, target=GME12791_g, score=0, range=3933-3950, strand=1
>Bd-milR6196	Score: 0.0	GME4960_g					target 5' UGGCCCACUUUAUCCCUU 3'
							::::::::::::::::::
Query: 1 AGAACGAGGAGTGGCGAGGA 20							query 3' ACCGGGUGAAAUAGGGAA 5'
||||||||||||||||||||
Sbjct: 1763 TCTTGCTCCTCACCGCTCCT 1744							query=Bd-milR1523a, target=GME11179_g, score=0, range=3933-3950, strand=1
							target 5' UGGCCCACUUUAUCCCUU 3'
>Bd-milR6196	Score: 0.0	GME4963_g					::::::::::::::::::
							query 3' ACCGGGUGAAAUAGGGAA 5'
Query: 1 AGAACGAGGAGTGGCGAGGA 20
||||||||||||||||||||							query=Bd-milR1523a, target=GME4941_g, score=0, range=3933-3950, strand=1
Sbjct: 552 TCTTGCTCCTCACCGCTCCT 533
							target 5' UGGCCCACUUUAUCCCUU 3'
							::::::::::::::::::
>Bd-milR6196	Score: 0.8	GME14076_g					query 3' ACCGGGUGAAAUAGGGAA 5'
Query: 1 AGAACGAGGAGTGGCGAGGA 20							query=Bd-milR1523a, target=GME2927_g, score=0, range=2516-2533, strand=1
|||||:|||||||||||:||
Sbjct: 3168 TCTTGTTCCTCACCGCTTCT 3149							target 5' UGGCCCACUUUAUCCCUU 3'
							::::::::::::::::::
							query 3' ACCGGGUGAAAUAGGGAA 5'
>Bd-milR6196	Score: 0.0	GME14077_g
							query=Bd-milR1523a, target=GME9989_g, score=0, range=2516-2533, strand=1
Query: 1 AGAACGAGGAGTGGCGAGGA 20
||||||||||||||||||||							target 5' UGGCCCACUUUAUCCCUU 3'
Sbjct: 3174 TCTTGCTCCTCACCGCTCCT 3155							::::::::::::::::::
							query 3' ACCGGGUGAAAUAGGGAA 5'
>Bd-milR6196	Score: 0.0	GME5755_g					query=Bd-milR1523a, target=GME14055_g, score=0, range=3934-3951, strand=1
Query: 1 AGAACGAGGAGTGGCGAGGA 20							target 5' UGGCCCACUUUAUCCCUU 3'
||||||||||||||||||||							::::::::::::::::::
Sbjct: 3198 TCTTGCTCCTCACCGCTCCT 3179							query 3' ACCGGGUGAAAUAGGGAA 5'
							query=Bd-milR1523a, target=GME3311_g, score=0, range=3934-3951, strand=1
>Bd-milR6196	Score: 0.0	GME5758_g
							target 5' UGGCCCACUUUAUCCCUU 3'
Query: 1 AGAACGAGGAGTGGCGAGGA 20							::::::::::::::::::
||||||||||||||||||||							query 3' ACCGGGUGAAAUAGGGAA 5'
Sbjct: 1762 TCTTGCTCCTCACCGCTCCT 1743
							query=Bd-milR1523a, target=GME7822_g, score=0, range=1845-1862, strand=1
>Bd-milR6196	Score: 0.0	GME5764_g					target 5' UGGCCCACUUUAUCCCUU 3'
							::::::::::::::::::
Query: 1 AGAACGAGGAGTGGCGAGGA 20							query 3' ACCGGGUGAAAUAGGGAA 5'
||||||||||||||||||||
Sbjct: 3170 TCTTGCTCCTCACCGCTCCT 3151							query=Bd-milR1523a, target=GME9980_g, score=0, range=1848-1865, strand=1
							target 5' UGGCCCACUUUAUCCCUU 3'
>Bd-milR6196	Score: 0.0	GME5765_g					::::::::::::::::::
							query 3' ACCGGGUGAAAUAGGGAA 5'
Query: 1 AGAACGAGGAGTGGCGAGGA 20
||||||||||||||||||||							query=Bd-milR1523a, target=GME1_g, score=0, range=3934-3951, strand=1
Sbjct: 1763 TCTTGCTCCTCACCGCTCCT 1744
							target 5' UGGCCCACUUUAUCCCUU 3'
							::::::::::::::::::
>Bd-milR6196	Score: 0.0	GME22_g					query 3' ACCGGGUGAAAUAGGGAA 5'
Query: 1 AGAACGAGGAGTGGCGAGGA 20							query=Bd-milR1523a, target=GME9067_g, score=0, range=1848-1865, strand=1
||||||||||||||||||||
Sbjct: 1763 TCTTGCTCCTCACCGCTCCT 1744							target 5' UGGCCCACUUUAUCCCUU 3'
							::::::::::::::::::
							query 3' ACCGGGUGAAAUAGGGAA 5'
>Bd-milR6196	Score: 0.5	GME9_g
							query=Bd-milR1523a, target=GME1626_g, score=0, range=2518-2535, strand=1
Query: 1 AGAACGAGGAGTGGCGAGGA 20
|||||||||||:||||||||							target 5' UGGCCCACUUUAUCCCUU 3'
Sbjct: 1828 TCTTGCTCCTCGCCGCTCCT 1809							::::::::::::::::::
							query 3' ACCGGGUGAAAUAGGGAA 5'
>Bd-milR6196	Score: 0.0	GME9100_g					query=Bd-milR1523a, target=GME9087_g, score=0, range=2518-2535, strand=1
Query: 1 AGAACGAGGAGTGGCGAGGA 20							target 5' UGGCCCACUUUAUCCCUU 3'
||||||||||||||||||||							::::::::::::::::::
Sbjct: 3175 TCTTGCTCCTCACCGCTCCT 3156							query 3' ACCGGGUGAAAUAGGGAA 5'
							query=Bd-milR1523a, target=GME6076_g, score=0, range=3933-3950, strand=1
>Bd-milR6196	Score: 0.0	GME9105_g
							target 5' UGGCCCACUUUAUCCCUU 3'
Query: 1 AGAACGAGGAGTGGCGAGGA 20							::::::::::::::::::
||||||||||||||||||||							query 3' ACCGGGUGAAAUAGGGAA 5'
Sbjct: 3175 TCTTGCTCCTCACCGCTCCT 3156
							query=Bd-milR1523a, target=GME8414_g, score=0, range=3931-3948, strand=1
>Bd-milR6196	Score: 0.0	GME9107_g					target 5' UGGCCCACUUUAUCCCUU 3'
							::::::::::::::::::
Query: 1 AGAACGAGGAGTGGCGAGGA 20							query 3' ACCGGGUGAAAUAGGGAA 5'
||||||||||||||||||||
Sbjct: 1093 TCTTGCTCCTCACCGCTCCT 1074							query=Bd-milR1523a, target=GME5758_g, score=0, range=2518-2535, strand=1
							target 5' UGGCCCACUUUAUCCCUU 3'
>Bd-milR6196	Score: 0.0	GME9980_g					::::::::::::::::::
							query 3' ACCGGGUGAAAUAGGGAA 5'
Query: 1 AGAACGAGGAGTGGCGAGGA 20
||||||||||||||||||||							query=Bd-milR1523a, target=GME12639_g, score=0, range=1850-1867, strand=1
Sbjct: 1094 TCTTGCTCCTCACCGCTCCT 1075
							target 5' UGGCCCACUUUAUCCCUU 3'
							::::::::::::::::::
>Bd-milR6196	Score: 0.0	GME9983_g					query 3' ACCGGGUGAAAUAGGGAA 5'
Query: 1 AGAACGAGGAGTGGCGAGGA 20							query=Bd-milR1523a, target=GME6829_g, score=0, range=2518-2535, strand=1
||||||||||||||||||||
Sbjct: 1093 TCTTGCTCCTCACCGCTCCT 1074							target 5' UGGCCCACUUUAUCCCUU 3'
							::::::::::::::::::
							query 3' ACCGGGUGAAAUAGGGAA 5'
>Bd-milR6196	Score: 0.0	GME9986_g
							query=Bd-milR1523a, target=GME9079_g, score=0, range=2518-2535, strand=1
Query: 1 AGAACGAGGAGTGGCGAGGA 20
||||||||||||||||||||							target 5' UGGCCCACUUUAUCCCUU 3'
Sbjct: 3177 TCTTGCTCCTCACCGCTCCT 3158							::::::::::::::::::
							query 3' ACCGGGUGAAAUAGGGAA 5'
>Bd-milR6196	Score: 0.0	GME9988_g					query=Bd-milR1523a, target=GME12797_g, score=0, range=2-19, strand=1
Query: 1 AGAACGAGGAGTGGCGAGGA 20							target 5' UGGCCCACUUUAUCCCUU 3'
||||||||||||||||||||							::::::::::::::::::
Sbjct: 116 TCTTGCTCCTCACCGCTCCT 97							query 3' ACCGGGUGAAAUAGGGAA 5'
							query=Bd-milR1523a, target=GME9076_g, score=0, range=1848-1865, strand=1
>Bd-milR6196	Score: 0.0	GME9989_g
							target 5' UGGCCCACUUUAUCCCUU 3'
Query: 1 AGAACGAGGAGTGGCGAGGA 20							::::::::::::::::::
||||||||||||||||||||							query 3' ACCGGGUGAAAUAGGGAA 5'
Sbjct: 1761 TCTTGCTCCTCACCGCTCCT 1742
							query=Bd-milR1523a, target=GME9983_g, score=0, range=1848-1865, strand=1
>Bd-milR6196	Score: 0.0	GME9990_g					target 5' UGGCCCACUUUAUCCCUU 3'
							::::::::::::::::::
Query: 1 AGAACGAGGAGTGGCGAGGA 20							query 3' ACCGGGUGAAAUAGGGAA 5'
||||||||||||||||||||
Sbjct: 2325 TCTTGCTCCTCACCGCTCCT 2306							query=Bd-milR1523a, target=GME13360_g, score=0, range=2514-2531, strand=1
							target 5' UGGCCCACUUUAUCCCUU 3'
>Bd-milR6196	Score: 0.0	GME9992_g					::::::::::::::::::
							query 3' ACCGGGUGAAAUAGGGAA 5'
Query: 1 AGAACGAGGAGTGGCGAGGA 20
||||||||||||||||||||							query=Bd-milR1523a, target=GME13455_g, score=0, range=3933-3950, strand=1
Sbjct: 1091 TCTTGCTCCTCACCGCTCCT 1072
							target 5' UGGCCCACUUUAUCCCUU 3'
							::::::::::::::::::
>Bd-milR6196	Score: 0.0	GME12787_g					query 3' ACCGGGUGAAAUAGGGAA 5'
Query: 1 AGAACGAGGAGTGGCGAGGA 20							query=Bd-milR1523a, target=GME12429_g, score=0, range=1848-1865, strand=1
||||||||||||||||||||
Sbjct: 3177 TCTTGCTCCTCACCGCTCCT 3158							target 5' UGGCCCACUUUAUCCCUU 3'
							::::::::::::::::::
							query 3' ACCGGGUGAAAUAGGGAA 5'
>Bd-milR6196	Score: 0.0	GME12788_g
							query=Bd-milR1523a, target=GME11094_g, score=0, range=1848-1865, strand=1
Query: 1 AGAACGAGGAGTGGCGAGGA 20
||||||||||||||||||||							target 5' UGGCCCACUUUAUCCCUU 3'
Sbjct: 1762 TCTTGCTCCTCACCGCTCCT 1743							::::::::::::::::::
							query 3' ACCGGGUGAAAUAGGGAA 5'
>Bd-milR6196	Score: 0.0	GME12791_g					query=Bd-milR1523a, target=GME5922_g, score=0, range=3933-3950, strand=1
Query: 1 AGAACGAGGAGTGGCGAGGA 20							target 5' UGGCCCACUUUAUCCCUU 3'
||||||||||||||||||||							::::::::::::::::::
Sbjct: 3178 TCTTGCTCCTCACCGCTCCT 3159							query 3' ACCGGGUGAAAUAGGGAA 5'
							query=Bd-milR1523a, target=GME3150_g, score=0, range=2-19, strand=1
>Bd-milR6196	Score: 0.0	GME12792_g
							target 5' UGGCCCACUUUAUCCCUU 3'
Query: 1 AGAACGAGGAGTGGCGAGGA 20							::::::::::::::::::
||||||||||||||||||||							query 3' ACCGGGUGAAAUAGGGAA 5'
Sbjct: 3175 TCTTGCTCCTCACCGCTCCT 3156
							query=Bd-milR1523a, target=GME1572_g, score=0, range=870-887, strand=1
>Bd-milR6196	Score: 0.0	GME12793_g					target 5' UGGCCCACUUUAUCCCUU 3'
							::::::::::::::::::
Query: 1 AGAACGAGGAGTGGCGAGGA 20							query 3' ACCGGGUGAAAUAGGGAA 5'
||||||||||||||||||||
Sbjct: 1762 TCTTGCTCCTCACCGCTCCT 1743							query=Bd-milR1523a, target=GME9988_g, score=0, range=872-889, strand=1
							target 5' UGGCCCACUUUAUCCCUU 3'
>Bd-milR6196	Score: 0.0	GME12795_g					::::::::::::::::::
							query 3' ACCGGGUGAAAUAGGGAA 5'
Query: 1 AGAACGAGGAGTGGCGAGGA 20
||||||||||||||||||||							query=Bd-milR1523a, target=GME2473_g, score=0, range=2-19, strand=1
Sbjct: 1761 TCTTGCTCCTCACCGCTCCT 1742
							target 5' UGGCCCACUUUAUCCCUU 3'
							::::::::::::::::::
>Bd-milR6196	Score: 0.0	GME2475_g					query 3' ACCGGGUGAAAUAGGGAA 5'
Query: 1 AGAACGAGGAGTGGCGAGGA 20							query=Bd-milR1523a, target=GME6023_g, score=0, range=2519-2536, strand=1
||||||||||||||||||||
Sbjct: 1094 TCTTGCTCCTCACCGCTCCT 1075							target 5' UGGCCCACUUUAUCCCUU 3'
							::::::::::::::::::
							query 3' ACCGGGUGAAAUAGGGAA 5'
>Bd-milR6196	Score: 0.0	GME2480_g
							query=Bd-milR1523a, target=GME2486_g, score=0, range=3080-3097, strand=1
Query: 1 AGAACGAGGAGTGGCGAGGA 20
||||||||||||||||||||							target 5' UGGCCCACUUUAUCCCUU 3'
Sbjct: 3174 TCTTGCTCCTCACCGCTCCT 3155							::::::::::::::::::
							query 3' ACCGGGUGAAAUAGGGAA 5'
>Bd-milR6196	Score: 0.0	GME2485_g					query=Bd-milR1523a, target=GME6664_g, score=0, range=1850-1867, strand=1
Query: 1 AGAACGAGGAGTGGCGAGGA 20							target 5' UGGCCCACUUUAUCCCUU 3'
||||||||||||||||||||							::::::::::::::::::
Sbjct: 3174 TCTTGCTCCTCACCGCTCCT 3155							query 3' ACCGGGUGAAAUAGGGAA 5'
							query=Bd-milR1523a, target=GME3145_g, score=0, range=1845-1862, strand=1
>Bd-milR6196	Score: 0.0	GME2486_g
							target 5' UGGCCCACUUUAUCCCUU 3'
Query: 1 AGAACGAGGAGTGGCGAGGA 20							::::::::::::::::::
||||||||||||||||||||							query 3' ACCGGGUGAAAUAGGGAA 5'
Sbjct: 2325 TCTTGCTCCTCACCGCTCCT 2306
							query=Bd-milR1523a, target=GME6077_g, score=0, range=2519-2536, strand=1
>Bd-milR6196	Score: 0.0	GME1_g					target 5' UGGCCCACUUUAUCCCUU 3'
							::::::::::::::::::
Query: 1 AGAACGAGGAGTGGCGAGGA 20							query 3' ACCGGGUGAAAUAGGGAA 5'
||||||||||||||||||||
Sbjct: 3178 TCTTGCTCCTCACCGCTCCT 3159							query=Bd-milR1523a, target=GME2951_g, score=0, range=2519-2536, strand=1
							target 5' UGGCCCACUUUAUCCCUU 3'
>Bd-milR6196	Score: 0.0	GME9087_g					::::::::::::::::::
							query 3' ACCGGGUGAAAUAGGGAA 5'
Query: 1 AGAACGAGGAGTGGCGAGGA 20
||||||||||||||||||||							query=Bd-milR1523a, target=GME12787_g, score=0, range=3932-3949, strand=1
Sbjct: 1762 TCTTGCTCCTCACCGCTCCT 1743
							target 5' UGGCCCACUUUAUCCCUU 3'
							::::::::::::::::::
>Bd-milR6196	Score: 0.0	GME4966_g					query 3' ACCGGGUGAAAUAGGGAA 5'
Query: 1 AGAACGAGGAGTGGCGAGGA 20							query=Bd-milR1523a, target=GME9890_g, score=0, range=2519-2536, strand=1
||||||||||||||||||||
Sbjct: 1763 TCTTGCTCCTCACCGCTCCT 1744							target 5' UGGCCCACUUUAUCCCUU 3'
							::::::::::::::::::
							query 3' ACCGGGUGAAAUAGGGAA 5'
>Bd-milR6196	Score: 0.8	GME1619_g
							query=Bd-milR1523a, target=GME9886_g, score=0, range=2519-2536, strand=1
Query: 1 AGAACGAGGAGTGGCGAGGA 20
|||||:|||||||||||:||							target 5' UGGCCCACUUUAUCCCUU 3'
Sbjct: 487 TCTTGTTCCTCACCGCTTCT 468							::::::::::::::::::
							query 3' ACCGGGUGAAAUAGGGAA 5'
>Bd-milR6196	Score: 0.5	GME1624_g					query=Bd-milR1523a, target=GME6081_g, score=0, range=2519-2536, strand=1
Query: 1 AGAACGAGGAGTGGCGAGGA 20							target 5' UGGCCCACUUUAUCCCUU 3'
|||||||||||:||||||||							::::::::::::::::::
Sbjct: 116 TCTTGCTCCTCGCCGCTCCT 97							query 3' ACCGGGUGAAAUAGGGAA 5'
							query=Bd-milR1523a, target=GME5765_g, score=0, range=2519-2536, strand=1
>Bd-milR6196	Score: 0.0	GME14055_g
							target 5' UGGCCCACUUUAUCCCUU 3'
Query: 1 AGAACGAGGAGTGGCGAGGA 20							::::::::::::::::::
||||||||||||||||||||							query 3' ACCGGGUGAAAUAGGGAA 5'
Sbjct: 3178 TCTTGCTCCTCACCGCTCCT 3159
							query=Bd-milR1523a, target=GME11404_g, score=0, range=3930-3947, strand=1
>Bd-milR6196	Score: 0.0	GME62_g					target 5' UGGCCCACUUUAUCCCUU 3'
							::::::::::::::::::
Query: 1 AGAACGAGGAGTGGCGAGGA 20							query 3' ACCGGGUGAAAUAGGGAA 5'
||||||||||||||||||||
Sbjct: 3176 TCTTGCTCCTCACCGCTCCT 3157							query=Bd-milR1523a, target=GME11187_g, score=0, range=5909-5926, strand=1
							target 5' UGGCCCACUUUAUCCCUU 3'
>Bd-milR6196	Score: 0.0	GME1609_g					::::::::::::::::::
							query 3' ACCGGGUGAAAUAGGGAA 5'
Query: 1 AGAACGAGGAGTGGCGAGGA 20
||||||||||||||||||||							query=Bd-milR1523a, target=GME12795_g, score=0, range=2515-2532, strand=1
Sbjct: 1761 TCTTGCTCCTCACCGCTCCT 1742
							target 5' UGGCCCACUUUAUCCCUU 3'
							::::::::::::::::::
>Bd-milR6196	Score: 0.8	GME1615_g					query 3' ACCGGGUGAAAUAGGGAA 5'
Query: 1 AGAACGAGGAGTGGCGAGGA 20							query=Bd-milR1523a, target=GME70_g, score=0, range=3930-3947, strand=1
|||||:|||||||||||:||
Sbjct: 487 TCTTGTTCCTCACCGCTTCT 468							target 5' UGGCCCACUUUAUCCCUU 3'
							::::::::::::::::::
							query 3' ACCGGGUGAAAUAGGGAA 5'
>Bd-milR6196	Score: 0.0	GME11179_g
							query=Bd-milR1523a, target=GME11643_g, score=0, range=2514-2531, strand=1
Query: 1 AGAACGAGGAGTGGCGAGGA 20
||||||||||||||||||||							target 5' UGGCCCACUUUAUCCCUU 3'
Sbjct: 3177 TCTTGCTCCTCACCGCTCCT 3158							::::::::::::::::::
							query 3' ACCGGGUGAAAUAGGGAA 5'
>Bd-milR6196	Score: 0.0	GME14051_g					query=Bd-milR1523a, target=GME9990_g, score=0, range=3081-3098, strand=1
Query: 1 AGAACGAGGAGTGGCGAGGA 20							target 5' UGGCCCACUUUAUCCCUU 3'
||||||||||||||||||||							::::::::::::::::::
Sbjct: 1762 TCTTGCTCCTCACCGCTCCT 1743							query 3' ACCGGGUGAAAUAGGGAA 5'
							query=Bd-milR1523a, target=GME12792_g, score=0, range=3930-3947, strand=1
>Bd-milR6196	Score: 0.0	GME9109_g
							target 5' UGGCCCACUUUAUCCCUU 3'
Query: 1 AGAACGAGGAGTGGCGAGGA 20							::::::::::::::::::
||||||||||||||||||||							query 3' ACCGGGUGAAAUAGGGAA 5'
Sbjct: 1093 TCTTGCTCCTCACCGCTCCT 1074
							query=Bd-milR1523a, target=GME40_g, score=0, range=3930-3947, strand=1
>Bd-milR6196	Score: 0.0	GME18_g					target 5' UGGCCCACUUUAUCCCUU 3'
							::::::::::::::::::
Query: 1 AGAACGAGGAGTGGCGAGGA 20							query 3' ACCGGGUGAAAUAGGGAA 5'
||||||||||||||||||||
Sbjct: 1761 TCTTGCTCCTCACCGCTCCT 1742							query=Bd-milR1523a, target=GME11638_g, score=0, range=2518-2535, strand=1
							target 5' UGGCCCACUUUAUCCCUU 3'
>Bd-milR1523a	Score: 0.0	GME1572_g					::::::::::::::::::
							query 3' ACCGGGUGAAAUAGGGAA 5'
Query: 1 AAGGGATAAAGTGGGCCA 18
||||||||||||||||||							query=Bd-milR1523a, target=GME3924_g, score=0, range=1844-1861, strand=1
Sbjct: 887 TTCCCTATTTCACCCGGT 870
							target 5' UGGCCCACUUUAUCCCUU 3'
							::::::::::::::::::
>Bd-milR1523a	Score: 0.0	GME65_g					query 3' ACCGGGUGAAAUAGGGAA 5'
Query: 1 AAGGGATAAAGTGGGCCA 18							query=Bd-milR1523a, target=GME12283_g, score=0, range=2516-2533, strand=1
||||||||||||||||||
Sbjct: 1867 TTCCCTATTTCACCCGGT 1850							target 5' UGGCCCACUUUAUCCCUU 3'
							::::::::::::::::::
							query 3' ACCGGGUGAAAUAGGGAA 5'
>Bd-milR1523a	Score: 0.0	GME70_g
							query=Bd-milR1523a, target=GME74_g, score=0, range=3932-3949, strand=1
Query: 1 AAGGGATAAAGTGGGCCA 18
||||||||||||||||||							target 5' UGGCCCACUUUAUCCCUU 3'
Sbjct: 3947 TTCCCTATTTCACCCGGT 3930							::::::::::::::::::
							query 3' ACCGGGUGAAAUAGGGAA 5'
>Bd-milR1523a	Score: 0.0	GME74_g					query=Bd-milR1523a, target=GME3135_g, score=0, range=3932-3949, strand=1
Query: 1 AAGGGATAAAGTGGGCCA 18							target 5' UGGCCCACUUUAUCCCUU 3'
||||||||||||||||||							::::::::::::::::::
Sbjct: 3949 TTCCCTATTTCACCCGGT 3932							query 3' ACCGGGUGAAAUAGGGAA 5'
							query=Bd-milR1523a, target=GME13921_g, score=0, range=2512-2529, strand=1
>Bd-milR1523a	Score: 0.0	GME901_g
							target 5' UGGCCCACUUUAUCCCUU 3'
Query: 1 AAGGGATAAAGTGGGCCA 18							::::::::::::::::::
||||||||||||||||||							query 3' ACCGGGUGAAAUAGGGAA 5'
Sbjct: 1866 TTCCCTATTTCACCCGGT 1849
							query=Bd-milR1523a, target=GME22_g, score=0, range=2519-2536, strand=1
>Bd-milR1523a	Score: 0.0	GME12797_g					target 5' UGGCCCACUUUAUCCCUU 3'
							::::::::::::::::::
Query: 1 AAGGGATAAAGTGGGCCA 18							query 3' ACCGGGUGAAAUAGGGAA 5'
||||||||||||||||||
Sbjct: 19 TTCCCTATTTCACCCGGT 2							query=Bd-milR1523a, target=GME4966_g, score=0, range=2519-2536, strand=1
							target 5' UGGCCCACUUUAUCCCUU 3'
[truncated: 10,391 more rows]
