# Supplementary material for: Comprehensive analysis of full genome sequence and Bd-milRNA/target mRNAs to discover the mechanism of hypovirulence in Botryosphaeria dothidea strains on pear infection with BdCV1 and BdPV1
Source: IMA Fungus. 2019 Jun 7;10:3. doi: 10.1186/s43008-019-0008-4 (PMC7325678; doi:10.1186/s43008-019-0008-4)
Supplement: Supplementary file 36 — Table S20. The target gene of novel Bd-milRNAs predicted by psRobot and/or TargetFinder software. (XLSX 20 kb) [file 43008_2019_8_MOESM36_ESM.xlsx]

## Sheet: MockvsLW-C
Additional file 36: Table S20 The target gene of novel Bd-milRNAs predicted by psRobot and/or TargetFinder software.
psRobot							TargetFinder
#miRNA	Score	mRNA	Pairing target and miRNA				#miRNA	mRNA	Score	Match_pos	Strand	Pairing target and miRNA
>Bd-milR46	Score: 2.5	GME4518_g					query=Bd-milR46, target=GME4518_g, score=4, range=1182-1201, strand=1
Query: 1 AAGGTCTGAACCCTGTGGTT 20							target 5' AACCGUAGGUUUCAGACCUC 3'
*|||||||||*|||::||||							::::..::: :::::::::
Sbjct: 1201 CTCCAGACTTTGGATGCCAA 1182							query 3' UUGGUGUCCCAAGUCUGGAA 5'
							query=Bd-milR46, target=GME11982_g, score=4, range=959-977, strand=1
>Bd-milR64	Score: 2.0	GME6241_g
							target 5' CGCCAU-GGGUUCAGACCUC 3'
Query: 1 TAAGAATTCTATCGCATATCGC 22							.:::. ::::::::::::
||||||:|||*||||||||*||							query 3' UUGGUGUCCCAAGUCUGGAA 5'
Sbjct: 3099 ATTCTTGAGAAAGCGTATA-CG 3079
							query=Bd-milR46, target=GME791_g, score=4, range=304-322, strand=-1
>Bd-milR65	Score: 2.5	GME11656_g					target 5' AACC-UGGCGUUCAGACCUU 3'
							:::: ..: :::::::::::
Query: 1 AAGAACTTTTGAGACCCACT 20							query 3' UUGGUGUCCCAAGUCUGGAA 5'
||||||||*:||:|||||*|
Sbjct: 184 TTCTTGAATGCTTTGGGT-A 166							query=Bd-milR65, target=GME5036_g, score=4, range=1414-1434, strand=-1
							target 5' AGUCAGUGCUCAAAAGUUCUC 3'
>Bd-milR65	Score: 2.2	GME2727_g					::: :: ::::::::::::
							query 3' UCACCCA-GAGUUUUCAAGAA 5'
Query: 1 AAGAACTTTTGAGACCCACT 20
*|||||||::|||||||*|:							query=Bd-milR60, target=GME2439_g, score=3.5, range=3171-3190, strand=1
Sbjct: 6711 CTCTTGAAGGCTCTGGG-GG 6693
							target 5' CAUGGC-CAUUCAAGCCGCUU 3'
							::: .: ::::::::::::.:
>Bd-milR60	Score: 2.5	GME11323_g					query 3' GUAGUGUGUAAGUUCGGCGGA 5'
Query: 1 AGGCGGCTTGAATGTGTGATG 21							query=Bd-milR60, target=GME12712_g, score=4, range=474-495, strand=1
||:|||*||||||||||**||
Sbjct: 1513 TCTGCCCAACTTACACA-AAC 1494							target 5' CAUCAGUAUAUUCGAGCCGCCA 3'
							::::: .:.::::.:::::::
							query 3' GUAGU-GUGUAAGUUCGGCGGA 5'
>Bd-milR9	Score: 2.5	GME13764_g
							query=Bd-milR60, target=GME5002_g, score=4, range=372-391, strand=1
Query: 1 TCGAACTGGGGACCTCGGGAT 21
||||*|||:|:||||||*|||							target 5' CAUUAU-CGUUCAAGCCGCCA 3'
Sbjct: 1333 AGCTGGACTCTTGGAGC-CTA 1314							:::.:. :.:::::::::::
							query 3' GUAGUGUGUAAGUUCGGCGGA 5'
>Bd-milR18	Score: 2.0	GME10400_g					query=Bd-milR60, target=GME10866_g, score=4, range=1418-1439, strand=1
Query: 1 GTGGTGTGGTGTAGTGGTAGC 21							target 5' CAUCAAAGCAUUCUAGCCGCCU 3'
|:|||||||||||||||*|**							::::: : ::::: ::::::::
Sbjct: 1867 CGCCACACCACATCACC-TAT 1848							query 3' GUAGUGU-GUAAGUUCGGCGGA 5'
							query=Bd-milR60, target=GME10987_g, score=4, range=1034-1053, strand=-1
>Bd-milR18	Score: 2.0	GME3635_g
							target 5' UCUC-CGCAUUUAAGCCGCCU 3'
Query: 1 GTGGTGTGGTGTAGTGGTAGC 21							. :: :.::::.:::::::::
||||||||||||*||||*||*							query 3' GUAGUGUGUAAGUUCGGCGGA 5'
Sbjct: 3988 CACCACACCACACCACC-TCC 3969
							query=Bd-milR54, target=GME128_g, score=3, range=1904-1923, strand=-1
>Bd-milR18	Score: 2.5	GME11627_g					target 5' CUUC-AUGGUCUGGUGGUCAG 3'
							:::: :::::::.:::::::
Query: 1 GTGGTGTGGTGTAGTGGTAGC 21							query 3' GAAGCUACCAGAUCACCAGUA 5'
|:||::|||||||||||**||
Sbjct: 1634 CGCCGTACCACATCACCTGCG 1614							query=Bd-milR54, target=GME11752_g, score=4, range=53-73, strand=-1
							target 5' CGUCGAUGGUGUGGUGGUCAU 3'
>Bd-milR12	Score: 2.5	GME1913_g					: :::::::: :.::::::::
							query 3' GAAGCUACCAGAUCACCAGUA 5'
Query: 1 ACGCTCCCGAAGGAACTGGCT 21
||||||||:||||*|||**||							query=Bd-milR9, target=GME11682_g, score=4, range=167-186, strand=1
Sbjct: 1706 TGCGAGGGTTTCCATGAAGGA 1686
							target 5' AUCUGGAGGU-CCCAGUUCGG 3'
							:::. ::::: :::::::::.
>Bd-milR3	Score: 2.5	GME11016_g					query 3' UAGGGCUCCAGGGGUCAAGCU 5'
Query: 1 TTTGCTCAGTCTGGAAGTATG 21							query=Bd-milR18, target=GME12701_g, score=3.5, range=3020-3041, strand=1
::|||||||:||||*||||:|
Sbjct: 717 GGACGAGTCGGACCGTCATGC 697							target 5' GCUAUCACUAUCACUACACCAC 3'
							::::.::::: :::.:::::::
							query 3' CGAUGGUGAU-GUGGUGUGGUG 5'
>Bd-milR3	Score: 1.5	GME7553_g
							query=Bd-milR18, target=GME10400_g, score=3.5, range=1846-1867, strand=1
Query: 1 TTTGCTCAGTCTGGAAGTATG 21
:||||||||||:||||||*:|							target 5' AUUAUCCACUACACCACACCGC 3'
Sbjct: 1803 GAACGAGTCAGGCCTTCACGC 1783							.:: :::::::::::::::.:
							query 3' CGAU-GGUGAUGUGGUGUGGUG 5'
>Bd-milR3	Score: 2.5	GME2302_g					query=Bd-milR6, target=GME985_g, score=0, range=463-483, strand=-1
Query: 1 TTTGCTCAGTCTGGAAGTATG 21							target 5' GGUCAGUACGAAGUCCCGAAA 3'
*:|||||*|||||||||||*|							:::::::::::::::::::::
Sbjct: 549 TGACGAGCCAGACCTTCAT-C 530							query 3' CCAGUCAUGCUUCAGGGCUUU 5'
							query=Bd-milR6, target=GME6357_g, score=3, range=290-309, strand=-1
>Bd-milR4	Score: 2.5	GME1513_g
							target 5' UGUUAG-ACGAAGUCCCGAAG 3'
Query: 1 TACCGGTCGCGACAGGCTTGC 21							::.:: :::::::::::::.
||||||:|||||*||:|*|||							query 3' CCAGUCAUGCUUCAGGGCUUU 5'
Sbjct: 1090 ATGGCCGGCGCTCTCTG-ACG 1071
							query=Bd-milR6, target=GME12607_g, score=4, range=1148-1168, strand=-1
>Bd-milR4	Score: 2.0	GME13821_g					target 5' CGUCAGUACAAAGUCCCGAAU 3'
							:::::::: ::::::::::
Query: 1 TACCGGTCGCGACAGGCTTGC 21							query 3' CCAGUCAUGCUUCAGGGCUUU 5'
:||||||||*||||||||:|*
Sbjct: 826 GTGGCCAGCCCTGTCCGAGCC 806							query=Bd-milR6, target=GME2361_g, score=4, range=417-437, strand=-1
							target 5' UGUCAGUACGACGUCCCGAAC 3'
>Bd-milR4	Score: 2.5	GME8265_g					:::::::::: ::::::::
							query 3' CCAGUCAUGCUUCAGGGCUUU 5'
Query: 1 TACCGGTCGCGACAGGCTTGC 21
:|||||||:||||||*|:|*|							query=Bd-milR12, target=GME1913_g, score=4, range=1686-1706, strand=1
Sbjct: 5465 GTGGCCAGTGCTGTCGGGA-G 5446
							target 5' AGGAAGUACCUUUGGGAGCGU 3'
							:: ::: ::::.::::::::
							query 3' UCGGUCAAGGAAGCCCUCGCA 5'
							query=Bd-milR12, target=GME3643_g, score=4, range=2006-2025, strand=-1
							target 5' AGCCA-UUUCUUCGGCAGCGU 3'
							::::: ::.:::::: :::::
							query 3' UCGGUCAAGGAAGCCCUCGCA 5'
							query=Bd-milR3, target=GME7553_g, score=3, range=1783-1803, strand=1
							target 5' CGCACUUCCGGACUGAGCAAG 3'
							:. ::::::.::::::::::.
							query 3' GUAUGAAGGUCUGACUCGUUU 5'
							query=Bd-milR3, target=GME1922_g, score=3.5, range=82-102, strand=-1
							target 5' GAUAGUUUCAGACUGAGCAAU 3'
							::: ::.::::::::::::
							query 3' GUAUGAAGGUCUGACUCGUUU 5'
							query=Bd-milR3, target=GME11016_g, score=4, range=697-717, strand=1
							target 5' CGUACUGCCAGGCUGAGCAGG 3'
							:.:::: ::::.:::::::..
							query 3' GUAUGAAGGUCUGACUCGUUU 5'
							query=Bd-milR4, target=GME548_g, score=0, range=843-863, strand=-1
							target 5' GCAAGCCUGUCGCGACCGGUA 3'
							:::::::::::::::::::::
							query 3' CGUUCGGACAGCGCUGGCCAU 5'
							query=Bd-milR4, target=GME13821_g, score=4, range=806-826, strand=1
							target 5' CCGAGCCUGUCCCGACCGGUG 3'
							:.:::::::: ::::::::.
							query 3' CGUUCGGACAGCGCUGGCCAU 5'
							query=Bd-milR4, target=GME2463_g, score=4, range=35-56, strand=1
							target 5' GCAAGUUCUGUCGCCACCGGUG 3'
							::::: .::::::: ::::::.
							query 3' CGUUC-GGACAGCGCUGGCCAU 5'
							query=Bd-milR4, target=GME11369_g, score=4, range=1575-1594, strand=-1
							target 5' GCAGG-UUGUCGCGGCCGGUC 3'
							:::.: .:::::::.:::::
							query 3' CGUUCGGACAGCGCUGGCCAU 5'

## Sheet: MockvsLW-CP
Additional file 36: Table S20 The target gene of novel Bd-milRNAs predicted by psRobot and/or TargetFinder software.
psRobot							TargetFinder
#miRNA	Score	mRNA	Pairing target and miRNA				#miRNA	mRNA	Score	Match_pos	Strand	Pairing target and miRNA
>Bd-milR46	Score: 2.5	GME4518_g					query=Bd-milR46, target=GME4518_g, score=4, range=1182-1201, strand=1
Query: 1 AAGGTCTGAACCCTGTGGTT 20							target 5' AACCGUAGGUUUCAGACCUC 3'
*|||||||||*|||::||||							::::..::: :::::::::
Sbjct: 1201 CTCCAGACTTTGGATGCCAA 1182							query 3' UUGGUGUCCCAAGUCUGGAA 5'
							query=Bd-milR46, target=GME11982_g, score=4, range=959-977, strand=1
>Bd-milR64	Score: 2.0	GME6241_g
							target 5' CGCCAU-GGGUUCAGACCUC 3'
Query: 1 TAAGAATTCTATCGCATATCGC 22							.:::. ::::::::::::
||||||:|||*||||||||*||							query 3' UUGGUGUCCCAAGUCUGGAA 5'
Sbjct: 3099 ATTCTTGAGAAAGCGTATA-CG 3079
							query=Bd-milR46, target=GME791_g, score=4, range=304-322, strand=-1
>Bd-milR65	Score: 2.5	GME11656_g					target 5' AACC-UGGCGUUCAGACCUU 3'
							:::: ..: :::::::::::
Query: 1 AAGAACTTTTGAGACCCACT 20							query 3' UUGGUGUCCCAAGUCUGGAA 5'
||||||||*:||:|||||*|
Sbjct: 184 TTCTTGAATGCTTTGGGT-A 166							query=Bd-milR65, target=GME5036_g, score=4, range=1414-1434, strand=-1
							target 5' AGUCAGUGCUCAAAAGUUCUC 3'
>Bd-milR65	Score: 2.2	GME2727_g					::: :: ::::::::::::
							query 3' UCACCCA-GAGUUUUCAAGAA 5'
Query: 1 AAGAACTTTTGAGACCCACT 20
*|||||||::|||||||*|:							query=Bd-milR60, target=GME2439_g, score=3.5, range=3171-3190, strand=1
Sbjct: 6711 CTCTTGAAGGCTCTGGG-GG 6693
							target 5' CAUGGC-CAUUCAAGCCGCUU 3'
							::: .: ::::::::::::.:
>Bd-milR60	Score: 2.5	GME11323_g					query 3' GUAGUGUGUAAGUUCGGCGGA 5'
Query: 1 AGGCGGCTTGAATGTGTGATG 21							query=Bd-milR60, target=GME12712_g, score=4, range=474-495, strand=1
||:|||*||||||||||**||
Sbjct: 1513 TCTGCCCAACTTACACA-AAC 1494							target 5' CAUCAGUAUAUUCGAGCCGCCA 3'
							::::: .:.::::.:::::::
							query 3' GUAGU-GUGUAAGUUCGGCGGA 5'
>Bd-milR9	Score: 2.5	GME13764_g
							query=Bd-milR60, target=GME5002_g, score=4, range=372-391, strand=1
Query: 1 TCGAACTGGGGACCTCGGGAT 21
||||*|||:|:||||||*|||							target 5' CAUUAU-CGUUCAAGCCGCCA 3'
Sbjct: 1333 AGCTGGACTCTTGGAGC-CTA 1314							:::.:. :.:::::::::::
							query 3' GUAGUGUGUAAGUUCGGCGGA 5'
>Bd-milR24	Score: 2.5	GME10998_g					query=Bd-milR60, target=GME10866_g, score=4, range=1418-1439, strand=1
Query: 1 TAAGTCAGCTTGGACAAGACGA 22							target 5' CAUCAAAGCAUUCUAGCCGCCU 3'
:|*||||||:|||||||:|*||							::::: : ::::: ::::::::
Sbjct: 1824 GTGCAGTCGGACCTGTTTTTCT 1803							query 3' GUAGUGU-GUAAGUUCGGCGGA 5'
							query=Bd-milR60, target=GME10987_g, score=4, range=1034-1053, strand=-1
>Bd-milR24	Score: 1.5	GME12132_g
							target 5' UCUC-CGCAUUUAAGCCGCCU 3'
Query: 1 TAAGTCAGCTTGGACAAGACGA 22							. :: :.::::.:::::::::
:||||||||||||||||**|:|							query 3' GUAGUGUGUAAGUUCGGCGGA 5'
Sbjct: 1372 GTTCAGTCGAACCTGTT-AGTT 1352
							query=Bd-milR54, target=GME128_g, score=3, range=1904-1923, strand=-1
>Bd-milR33	Score: 2.5	GME1029_g					target 5' CUUC-AUGGUCUGGUGGUCAG 3'
							:::: :::::::.:::::::
Query: 1 CTGGGTGGGCGGGATTCCTG 20							query 3' GAAGCUACCAGAUCACCAGUA 5'
*||||||:||||*|||||*|
Sbjct: 2713 TACCCACTCGCCATAAGGTC 2694							query=Bd-milR54, target=GME11752_g, score=4, range=53-73, strand=-1
							target 5' CGUCGAUGGUGUGGUGGUCAU 3'
>Bd-milR33	Score: 2.5	GME5999_g					: :::::::: :.::::::::
							query 3' GAAGCUACCAGAUCACCAGUA 5'
Query: 1 CTGGGTGGGCGGGATTCCTG 20
|||||:|||*|||||||*|*							query=Bd-milR9, target=GME11682_g, score=4, range=167-186, strand=1
Sbjct: 982 GACCCGCCCACCCTAAGTAG 963
							target 5' AUCUGGAGGU-CCCAGUUCGG 3'
							:::. ::::: :::::::::.
>Bd-milR33	Score: 2.5	GME6290_g					query 3' UAGGGCUCCAGGGGUCAAGCU 5'
Query: 1 CTGGGTGGGCGGGATTCCTG 20							query=Bd-milR24, target=GME12132_g, score=3, range=1352-1372, strand=1
*|||||||:||||||*||*|
Sbjct: 144 TACCCACCTGCCCTACGG-C 126							target 5' UUG-AUUGUCCAAGCUGACUUG 3'
							:.: ::::::::::::::::.
							query 3' AGCAGAACAGGUUCGACUGAAU 5'
>Bd-milR33	Score: 2.0	GME10846_g
							query=Bd-milR24, target=GME2073_g, score=4, range=784-805, strand=-1
Query: 1 CTGGGTGGGCGGGATTCC-TG 20
*||||||||*||||||||*||							target 5' GCGUCUUGUCCGAGUUGACUUC 3'
Sbjct: 131 AACCCACCCTCCCTAAGGCAC 111							::::::::::.::.::::::
							query 3' AGCAGAACAGGUUCGACUGAAU 5'
>Bd-milR33	Score: 2.5	GME12186_g					query=Bd-milR33, target=GME12772_g, score=3.5, range=106-125, strand=-1
Query: 1 CTGGGTGGGCGGGATTCCTG 20							target 5' CGGGAAACCCUCCCACCCAG 3'
|||*|||||||||||*|*||							:.:::: ::: :::::::::
Sbjct: 477 GACGCACCCGCCCTACG-AC 459							query 3' GUCCUUAGGGCGGGUGGGUC 5'
							query=Bd-milR33, target=GME9384_g, score=3.5, range=99-118, strand=-1
>Bd-milR33	Score: 2.5	GME12407_g
							target 5' CAGGGACGCCGCCCACCCAG 3'
Query: 1 CTGGGTGGGCGGGATTCCTG 20							::::.: ::::::::::::
*|*||||:||||||||||*|							query 3' GUCCUUAGGGCGGGUGGGUC 5'
Sbjct: 5006 CAGCCACTCGCCCTAAGGTC 4987
							query=Bd-milR33, target=GME3244_g, score=4, range=233-252, strand=1
>Bd-milR33	Score: 2.5	GME9600_g					target 5' CACGAAUACCGCCCGCCCAG 3'
							:: :::: ::::::.:::::
Query: 1 CTGGGTGGGCGGGATTCCTG 20							query 3' GUCCUUAGGGCGGGUGGGUC 5'
*||||:||:||||||||**|
Sbjct: 372 CACCCGCCTGCCCTAAGCCC 353							query=Bd-milR33, target=GME4988_g, score=4, range=3337-3357, strand=1
							target 5' CAGGAAUUCCCGCCCAUCGAG 3'
>Bd-milR33	Score: 2.5	GME2314_g					:::::: :::::::::.: ::
							query 3' GUCCUU-AGGGCGGGUGGGUC 5'
Query: 1 CTGGGTGGGCGGGATTCCTG 20
|*:|::||||||||||||||							query=Bd-milR33, target=GME3902_g, score=4, range=1550-1569, strand=1
Sbjct: 124 GCTCTGCCCGCCCTAAGGAC 105
							target 5' CCGGCAUCCUGUCCACCCAG 3'
							: :: ::::.:.::::::::
>Bd-milR33	Score: 2.0	GME3244_g					query 3' GUCCUUAGGGCGGGUGGGUC 5'
Query: 1 CTGGGTGGGCGGGATTCCTG 20							query=Bd-milR33, target=GME10846_g, score=4, range=111-131, strand=1
|||||:||||||*||||*||
Sbjct: 252 GACCCGCCCGCCATAAGCAC 233							target 5' CACGGAAUCCCUCCCACCCAA 3'
							:: :::::::: ::::::::
							query 3' GU-CCUUAGGGCGGGUGGGUC 5'
>Bd-milR33	Score: 2.5	GME3902_g
							query=Bd-milR33, target=GME10628_g, score=4, range=827-847, strand=1
Query: 1 CTGGGTGGGCGGGATTCCTG 20
||||||||:|:||||*||*|							target 5' GAGGAUAUCCCGCCCACGCAG 3'
Sbjct: 1569 GACCCACCTGTCCTACGGCC 1550							:::: ::::::::::: :::
							query 3' GUCCU-UAGGGCGGGUGGGUC 5'
>Bd-milR33	Score: 2.5	GME1613_g					query=Bd-milR33, target=GME4457_g, score=4, range=6277-6296, strand=1
Query: 1 CTGGGTGGGCGGGATTCCTG 20							target 5' CAGUCAUCCCGCCCAUCCAC 3'
|||||:|||*|||||:||*|							::: ::::::::::.:::
Sbjct: 297 GACCCGCCCACCCTAGGG-C 279							query 3' GUCCUUAGGGCGGGUGGGUC 5'
							query=Bd-milR33, target=GME6518_g, score=4, range=362-381, strand=1
>Bd-milR32	Score: 2.5	GME5789_g
							target 5' GAGCCAUCCCGCCCACUCAG 3'
Query: 1 TACACGAAGGTCAAGCTGGGG 21							:: :::::::::::.:::
|*|||||*|||||||||*|||							query 3' GUCCUUAGGGCGGGUGGGUC 5'
Sbjct: 1072 ACGTGCTCCCAGTTCGAACCC 1052
							query=Bd-milR33, target=GME8265_g, score=4, range=163-181, strand=1
>Bd-milR32	Score: 2.5	GME5399_g					target 5' CAGGAA-CCCACCCACCCGG 3'
							:::::: ::: :::::::.:
Query: 1 TACACGAAGGTCAAGCTGGGG 21							query 3' GUCCUUAGGGCGGGUGGGUC 5'
||||*|||||||||||*|*||
Sbjct: 4191 ATGTCCTTCCAGTTCG-CGCC 4172							query=Bd-milR33, target=GME9864_g, score=4, range=621-639, strand=1
							target 5' CAGCAA-CCCGCUCGCCCAG 3'
							::: :: :::::.:.:::::
							query 3' GUCCUUAGGGCGGGUGGGUC 5'
							query=Bd-milR33, target=GME4303_g, score=4, range=207-226, strand=1
							target 5' CAGCCAACCCGCCCACCUAG 3'
							::: : ::::::::::.::
							query 3' GUCCUUAGGGCGGGUGGGUC 5'
							query=Bd-milR33, target=GME6387_g, score=4, range=1752-1772, strand=-1
							target 5' CAGGUGGUCCUGCCCAUCCAG 3'
							:::: ..:::.:::::.::::
							query 3' GUCC-UUAGGGCGGGUGGGUC 5'
							query=Bd-milR33, target=GME4906_g, score=4, range=970-989, strand=-1
							target 5' CAUGAAUCCCGCCCAACCGG 3'
							:: :::::::::::: ::.:
							query 3' GUCCUUAGGGCGGGUGGGUC 5'
							query=Bd-milR33, target=GME2752_g, score=4, range=701-719, strand=-1
							target 5' CA-GAAUCCCCUCCACCCAG 3'
							:: ::::::: .::::::::
							query 3' GUCCUUAGGGCGGGUGGGUC 5'
							query=Bd-milR33, target=GME10157_g, score=4, range=1007-1027, strand=-1
							target 5' CCGGAAACCCGCCCACCUCAG 3'
							: :::: :::::::::: :::
							query 3' GUCCUUAGGGCGGGUGG-GUC 5'
							query=Bd-milR33, target=GME5872_g, score=4, range=778-798, strand=-1
							target 5' CACGACCUCCCGCCCGCCCAG 3'
							:: :: ::::::::.:::::
							query 3' GUCCU-UAGGGCGGGUGGGUC 5'
							query=Bd-milR33, target=GME11727_g, score=4, range=550-568, strand=-1
							target 5' CCGGCA-CCCGCCCGCCCAG 3'
							: :: : :::::::.:::::
							query 3' GUCCUUAGGGCGGGUGGGUC 5'
							query=Bd-milR32, target=GME1539_g, score=4, range=1136-1156, strand=-1
							target 5' CUUGACCUUGGCCUUCGUGUA 3'
							:.. : ::::.::::::::::
							query 3' GGGGUCGAACUGGAAGCACAU 5'
							query=Bd-milR32, target=GME1236_g, score=4, range=1163-1182, strand=-1
							target 5' CCCUGG-UUGAUCUUCGUGUU 3'
							:::..: ::::.::::::::
							query 3' GGGGUCGAACUGGAAGCACAU 5'
							query=Bd-milR32, target=GME7643_g, score=4, range=4071-4091, strand=-1
							target 5' CUUGAUCUUGACCUUCGUGUC 3'
							:.. : ::::::::::::::
							query 3' GGGGUCGAACUGGAAGCACAU 5'

## Sheet: MockvsLW-P
Additional file 36: Table S20 The target gene of novel Bd-milRNAs predicted by psRobot and/or TargetFinder software.
psRobot							TargetFinder
#miRNA	Score	mRNA	Pairing target and miRNA				#miRNA	mRNA	Score	Match_pos	Strand	Pairing target and miRNA
>Bd-milR64	Score: 2.0	GME6241_g					query=Bd-milR65, target=GME5036_g, score=4, range=1414-1434, strand=-1
Query: 1 TAAGAATTCTATCGCATATCGC 22							target 5' AGUCAGUGCUCAAAAGUUCUC 3'
||||||:|||*||||||||*||							::: :: ::::::::::::
Sbjct: 3099 ATTCTTGAGAAAGCGTATA-CG 3079							query 3' UCACCCA-GAGUUUUCAAGAA 5'
							query=Bd-milR60, target=GME2439_g, score=3.5, range=3171-3190, strand=1
>Bd-milR65	Score: 2.5	GME11656_g
							target 5' CAUGGC-CAUUCAAGCCGCUU 3'
Query: 1 AAGAACTTTTGAGACCCACT 20							::: .: ::::::::::::.:
||||||||*:||:|||||*|							query 3' GUAGUGUGUAAGUUCGGCGGA 5'
Sbjct: 184 TTCTTGAATGCTTTGGGT-A 166
							query=Bd-milR60, target=GME12712_g, score=4, range=474-495, strand=1
>Bd-milR65	Score: 2.2	GME2727_g					target 5' CAUCAGUAUAUUCGAGCCGCCA 3'
							::::: .:.::::.:::::::
Query: 1 AAGAACTTTTGAGACCCACT 20							query 3' GUAGU-GUGUAAGUUCGGCGGA 5'
*|||||||::|||||||*|:
Sbjct: 6711 CTCTTGAAGGCTCTGGG-GG 6693							query=Bd-milR60, target=GME5002_g, score=4, range=372-391, strand=1
							target 5' CAUUAU-CGUUCAAGCCGCCA 3'
>Bd-milR60	Score: 2.5	GME11323_g					:::.:. :.:::::::::::
							query 3' GUAGUGUGUAAGUUCGGCGGA 5'
Query: 1 AGGCGGCTTGAATGTGTGATG 21
||:|||*||||||||||**||							query=Bd-milR60, target=GME10866_g, score=4, range=1418-1439, strand=1
Sbjct: 1513 TCTGCCCAACTTACACA-AAC 1494
							target 5' CAUCAAAGCAUUCUAGCCGCCU 3'
							::::: : ::::: ::::::::
>Bd-milR18	Score: 2.0	GME10400_g					query 3' GUAGUGU-GUAAGUUCGGCGGA 5'
Query: 1 GTGGTGTGGTGTAGTGGTAGC 21							query=Bd-milR60, target=GME10987_g, score=4, range=1034-1053, strand=-1
|:|||||||||||||||*|**
Sbjct: 1867 CGCCACACCACATCACC-TAT 1848							target 5' UCUC-CGCAUUUAAGCCGCCU 3'
							. :: :.::::.:::::::::
							query 3' GUAGUGUGUAAGUUCGGCGGA 5'
>Bd-milR18	Score: 2.0	GME3635_g
							query=Bd-milR54, target=GME128_g, score=3, range=1904-1923, strand=-1
Query: 1 GTGGTGTGGTGTAGTGGTAGC 21
||||||||||||*||||*||*							target 5' CUUC-AUGGUCUGGUGGUCAG 3'
Sbjct: 3988 CACCACACCACACCACC-TCC 3969							:::: :::::::.:::::::
							query 3' GAAGCUACCAGAUCACCAGUA 5'
>Bd-milR18	Score: 2.5	GME11627_g					query=Bd-milR54, target=GME11752_g, score=4, range=53-73, strand=-1
Query: 1 GTGGTGTGGTGTAGTGGTAGC 21							target 5' CGUCGAUGGUGUGGUGGUCAU 3'
|:||::|||||||||||**||							: :::::::: :.::::::::
Sbjct: 1634 CGCCGTACCACATCACCTGCG 1614							query 3' GAAGCUACCAGAUCACCAGUA 5'
							query=Bd-milR18, target=GME12701_g, score=3.5, range=3020-3041, strand=1
>Bd-milR44	Score: 1.5	GME13173_g
							target 5' GCUAUCACUAUCACUACACCAC 3'
Query: 1 TTCGATCCCGGGTTGGCGCTT 21							::::.::::: :::.:::::::
:||||||||||||||*||||:							query 3' CGAUGGUGAU-GUGGUGUGGUG 5'
Sbjct: 2178 GAGCTAGGGCCCAACGGCGAG 2158
							query=Bd-milR18, target=GME10400_g, score=3.5, range=1846-1867, strand=1
>Bd-milR47	Score: 2.0	GME6241_g					target 5' AUUAUCCACUACACCACACCGC 3'
							.:: :::::::::::::::.:
Query: 1 TAAGAATTCTATCGCATATCG 21							query 3' CGAU-GGUGAUGUGGUGUGGUG 5'
||||||:|||*||||||||*|
Sbjct: 3099 ATTCTTGAGAAAGCGTATA-C 3080							query=Bd-milR6, target=GME985_g, score=0, range=463-483, strand=-1
							target 5' GGUCAGUACGAAGUCCCGAAA 3'
>Bd-milR45	Score: 2.5	GME2979_g					:::::::::::::::::::::
							query 3' CCAGUCAUGCUUCAGGGCUUU 5'
Query: 1 TACACGGGCTGCGAGGGGATC 21
|||||::*|||||||:|||||							query=Bd-milR6, target=GME6357_g, score=3, range=290-309, strand=-1
Sbjct: 114 ATGTGTTGGACGCTCTCCTAG 94
							target 5' UGUUAG-ACGAAGUCCCGAAG 3'
							::.:: :::::::::::::.
							query 3' CCAGUCAUGCUUCAGGGCUUU 5'
							query=Bd-milR6, target=GME12607_g, score=4, range=1148-1168, strand=-1
							target 5' CGUCAGUACAAAGUCCCGAAU 3'
							:::::::: ::::::::::
							query 3' CCAGUCAUGCUUCAGGGCUUU 5'
							query=Bd-milR6, target=GME2361_g, score=4, range=417-437, strand=-1
							target 5' UGUCAGUACGACGUCCCGAAC 3'
							:::::::::: ::::::::
							query 3' CCAGUCAUGCUUCAGGGCUUU 5'
							query=Bd-milR44, target=GME13173_g, score=2, range=2158-2178, strand=1
							target 5' GAGCGGCAACCCGGGAUCGAG 3'
							.:::: ::::::::::::::.
							query 3' UUCGCGGUUGGGCCCUAGCUU 5'
							query=Bd-milR44, target=GME8341_g, score=4, range=183-204, strand=-1
							target 5' AUGCGUCGCACCUGGGAUCGAA 3'
							: :::.:. :::.:::::::::
							query 3' UUCGCGGU-UGGGCCCUAGCUU 5'
							query=Bd-milR45, target=GME11588_g, score=4, range=2-23, strand=1
							target 5' UGUCCCAUCCGCAGCCCGUGUG 3'
							.:::: : ::::::::::::.
							query 3' CUAGGGGA-GCGUCGGGCACAU 5'
